# Supplementary material for: Effectiveness of 32 versus 20 weeks of prednisolone in leprosy patients with recent nerve function impairment: A randomized controlled trial
Source: PLoS Negl Trop Dis. 2017 Oct 4;11(10):e0005952. doi: 10.1371/journal.pntd.0005952 (PMC5643133; doi:10.1371/journal.pntd.0005952)
Supplement: S1 Data — (XLSX) [file pntd.0005952.s001.xlsx]

## Sheet: Registration
TENLEPID	OtherReference	Registered	Registeredby	Sex	Age	Height	Weight	Occupation	Literate	Dominanthand	SmokingStatus	SmearSite1	SmearSite2	SmearSite3	SmearSite4	SkinSmear	LeprosyGroup	Classification	Treatmentstartdate	Righteyedisabilitygrade	Lefteyedisabilitygrade	Righthanddisabilitygrade	Lefthanddisabilitygrade	Rightfootdisabilitygrade	Leftfootdisabilitygrade	centre
T2ANAHW001	na	2012-03-22	Dr.Mahesh Shah	1	50	1.68	56	3	1	Right	1	0	0	0	0	0	2	2	2012-03-22	0	0	0	0	0	0	ANA
T2ANAHW002	NA	2012-03-28	Dr Mahesh Shah	1	22	1.73	62	5	1	Right	3	0	0	1	0	0.25	2	6	2012-03-29	0	0	0	0	2	1	ANA
T2ANAHW003		2012-03-29	Dr. Mahesh Shah	1	55	1.64	51	2	1	Right	2	1	1	0	0	0.5	2	5	2012-03-29	0	0	0	0	1	1	ANA
T2ANAHW004		2012-04-12	Dr Mahesh Shah	1	56	1.58	51	3	2	Right	1	5	4	4	4	4.25	2	5	2011-06-05	0	0	1	1	1	1	ANA
T2ANAHW005		2012-04-19	Dr Mahesh Shah	1	40	1.7	66	4	1	Right	2	0	0	0	0	0	2	2	2012-04-19	0	0	2	2	2	1	ANA
T2ANAHW006		2012-05-31	Dr. Mahesh Shah	1	22	1.7	58	3	1	Right	1	4	4	4	4	4	2	5	2012-05-31	0	0	0	0	0	0	ANA
T2ANAHW007		2012-07-13	Dr.Mahesh Shah	1	40	1.78	66	3	1	Right	1	0	0	0	0	0	2	2	2012-07-13	0	0	0	0	0	2	ANA
T2ANAHW008		2012-07-31	Dr.Mahesh Shah	2	52	1.5	59	3	2	Right	1	0	2	0	1	0.75	2	3	2012-07-31	0	0	1	1	2	2	ANA
T2ANAHW009	NA	2012-09-17	MS	2	47	1.45	51	3	2	Right	2	0	0	0	0	0	1	1	2012-09-17	0	0	0	0	0	1	ANA
T2ANAHW010		2012-09-27	MS	1	28	1.6	58	4	1	Right	1	0	0	0	0	0	1	2	2012-09-27	0	0	0	2	0	0	ANA
T2ANAHW011		2012-10-01	MS	1	24	1.65	64	3	1	Right	1	0	0	0	0	0	1	6	2012-10-01	0	0	2	0	0	0	ANA
T2ANAHW012		2012-10-10	MS	1	24	0	65	4	1	Right	1	0	0	1	3	1	2	4	2012-10-10	0	0	0	1	0	0	ANA
T2ANAHW013		2012-11-12	MS	1	35	0	66	4	1	Right	3	0	0	0	0	0	2	4	2012-11-12	0	0	1	1	1	1	ANA
T2ANAHW014		2012-11-25	MS	1	35	1.62	55	4	1	Right	3	2	2	3	3	2.5	2	5	2012-11-25	0	0	0	0	1	1	ANA
T2ANAHW015		2013-01-04	MS	1	31	1.7	58	3	1	Right	1	4	4	4	3	3.75	2	4	2013-01-04	0	0	0	0	1	1	ANA
T2ANAHW016		2013-01-20	MS	2	45	1.46	55	1	2	Right	3	0	0	0	0	0	2	2	2013-01-20	0	0	0	0	1	0	ANA
T2ANAHW017		2013-01-31	MS/KDN	1	56	1.85	56	2	1	Right	3	0	0	0	0	0	2	2	2013-01-31	0	0	1	1	1	1	ANA
T2ANAHW018		2013-02-06	MS	1	53	1.68	61	4	2	Right	2	0	0	0	0	0	2	2	2013-02-06	0	0	2	1	0	0	ANA
T2ANAHW019		2013-02-25	MS	1	27	1.7	65	3	1	Right	3	3	4	4	4	3.75	2	4	2013-02-25	0	0	0	1	1	1	ANA
T2ANAHW020		2013-03-21	MS	1	26	1.63	60	3	1	Right	1	00	0	0	0	0	2	2	2013-03-21	0	0	2	2	1	1	ANA
T2ANAHW021		2013-04-09	MS	1	48	1.62	56	3	1	Right	1	1	0	01	0	0.5	2	2	2013-04-09	0	0	1	1	0	1	ANA
T2ANAHW022		2013-04-09	ms	1	38	1.55	68	3	1	Right	2	0	0	0	0	0	2	2	2013-04-09	0	0	2	1	2	2	ANA
T2ANAHW023		2013-04-14	MS/KDN	1	40	1.6	51	3	1	Right	2	4	4	4	4	4	2	4	2013-04-14	0	0	0	0	0	0	ANA
T2ANAHW024		2013-04-18	ms/kdn	1	35	1.7	57	3	2	Right	1	3	2	3	3	2.75	2	4	2013-04-18	0	0	0	1	0	1	ANA
T2ANAHW025		2013-05-22	MS	1	32	1.79	64	4	1	Right	0	0	0	0	0	0	2	2	2013-05-22	0	0	2	0	0	0	ANA
T2ANAHW026		2013-05-13	MS	2	45	0	60	1	1	Right	3	0	0	0	0	0	2	2	2013-05-13	0	0	0	1	0	1	ANA
T2ANAHW027		2013-05-24	MS	1	22	1.7	69	4	1	Right	2	0	0	0		0	2	2	2013-05-24	0	0	0	0	2	0	ANA
T2ANAHW028		2013-06-06	MS	1	32	1.71	68	2	1	Right	0	2	3	2	1	2	2	2	2013-06-06	0	0	0	0	0	0	ANA
T2ANAHW029		2013-06-18	MS	1	30	1.7	57	2	2	Right	1	0	0	0	0	0	2	2	2013-06-18	0	0	0	0	0	0	ANA
T2ANAHW030		2013-06-25	MS	1	45	1.65	73	2	2	Right	0	0	0	0	0	0	2	2	2013-06-25	0	0	0	0	1	1	ANA
T2ANAHW031		2013-07-11	MS	1	28	1.68	53	6	1	Right	1	0	0	0	0	0	2	2	2013-07-11	0	1	1	0	0	0	ANA
T2ANAHW032		2013-07-25	MS	1	28	1.64	51	3	1	Right	3	3	3	4	3	3.25	2	5	2013-07-25	0	0	0	0	0	0	ANA
T2ANAHW033		2013-08-15	Mahes Shah	1	23	1.61	57	3	1	Right	2	3	1	2	0	1.5	2	4	2013-08-15	0	0	0	1	1	1	ANA
T2ANAHW034		2013-09-04	MS	1	58	1.55	55	3	1	Right	2	5	4	4	4	4.25	2	5	2013-09-04	0	0	0	1	1	0	ANA
T2ANAHW036		2013-09-27	RS/KDN	2	50	1.58	54	3	2	Right	0	0	0	0	0	0	2	2	2013-09-27	0	0	0	0	1	0	ANA
T2ANAHW039		2013-10-24	Mahesh Shah	1	40	1.71	62	4	1	Right	3	03	2	3	0	2	2	4	2013-10-24	0	0	1	0	1	1	ANA
T2ANALW001		2012-05-03	Dr. Mahesh Shah	2	42	1.5	43	3	2	Right	3	3	1	2	3	2.25	2	3	2012-05-03	0	0	0	0	0	0	ANA
T2ANALW002		2012-06-28	Dr. Shah	2	35	1.55	49	3	1	Right	1	1	4	4	4	3.25	2	4	2012-06-28	0	0	0	0	1	1	ANA
T2ANALW003		2012-07-04	Dr.Mahesh Shah	2	28	1.57	49	2	2	Right	3	0	0	0	0	0	1	2	2012-07-04	0	0	0	0	2	0	ANA
T2ANALW004		2012-07-07	Dr.Mahesh Shah	2	28	1.43	38	1	1	Right	3	0	0	0	0	0	2	2	2012-07-07	0	0	1	0	2	1	ANA
T2ANALW005		2012-07-11	Dr. Mahesh Shah	1	18	1.72	49	3	2	Right	2	0	0	3	3	1.5	2	2	2012-07-12	2	0	0	0	0	0	ANA
T2ANALW006		2012-07-19	Dr Mahesh Shah	2	42	1.4	33	3	2	Right	2	0	0	0	0	0	2	3	2012-07-19	0	0	2	0	1	1	ANA
T2ANALW007		2012-07-29	Dr. Mahesh Shah	2	35	0	46	3	1	Right	2	0	0	0	0	0	1	2	2012-07-29	0	0	1	1	1	1	ANA
T2ANALW008		2012-08-03	Dr. Mahesh Shah	1	36	1.56	47	3	2	Right	1	2	1	1	0	1	2	4	2012-08-03	0	0	1	1	1	1	ANA
T2ANALW009		2012-09-13	MS/KDN	1	32	1.71	44	3	2	Right	1	0	0	0	0	0	2	2	2012-09-13	0	2	2	2	2	0	ANA
T2ANALW010		2012-10-12	MS	1	30	1.63	46	3	2	Right	3	0	0	0	0	0	2	2	2012-10-12	2	2	1	2	2	1	ANA
T2ANALW011		2012-10-18	MS	1	32	1.55	43	3	1	Right	2	0	0	0	0	0	2	2	2012-10-18	0	0	0	0	0	0	ANA
T2ANALW012		2013-02-28	MS	2	55	1.48	49	1	2	Right	2	4	4	4	4	4	2	5	2013-02-28	0	0	1	1	1	1	ANA
T2ANALW013		2013-04-12	RS/KDN	2	52	1.51	48	1	2	Right	1	0	0	0	0	0	2	4	2013-04-12	0	0	0	0	0	0	ANA
T2ANALW014		2013-05-17	MS	1	21	1.52	45	3	1	Right	3	4	4	5	4	4.25	2	4	2013-05-17	1	1	1	1	1	1	ANA
T2ANALW015		2013-07-05	RS/KDN	1	56	1.6	49	3	1	Right	1	0	1	0	0	0.25	2	4	2013-07-05	0	0	0	1	0	0	ANA
T2ANALW016		2013-07-25	MS	2	37	1.44	39	3	2	Right	1	5	5	5	5	5	2	5	2013-07-25	0	0	0	1	0	0	ANA
T2ANALW017		2013-07-08	MS	1	26	1.53	45	3	2	Right	2	0	0	0	0	0	2	2	2013-07-08	0	0	0	1	1	0	ANA
T2ANALW018		2013-07-08	MS	1	26	1.51	35	3	1	Right	2	0	0	0	0	0	2	2	2013-07-08	0	0	0	0	0	0	ANA
T2ANALW019		2013-08-08	Mahesh Shah	1	25	1.61	48	3	1	Right	3	2	3	4	4	3.25	2	5	2013-08-08	0	0	0	1	1	1	ANA
T2ANALW020		2013-09-01	MS	1	53	1.59	42	3	1	Right	2	1	2	4	4	2.75	2	5	2013-09-01	0	0	0	1	1	1	ANA
T2ANALW021	NA	2013-10-02	MS/KDN	2	21	1.5	45	1	1	Right	3	4	4	4	4	4	2	5	2013-10-02	0	0	0	0	1	1	ANA
T2FMRHW001		2012-02-22	GDC	1	60	1.62	65	6	1	Right	3	0	0	0	0	0	2	2	2012-02-22	0	0	0	0	0	1	FMR
T2FMRHW002		2012-02-28	KP & GDC	1	30	1.67	72	3	1	Right	3	0	0	0	0	0	1	2	2012-02-28	0	0	0	0	0	0	FMR
T2FMRHW003		2012-03-02	KP	1	24	1.65	53	4	1	Right	3	2	0	0	5	1.75	2	5	2012-03-02	0	0	0	0	0	0	FMR
T2FMRHW004		2012-03-07	KP	1	23	1.67	70	4	1	Right	3	0	0	0	0	0	2	2	2012-03-07	0	0	0	0	0	0	FMR
T2FMRHW005		2012-05-30	KP	1	19	1.61	56	2	1	Right	3	0	0	0	0	0	2	2	2012-05-30	0	0	0	0	0	0	FMR
T2FMRHW006		2012-07-16	KP	1	22	1.64	62	3	2	Right	3	0	0	0	0	0	2	2	2012-07-16	0	0	0	0	0	0	FMR
T2FMRHW007		2012-06-18	KP	1	22	1.65	52	3	1	Right	2	0	0	0	0	0	2	2	2012-06-18	0	0	0	0	0	0	FMR
T2FMRHW008		2012-06-07	KP & GDC	1	26	1.76	59	5	1	Right	3	0	0	0	0	0	1	2	2012-06-07	0	0	0	0	0	0	FMR
T2FMRHW009		2012-08-13	KP	1	45	1.55	54	3	2	Right	2	0	0	0	0	0	2	2	2012-08-13	0	0	0	0	0	0	FMR
T2FMRHW010		2013-09-30	KP	1	31	1.68	55	2	2	Right	3	0	0	0	0	0	2	2	2013-09-30	0	0	0	0	1	2	FMR
T2FMRHW011		2012-06-06	KP & GDC	2	35	1.45	60	2	1	Right	3	3	3	2	1	2.25	2	2	2012-06-06	0	0	0	0	0	0	FMR
T2FMRHW012		2012-06-20	GDC	1	36	1.69	55	4	1	Right	3	0	0	0	0	0	1	2	2012-06-20	0	0	0	1	0	0	FMR
T2FMRHW013		2012-06-22	KP	1	30	1.7	70	3	2	Right	2	0	0	0	0	0	2	6	2012-06-22	0	0	1	0	0	0	FMR
T2FMRHW014		2012-07-04	KP	1	25	1.57	66	3	2	Right	3	0	0	0	0	0	2	6	2012-07-04	0	0	0	0	0	0	FMR
T2FMRHW015		2012-07-09	KP	1	33	1.6	63	3	1	Right	3	0	0	0	0	0	2	2	2012-07-11	0	0	0	0	0	0	FMR
T2FMRHW016		2012-07-17	KP	1	35	1.56	51	3	2	Right	2	2	1	2	2	1.75	2	4	2012-07-17	0	0	0	0	0	0	FMR
T2FMRHW017		2012-07-19	KP & GDC	1	25	1.6	70	3	1	Right	3					9	2	2	2012-07-19	0	0	0	0	0	0	FMR
T2FMRHW018		2012-07-23	GDC	1	28	1.52	50.5	4	1	Right	3	4	4	4	4	4	2	4	2012-07-23	0	0	1	1	0	0	FMR
T2FMRHW019		2012-08-09	GDC & KP	1	22	1.6	55	3	1	Right	3					9	2	2	2012-08-09	0	0	0	0	0	0	FMR
T2FMRHW020		2012-08-14	KP	1	26	1.62	55	4	1	Right	3	0	0	0	0	0	2	6	2012-08-14	0	0	2	0	0	0	FMR
T2FMRHW021		2012-09-26	GDC	1	44	1.68	73	4	1	Right	3					9	1	6	2012-09-26	0	0	0	0	0	0	FMR
T2FMRHW022		2012-10-19	KP	1	45	1.72	70	3	1	Right	2	0	0	0	0	0	2	2	2012-10-19	0	0	0	0	0	0	FMR
T2FMRHW023		2012-10-30	KP,GDC	2	34	1.5	54	3	2	Right	3	0	0	0	0	0	2	2	2012-10-30	0	0	0	0	1	1	FMR
T2FMRHW024		2012-10-31	KP & GDC	1	28	1.6	66	3	1	Right	3	0	0	0	0	0	2	2	2012-10-31	0	0	0	0	0	1	FMR
T2FMRHW025		2013-05-13	KP	2	36	1.6	52	3	2	Right	3					9	2	2	2013-05-13	0	0	1	1	1	1	FMR
T2FMRHW026		2012-11-08	GDC	1	18	1.72	55	5	1	Right	3					9	2	2	2012-11-08	0	0	1	0	0	0	FMR
T2FMRHW027		2012-11-28	KP	1	27	1.52	53	4	1	Right	2	0	0	0	0	0	2	2	2012-11-28	0	0	1	1	1	1	FMR
T2FMRHW028		2012-12-07	KP & GDC	1	34	1.62	56	3	1	Right	3	0	0	0	0	0	2	2	2012-12-07	0	0	1	0	1	0	FMR
T2FMRHW029		2012-12-11	GDC & KP	1	32	1.65	61	2	1	Right	3	0	0	0	0	0	2	2	2012-12-11	0	0	0	0	0	0	FMR
T2FMRHW030		2012-12-11	KP	1	32	1.72	73	4	1	Right	3	0	0	0	0	0	2	2	2012-12-11	0	0	0	0	1	1	FMR
T2FMRHW031		2013-01-02	KP & GDC	1	26	1.65	60	3	1	Right	3	0	0	0	0	0	2	2	2013-01-02	0	0	2	2	0	0	FMR
T2FMRHW032		2013-01-09	KP & GDC	1	48	1.64	64	4	1	Right	3	0	0	0	0	0	2	2	2013-01-09	0	0	0	0	1	0	FMR
T2FMRHW033		2013-01-09	KP	1	23	1.73	70	4	1	Right	2					9	2	2	2013-01-09	0	0	1	1	1	1	FMR
T2FMRHW034		2013-01-10	KP & GDC	1	31	1.67	71	4	1	Right	2					9	1	2	2013-01-10	0	0	1	0	0	0	FMR
T2FMRHW035	T1FMRHW006	2013-01-29	KP & GDC	1	24	1.74	57	4	1	Right	3	0	0	0	0	0	2	2	2013-01-29	0	0	0	0	0	1	FMR
T2FMRHW036		2013-02-05	GDC	1	20	1.67	67	3	2	Right	3	5	6	4	4	4.75	2	5	2013-02-05	0	0	1	1	1	1	FMR
T2FMRHW037		2013-02-14	KP & GDC	1	32	1.56	61	4	1	Right	3					9	2	2	2013-02-14	0	0	2	0	0	0	FMR
T2FMRHW038		2013-02-27	KP	1	35	1.72	51	3	1	Right	1	4	4	3	0	2.75	2	2	2013-03-27	0	0	2	0	1	1	FMR
T2FMRHW039		2013-03-04	GDC	1	35	1.75	90	3	1	Right	3	0	0	0	0	0	1	2	2013-03-04	0	0	0	0	1	0	FMR
T2FMRHW040		2013-03-07	KP & GDC	1	24	1.62	68	3	1	Right	3	0	0	0	0	0	2	2	2013-03-07	0	0	2	0	0	0	FMR
T2FMRHW041		2013-04-05	KP & GDC	1	30	1.65	55	4	1	Right	2	0	0	0	0	0	2	6	2013-04-05	0	0	2	2	1	1	FMR
T2FMRHW042		2013-04-18	KP	1	32	1.67	61	3	1	Right	3	0	0	0	0	0	2	2	2013-04-18	0	0	0	0	0	0	FMR
T2FMRHW043		2013-04-30	KP	1	20	1.62	53	3	1	Right	3	4	4	4	5	4.25	2	2	2013-04-30	0	0	0	0	1	0	FMR
T2FMRHW044		2013-05-03	GDC & KP	1	53	1.55	57	3	2	Right	3	0	0	0	0	0	1	2	2013-05-03	0	0	0	2	1	2	FMR
T2FMRHW045		2013-05-21	KP & GDC	1	21	1.52	54	3	1	Right	2	0	0	0	0	0	2	2	2013-05-21	0	0	0	0	0	0	FMR
T2FMRHW046		2013-06-03	GDC	1	36	1.56	56	3	1	Right	3					9	2	2	2013-06-03	0	0	0	0	0	0	FMR
T2FMRHW047		2013-06-03	GDC	1	28	1.72	52	4	1	Right	3	0	0	0	0	0	2	2	2013-06-03	0	0	1	1	1	1	FMR
T2FMRHW048		2013-06-10	GDC	1	18	1.64	55	3	1	Right	3	0	0	0	0	0	1	2	2013-06-10	0	0	0	0	0	0	FMR
T2FMRHW049		2013-08-28	KP & GDC	1	21	1.52	54	3	1	Right	3	0	0	0	0	0	2	3	2013-08-28	0	0	0	0	1	0	FMR
T2FMRHW050		2013-08-30	KP	1	31	1.72	60	7	1	Right	3	0	0	0	0	0	2	2	2013-08-30	0	0	0	0	1	2	FMR
T2FMRHW051		2013-09-12	KP	1	54	1.64	53	3	1	Right	3	0	0	0	0	0	2	2	2013-09-12	0	0	0	0	0	0	FMR
T2FMRHW052		2013-10-01	KP	1	30	1.68	69	3	2	Right	3	0	0	0	0	0	2	2	2013-10-01	0	0	0	0	0	1	FMR
T2FMRHW053		2013-10-15	KP	2	46	1.4	69	1	1	Right	3	0	0	0	0	0	1	2	2013-10-15	0	0	0	0	0	0	FMR
T2FMRHW054		2013-10-30	KP	1	37	1.6	60	4	1	Right	3	3	4	3	2	3	2	4	2013-10-30	0	0	2	1	1	1	FMR
T2FMRLW001		2012-02-29	KP	2	42	1.5	42	3	2	Right	3	0	0	0	3	0.75	2	3	2012-02-29	0	0	0	0	0	0	FMR
T2FMRLW002		2012-03-07	GDC & KP	1	20	1.6	46	3	1	Right	3	4	4	4	4	4	2	2	2012-03-07	0	0	0	0	0	0	FMR
T2FMRLW003		2012-05-16	KP	1	45	1.57	46	3	1	Right	3	4	4	4	4	4	2	5	2012-05-16	0	0	0	0	0	0	FMR
T2FMRLW004		2012-07-09	KP	1	23	1.6	42	2	1	Right	3	0	0	0	0	0	2	2	2012-07-09	0	0	1	0	0	0	FMR
T2FMRLW005		2012-08-13	KP	1	50	1.6	47	6	2	Right	3					9	2	5	2012-08-13	0	0	0	0	0	0	FMR
T2FMRLW006		2012-06-05	KP & GDC	1	21	1.57	50	2	1	Right	2	0	0	0	0	0	1	6	2012-06-05	0	0	0	0	0	0	FMR
T2FMRLW007		2012-10-08	KP	1	45	1.58	46	2	2	Right	3	0	0	0	0	0	2	2	2012-10-08	0	0	1	1	1	1	FMR
T2FMRLW008		2012-12-03	KP	2	56	1.5	47	3	1	Right	3	0	0	0	0	0	2	6	2012-12-03	0	0	1	1	1	1	FMR
T2FMRLW009		2012-07-04	KP & GDC	1	26	1.56	46	3	2	Right	3					9	2	4	2012-07-04	0	0	0	0	0	0	FMR
T2FMRLW010		2012-06-22	GDC	2	43	1.57	49	1	1	Right	3	0	0	0	0	0	2	2	2012-06-22	0	0	0	0	0	0	FMR
T2FMRLW011		2012-08-07	KP	1	18	1.57	46	2	2	Right	3					9	2	4	2012-08-07	0	0	2	0	0	0	FMR
T2FMRLW012		2012-08-08	GDC & KP	1	17	1.6	41	6	1	Right	3	0	0	0	0	0	2	6	2012-08-08	0	0	2	2	0	0	FMR
T2FMRLW013		2012-08-21	KP & GDC	1	18	1.52	46	3	1	Right	3					9	2	2	2012-08-21	0	0	0	0	2	1	FMR
T2FMRLW014		2012-08-21	KP	1	23	1.55	49	3	2	Right	2					9	2	2	2012-08-21	0	0	0	0	0	0	FMR
T2FMRLW015		2012-08-23	KP & GDC	1	28	1.58	48	2	2	Right	1					9	2	6	2012-08-23	0	0	1	0	1	0	FMR
T2FMRLW016		2012-09-07	KP	1	50	1.6	45	3	1	Right	3	0	0	0	0	0	2	4	2012-09-07	0	0	2	0	0	2	FMR
T2FMRLW017		2012-09-25	GDC	1	18	1.65	46	3	1	Right	3					9	2	2	2012-09-25	0	0	1	0	0	0	FMR
T2FMRLW018		2012-09-25	KP AND GDC	2	35	1.44	49	1	2	Right	3	0	0	0	0	0	2	4	2012-09-25	0	0	0	0	0	0	FMR
T2FMRLW019		2012-10-04	KP AND GDC	2	20	1.44	44	1	2	Right	3	0	0	0	0	0	2	2	2012-10-04	0	0	0	0	0	0	FMR
T2FMRLW020		2013-01-08	KP	1	34	1.6	48	3	1	Right	2	0	0	0	0	0	2	6	2013-01-08	0	0	0	0	0	0	FMR
T2FMRLW021		2012-12-26	KP	1	28	1.58	48	4	1	Right	3	2	4	3	2	2.75	2	4	2012-12-26	0	0	0	1	1	1	FMR
T2FMRLW022		2013-02-11	KP & VPS	2	35	1.6	46	1	2	Right	3					9	2	2	2013-02-11	0	0	2	2	1	1	FMR
T2FMRLW023		2013-02-19	KP	1	47	1.57	48	4	1	Right	3					9	2	3	2013-02-19	0	0	0	0	1	1	FMR
T2FMRLW024		2012-12-17	KP	1	18	1.62	48	3	1	Right	3	0	0	0	0	0	2	3	2012-12-17	0	0	2	0	2	0	FMR
T2FMRLW025		2013-03-25	DR.SHETTY & KP	1	59	1.62	49	3	2	Right	3					9	2	4	2013-03-25	0	0	0	0	1	1	FMR
T2FMRLW026		2013-05-06	KP	2	28	1.58	42	1	1	Right	3	0	0	0	0	0	2	2	2013-05-06	0	0	0	0	1	1	FMR
T2FMRLW027		2013-10-08	KP	1	22	1.6	49	3	2	Right	2	0	0	0	0	0	2	2	2013-10-08	0	0	0	0	0	0	FMR
T2FMRLW028		2013-04-24	KP & GDC	2	55	1.46	40	1	1	Right	3	2	1	1	1	1.25	2	3	2013-04-24	0	0	1	1	1	1	FMR
T2JALHW001	Pradeep Ku	2012-05-24	Dr. Sajid Hussain	1	35	1.72	66	3	1	Right	1	9	9	9	9	9	2	4	2012-05-25	0	0	1	0	0	0	JAL
T2JALHW002	Rambhadur	2012-06-01	K.N.Mishra	1	23	1.65	65	5	1	Right	3	-ve				0	2	6	2012-06-01	0	0	0	0	0	0	JAL
T2JALHW003	Zahir Khan	2012-06-05	Dr. Sajid Husain	1	23	1.72	53	3	1	Right	2	9	9	9	9	9	1	2	2012-06-05	0	0	0	0	0	0	JAL
T2JALHW004	Eswari	2012-05-29	Dr. Sajid Hussain	2	28	1.7	60	1	1	Right	3	0	0	0	0	0	2	2	2012-05-29	0	0	2	0	0	0	JAL
T2JALHW005	Daulat Ram	2012-06-06	K.N.Mishra	1	50	1.76	53	2	2	Right	1	9	9	9	9	9	2	3	2012-06-06	0	0	0	1	1	0	JAL
T2JALHW006	Kumar Sain	2012-06-12	Dr. Sajid Husain	1	19	1.67	53	5	1	Right	3	9	9	9	9	9	2	3	2012-06-13	0	0	2	0	0	0	JAL
T2JALHW007	Dinesh	2012-05-30	Dr. Sajid Husain	1	22	1.72	55	3	2	Right	3	0	0	0	0	0	2	4	2012-05-30	0	0	2	2	0	0	JAL
T2JALHW008	Raheesh Al	2012-05-31	Dr. Sajid Husain	1	27	1.65	54	2	1	Right	3	-ve				0	2	4	2012-05-31	0	0	2	1	0	0	JAL
T2JALHW009	Vijendra S	2012-06-28	Dr. Sajid Husain	1	36	1.73	54	3	1	Right	1	9	9	9	9	9	2	4	2012-06-28	0	0	0	0	0	0	JAL
T2JALHW010	Vijay Sing	2012-06-29	Dr. Sajid Husain	1	35	1.62	52	2	1	Right	3	9	9	9	9	9	2	5	2012-06-29	0	0	2	0	0	0	JAL
T2JALHW011	Sanjeev ku	2012-08-13	Dr Sajid Husain	1	28	1.77	52	3	1	Right	2	0	0	0	0	0	1	6	2012-08-13	0	0	0	0	2	0	JAL
T2JALHW012	Aslam	2012-08-14	Dr. Sajid Husain	1	19	1.67	51	2	1	Right	2	9	9	9	9	9	1	6	2012-08-14	0	0	2	0	0	0	JAL
T2JALHW013	Garib Uddi	2012-06-29	Dr. Sajid Husain	1	50	1.7	52	2	2	Right	1	0	0	0	0	0	2	4	2012-06-29	0	0	0	0	0	0	JAL
T2JALHW014	Mo. Anees	2012-07-02	Dr. Sajid Husain	1	30	1.68	57	7	1	Right	2	0	0	0	0	0	2	6	2012-07-02	0	0	2	0	0	0	JAL
T2JALHW015	Ravi	2012-08-29	Dr. Sajid Husain	1	25	1.67	50	2	1	Right	3	0	0	0	0	0	2	3	2012-08-29	0	0	2	0	0	0	JAL
T2JALHW016	Narendra S	2012-09-03	Dr. Sajid Husain	1	33	1.73	57	2	2	Right	2	9	9	9	9	9	2	4	2012-09-03	0	0	0	1	0	0	JAL
T2JALHW017	Dheeraj Ku	2012-09-06	Dr. Sajid Husain	1	25	1.71	71	5	1	Right	3	0	0	0	0	0	2	2	2012-09-06	0	0	0	2	0	0	JAL
T2JALHW018	Hetram	2012-07-06	Dr Sajid Husain	1	58	1.59	58	3	1	Right	3	0	0	0	0	0	2	6	2012-07-06	0	0	2	0	0	0	JAL
T2JALHW019	Rohith Kum	2012-07-17	Dr. Sajid Husain	1	22	1.76	54	3	2	Right	2	9	9	9	9	9	2	2	2012-07-17	0	0	2	0	0	0	JAL
T2JALHW020	Madan Sing	2012-09-27	D. Sangeetha	2	25	1.66	66	0	1	Right	3	0	0	0	0	0	2	6	2012-09-27	0	0	0	0	0	0	JAL
T2JALHW021	YUNUS ALI	2012-10-04	D. Sangeetha	1	35	1.71	59	3	1	Right	2	0	0	0	0	0	2	2	2012-10-04	0	0	0	0	0	0	JAL
T2JALHW022	KUSNOOR	2012-10-05	D. Sangeetha	1	35	1.61	60	2	1	Right	1	0	0	0	0	0	2	2	2012-10-05	0	0	1	0	0	0	JAL
T2JALHW023	Fida Husai	2012-07-11	Dr. Sajid Husain	1	60	1.63	60	2	2	Right	1	9	9	9	9	9	2	6	2012-07-12	0	0	1	0	0	0	JAL
T2JALHW024	Nagina	2012-08-09	Dr. Sajid Husain	2	50	1.61	52	1	2	Right	3	9	9	9	9	9	2	4	2012-08-10	0	0	0	0	0	0	JAL
T2JALHW025	Somwati	2012-11-08	D. Sangeetha	2	45	1.51	50	6	2	Right	3	9	9	9	9	9	2	2	2012-11-08	0	0	0	0	0	0	JAL
T2JALHW026	Rajvir Sin	2012-11-23	D. Sangeetha	1	42	1.69	60	2	1	Right	1	9	9	9	9	9	2	4	2012-11-23	0	0	0	0	0	0	JAL
T2JALHW027	RAJVIR	2012-11-29	D. Sangeetha	1	27	1.54	54	2	1	Right	3	9	9	9	9	9	2	2	2012-11-29	0	0	1	0	0	0	JAL
T2JALHW028	Shanti Dev	2012-11-29	D. Sangeetha	2	55	1.42	53	1	2	Right	3	9	9	9	9	9	2	3	2012-11-29	0	0	0	0	0	0	JAL
T2JALHW029	Jay Prakas	2012-12-06	Dr. Sajid Husain	1	34	1.67	50	2	1	Right	3	0	0	0	0	0	1	2	2012-12-06	0	0	2	0	0	0	JAL
T2JALHW030	Fathevulla	2012-12-11	D. Sangeetha	1	23	1.64	50	0	1	Right	3	9	9	9	9	9	2	6	2012-12-11	0	0	0	0	0	0	JAL
T2JALHW031	Shaheen	2012-12-14	Vipin Kumar	2	40	1.51	55	1	2	Right	3	0	0	0	0	0	1	6	2012-12-14	0	0	0	0	0	0	JAL
T2JALHW032	Musthejab	2012-12-26	D. Sangeetha	1	18	1.71	52	3	1	Right	1	9	9	9	9	9	2	2	2012-12-26	0	0	0	0	0	0	JAL
T2JALHW033	Ansar Ali	2013-01-02	Dr. sajid Husain	1	25	1.7	50	3	1	Right	3	2	2	2	2	2	2	5	2013-01-02	0	0	0	0	0	0	JAL
T2JALHW034	Dillshad	2013-01-07	D. Sangeetha	1	28	1.66	60	3	1	Right	3	9	9	9	9	9	2	3	2013-01-07	0	0	0	0	0	0	JAL
T2JALHW035	Ashok Kuma	2013-01-08	Dr. Sajid husain	1	20	1.67	55.5	2	2	Right	1	9	9	9	9	9	2	2	2013-01-08	0	0	0	1	0	0	JAL
T2JALHW036	ASHIF	2013-01-11	DR S HUSAIN	1	22	1.72	70	2	1	Right	1	0	0	0	0	0	2	2	2013-01-11	0	0	2	0	0	0	JAL
T2JALHW037	Ramkishor	2013-01-17	k.N.Mishra	1	60	1.62	50.5	4	1	Right	1	9	9	9	9	9	2	3	2013-01-17	0	2	0	0	0	0	JAL
T2JALHW038	Buddh Pal	2013-01-18	D. Sangeetha	1	35	1.64	50	2	2	Right	1	9	9	9	9	9	2	6	2013-01-18	0	0	0	0	0	0	JAL
T2JALHW039	Usha Devi	2013-01-23	D. Sangeetha	2	28	1.46	50	1	1	Right	3	9	9	9	9	9	2	3	2013-01-23	0	0	0	0	0	0	JAL
T2JALHW040	Anil Kumar	2013-01-28	D. Sangeetha	1	52	1.58	60	3	1	Right	3	9	9	9	9	9	1	2	2013-01-28	0	0	0	0	0	0	JAL
T2JALHW041	Rehman Sha	2013-01-31	Dr. Sajid Husain	1	28	1.69	60	2	2	Right	1	9	9	9	9	9	2	4	2013-01-31	0	0	1	1	1	1	JAL
T2JALHW042	BIJNESH	2013-02-07	DR S HUSAIN	1	20	1.67	54	3	1	Right	2	0	0	0	0	0	2	3	2013-02-07	0	0	0	0	0	0	JAL
T2JALHW043	OM PRAKASH	2013-02-08	DR S HUSAIN	1	35	1.62	50	3	1	Right	1	5	2	0	1	2	2	2	2013-02-08	0	0	0	0	0	0	JAL
T2JALHW044	RAHUL KUMA	2013-02-18	DR S HUSAIN	1	18	1.75	56	5	1	Right	3	0	0	0	0	0	2	3	2013-02-18	0	0	0	0	0	0	JAL
T2JALHW045	RAJA RAM	2013-02-22	DR S HUSAIN	1	42	1.66	64	2	1	Right	3	0	0	0	0	0	1	6	2013-02-22	0	0	0	0	0	0	JAL
T2JALHW046	GEETA	2013-02-27	DR.S HUSAIN	1	32	1.51	50	1	1	Right	3	9	9	9	9	9	1	6	2013-02-27	0	0	0	0	0	0	JAL
T2JALHW047	MAHESH RAJ	2013-03-05	DR S HUSAIN	1	37	1.7	60	3	1	Right	1	9	9	9	9	9	1	2	2013-03-05	0	0	0	0	0	0	JAL
T2JALHW048	MUNESH KUM	2013-03-12	DR S HUSAIN	1	45	1.65	64	4	1	Right	3	0	0	0	0	0	1	6	2013-03-12	0	0	1	0	0	0	JAL
T2JALHW049	RAMBAX	2013-03-12	DR S HUSAIN	1	35	1.77	60	3	2	Right	2	2	2	2	2	2	2	4	2013-03-12	0	0	0	0	1	1	JAL
T2JALHW050	RAJVEER SI	2013-03-13	DR S HUSAIN	1	26	1.56	67	2	1	Right	2	1	1	2	2	1.5	2	3	2013-03-13	0	0	0	0	0	0	JAL
T2JALHW051	BALWANT	2013-03-14	DR S HUSAIN	1	39	1.63	54	3	2	Left	1	0	0	0	0	0	1	6	2013-03-14	0	0	0	0	0	2	JAL
T2JALHW053	SURENDRA	2013-03-14	DR S HUSAIN	1	23	1.57	51	3	1	Right	3	0	0	0	0	0	2	4	2013-03-14	0	0	0	0	0	0	JAL
T2JALHW054	RAM PRAKAS	2013-03-14	DR S HUSAIN	1	50	1.68	57	3	2	Right	3	2	2	2	2	2	2	5	2013-03-14	0	0	0	0	0	0	JAL
T2JALHW055	SAHIBA	2013-03-25	DR S HUSAIN	2	40	1.57	55	1	2	Right	3	0	0	0	0	0	2	4	2013-03-25	0	0	0	0	0	0	JAL
T2JALHW056	M SHAVIR	2013-04-01	DR S HUSAIN	1	40	1.65	55	2	2	Right	1	9	9	9	9	9	2	3	2013-04-01	0	0	0	0	0	0	JAL
T2JALHW057	SUNDER SIN	2013-04-02	DR S HUSAIN	1	28	1.72	54	2	2	Right	1	9	9	9	9	9	2	4	2013-04-02	0	0	0	0	0	0	JAL
T2JALHW058	YUSUF	2013-04-03	DR S HUSAIN	1	24	1.69	70	2	2	Right	3	0	0	0	0	0	1	6	2013-04-03	0	0	0	0	0	0	JAL
T2JALHW059	MAHENDRA P	2013-04-05	DR S HUSAIN	1	30	1.6	51	3	2	Right	3	0	0	0	0	0	1	2	2013-04-05	0	0	2	0	0	0	JAL
T2JALHW060	ISHRAR	2013-04-18	DR S HUSAIN	1	30	1.62	55	2	1	Right	3	5	5	5	5	5	2	5	2013-04-18	0	0	0	0	0	0	JAL
T2JALHW061	RAJBABU	2013-04-18	DR S HUSAIN	1	45	1.71	79	2	1	Right	3	2	2	2	2	2	2	5	2013-04-18	0	0	0	0	0	0	JAL
T2JALHW062	DUSHYANT K	2013-04-19	DR S HUSAIN	1	26	1.67	63	4	1	Right	3	9	9	9	9	9	2	3	2013-04-19	0	0	0	0	0	0	JAL
T2JALHW063	JARIF	2013-04-23	DR S HUSAIN	1	30	1.66	51	2	2	Right	3	0	0	0	0	0	2	6	2013-04-23	0	0	2	0	2	2	JAL
T2JALHW064	MOIN	2013-04-23	DR S HUSAIN	1	25	1.76	52	2	1	Right	3	9	9	9	9	9	2	2	2013-04-23	0	0	0	0	0	0	JAL
T2JALHW065	MOHAR PAL	2013-04-24	DR S HUSAIN	1	18	1.66	52	5	1	Right	3	3	3	3	3	3	2	5	2013-04-24	0	0	0	0	0	0	JAL
T2JALHW066	RAMAVTAR	2013-04-26	DR S HUSAIN	1	45	1.66	60	3	2	Right	2	0	0	0	0	0	2	2	2013-04-26	0	0	0	0	0	0	JAL
T2JALHW067	ZUMED KHAN	2013-04-29	DR S HUSAIN	1	22	1.64	50	4	1	Right	3	0	0	0	0	0	1	6	2013-04-29	0	0	0	0	0	0	JAL
T2JALHW068	Mahendra	2013-03-15	Dr S husain	1	60	1.59	50	3	2	Right	3	9	9	9	9	9	2	3	2013-03-15	0	0	0	0	0	0	JAL
T2JALHW069	UDAYVIR	2013-05-10	DR S HUSAIN	1	45	1.72	51	2	2	Right	2	2	2	2	2	2	2	4	2013-05-10	0	0	0	0	1	1	JAL
T2JALHW070	JANGI SING	2013-05-14	DR S HUSAIN	1	45	1.77	61	4	1	Right	1	9	9	9	9	9	2	3	2013-05-14	0	0	0	0	0	0	JAL
T2JALHW071	ALLAH DIYA	2013-05-21	DR S HUSAIN	1	55	1.76	63	3	1	Right	1	2	3	2	3	2.5	2	4	2013-05-21	0	0	1	1	1	1	JAL
T2JALHW072	CHANDRA PA	2013-05-21	DR S HUSAIN	1	40	1.65	51	3	2	Right	2	5	5	5	5	5	2	5	2013-05-21	0	0	1	1	1	1	JAL
T2JALHW073	SHAHANA BE	2013-05-23	DR S HUSAIN	2	50	1.55	61	1	2	Right	3	0	0	0	0	0	2	3	2013-05-23	0	0	1	1	0	0	JAL
T2JALHW074	ISHAK	2013-05-27	DR S HUSAIN	1	35	1.65	64.5	3	2	Right	2	9	9	9	9	9	2	3	2013-05-27	0	0	1	1	1	1	JAL
T2JALHW075	AZAD HUSAI	2013-05-27	DR S HUSAIN	1	35	1.6	55	3	1	Right	1	9	9	9	9	9	2	4	2013-05-27	0	0	0	0	1	1	JAL
T2JALHW076	NIYAZ MOHA	2013-06-06	DR S HUSAIN	1	30	1.65	59	4	1	Right	2	9	9	9	9	9	1	2	2013-06-06	0	0	0	0	0	0	JAL
T2JALHW077	MAHENDRA S	2013-06-17	DR S HUSAIN	1	30	1.67	51	2	2	Right	1	9	9	9	9	9	2	2	2013-06-17	0	0	0	0	0	0	JAL
T2JALHW078	FIDA HUSSA	2013-06-17	DR MAMTA	1	35	1.65	52	2	2	Right	1	9	9	9	9	9	2	4	2013-06-17	0	0	0	0	0	0	JAL
T2JALHW079	VISHAL KUM	2013-06-19	DR S HUSAIN	1	24	1.66	55	3	1	Right	3	0	0	2	0	0.5	2	3	2013-06-19	0	0	0	0	0	0	JAL
T2JALHW080	BHAGWAN SI	2013-06-21	DR MAMTA	1	38	1.7	67	3	1	Right	3	6	5	5	5	5.25	2	5	2013-06-21	0	0	0	0	0	0	JAL
T2JALHW081	DHARMENDRA	2013-06-24	DR S HUSAIN	1	26	1.69	61	3	1	Right	3	0	0	0	0	0	2	2	2013-06-24	0	0	0	0	0	0	JAL
T2JALHW082	NANHE	2013-06-25	DR S HUSAIN	1	40	1.62	50	3	2	Right	1	0	0	0	0	0	2	3	2013-06-25	0	0	1	1	1	1	JAL
T2JALHW083	SATYA PRAK	2013-07-01	DR S HUSAIN	1	34	1.59	59	2	1	Right	1	1	0	0	0	0.25	2	2	2013-07-01	0	0	0	0	0	0	JAL
T2JALHW084	BHARAT	2013-07-01	DR S HUSAIN	1	45	1.67	55	3	2	Right	1	9	9	9	9	9	2	2	2013-07-01	0	0	0	0	0	0	JAL
T2JALHW085	PASHUPATI	2013-07-12	DR S HUSAIN	1	39	1.72	55.4	3	1	Right	2	9	9	9	9	9	2	6	2013-07-12	0	0	0	0	0	1	JAL
T2JALHW086	ABDUL REH	2013-07-15	DR S HUSAIN	1	55	1.53	50.8	2	2	Right	1	9	9	9	9	9	2	2	2013-07-15	0	0	0	0	0	0	JAL
T2JALHW087	PHOOL SING	2013-07-18	DR S HUSAIN	1	37	1.69	51.9	2	1	Right	1	9	9	9	9	9	2	2	2013-07-18	0	0	0	0	0	0	JAL
T2JALHW088	RAMPAL	2013-07-19	DR S HUSAIN	1	50	1.72	60.6	3	1	Right	2	4	4	4	5	4.25	2	4	2013-07-19	0	0	0	0	0	0	JAL
T2JALHW089	MO.SARIF	2013-07-22	DR S HUSAIN	1	32	1.57	50.8	2	2	Right	1	9	9	9	9	9	2	2	2013-07-22	0	0	0	0	0	0	JAL
T2JALHW090	NANDKISHOR	2013-07-29	DR S HUSAIN	1	28	1.63	61	2	1	Right	3	0	0	0	0	0	2	3	2013-07-29	0	0	0	0	0	0	JAL
T2JALHW091	MAUJOOD KH	2013-07-31	DR S HUSAIN	1	30	1.75	50.8	3	1	Right	3	0	0	0	0	0	2	2	2013-07-31	0	0	0	0	0	0	JAL
T2JALHW092	JASHVEER	2013-08-07	DR S HUSAIN	1	48	1.74	64.5	3	1	Right	3	9	9	9	9	9	2	3	2013-08-07	0	0	0	0	0	0	JAL
T2JALHW093	MUNNU SING	2013-08-08	DR S HUSAIN	1	30	1.65	55	3	1	Right	3	0	0	0	0	0	2	3	2013-08-08	0	0	0	0	0	0	JAL
T2JALHW094	SURESH	2013-08-08	DR S HUSAIN	1	40	1.7	66.5	3	1	Right	3	9	9	9	9	9	2	2	2013-08-08	0	0	0	0	0	0	JAL
T2JALHW095	SHAKIL	2013-08-08	DR S HUSAIN	1	20	1.71	51.2	2	2	Right	3	9	9	9	9	9	1	6	2013-08-08	0	0	0	0	0	0	JAL
T2JALHW096	MOHD.AHMAD	2013-08-19	DR S HUSAIN	1	25	1.7	51.7	3	1	Right	3	9	9	9	9	9	2	2	2013-08-19	0	0	0	0	0	0	JAL
T2JALHW097	ANGOORI DE	2013-08-22	DR S HUSAIN	2	40	1.59	57.7	1	2	Right	3	0	0	0	0	0	2	2	2013-08-22	0	0	0	0	0	0	JAL
T2JALHW098	MANOJ SING	2013-08-23	DR S HUSAIN	1	25	1.72	56	3	1	Right	3	9	9	9	9	9	2	6	2013-08-23	0	0	0	0	0	0	JAL
T2JALHW099	TASLIM	2013-08-23	DR S HUSAIN	1	27	1.64	52.9	2	2	Right	1	9	9	9	9	9	2	5	2013-08-23	0	0	0	0	0	0	JAL
T2JALHW100	NARENDRA	2013-08-27	DR S HUSAIN	1	55	1.65	52.6	3	1	Right	2	9	9	9	9	9	2	2	2013-08-27	0	0	0	0	0	0	JAL
T2JALHW101	DINESH	2013-08-29	DR S HUSAIN	1	36	1.66	60.5	2	1	Right	3	0	0	0	0	0	2	2	2013-08-29	0	0	0	0	0	0	JAL
T2JALHW102	SHAHEED	2013-09-04	DR S HUSAIN	1	25	1.64	59	2	1	Right	3	9	9	9	9	9	1	6	2013-09-04	0	0	0	0	0	0	JAL
T2JALHW103	RAJNI	2013-09-06	DR S HUSAIN	2	18	1.59	53	5	1	Right	3	0	0	0	0	0	1	2	2013-09-06	1	0	0	0	0	0	JAL
T2JALHW104	RAM GOPAL	2013-09-06	DR S HUSAIN	1	26	1.72	58	2	2	Right	2	0	0	0	0	0	2	2	2013-09-06	0	0	0	0	0	0	JAL
T2JALHW105	RAIHMAT	2013-09-16	DR S HUSAIN	1	40	1.57	55.5	4	1	Right	3	9	9	9	9	9	1	2	2013-09-16	0	0	0	0	0	0	JAL
T2JALHW106	BANVARILAL	2013-09-17	DR S HUSAIN	1	45	1.66	51.4	2	2	Right	3	9	9	9	9	9	2	2	2013-09-17	0	0	0	0	0	0	JAL
T2JALHW107	MUNESHPAL	2013-09-25	DR S HUSAIN	1	35	1.63	68.8	4	1	Right	3	9	9	9	9	9	2	2	2013-09-25	0	0	0	0	0	0	JAL
T2JALHW108	ALI HASAN	2013-09-27	DR S HUSAIN	1	35	1.65	57	3	1	Right	1	9	9	9	9	9	2	4	2013-09-27	0	0	0	0	0	0	JAL
T2JALHW110	ANIRUDHA	2013-12-09	DR S HUSAIN	1	28	1.82	100.7	5	1	Right	1	9	9	9	9	9	1	6	2013-12-09	0	0	2	0	0	0	JAL
T2JALLW001	TULARAM	2012-05-18	DR SAJID HUSAIN	1	18	1.57	45	3	1	Right	3	0	0	0	0	0	1	2	2012-05-18	0	0	2	0	0	0	JAL
T2JALLW002	DHANPAL	2012-05-22	DR S HUSAIN	1	22	1.69	49	2	1	Right	3	0	0	0	0	0	1	2	2012-05-22	0	0	2	0	0	0	JAL
T2JALLW003	Salman Sha	2012-05-24	Dr. Sajid Hussain	1	15	1.49		7	1	Right	4	0	0	0	0	0	2	6	2012-05-24	0	0	2	0	0	0	JAL
T2JALLW004	Mohd. Arif	2012-05-31	Dr. Sajid Husain	1	22	1.72	49	3	2	Right	2	-ve				0	2	6	2012-05-31	0	0	1	0	0	0	JAL
T2JALLW005	Ram Naresh	2012-06-01	Dr. Sajid Husain	1	25	1.63	49	3	1	Right	3	0	0	0	0	0	1	6	2012-06-01	0	0	0	1	0	0	JAL
T2JALLW006	SURAJ	2012-05-23	DR HUSAIN	1	40	1.61	45	3	2	Right	2	2	2	2	2	2	2	4	2012-05-23	0	0	2	2	0	0	JAL
T2JALLW007	Sabbu	2012-05-23	Dr. Hussain	1	25	1.7	49	3	2	Right	3	9	9	9	9	9	2	6	2012-05-23	0	0	2	2	0	0	JAL
T2JALLW008	Shair sing	2012-06-05	Dr. Sajid Husain	1	27	1.65	46	2	2	Right	1	9	9	9	9	9	2	4	2012-06-05	0	0	0	0	0	0	JAL
T2JALLW009	Rizwan	2012-06-04	K.N.Mishra	1	19	1.57	41	2	2	Right	2	9	9	9	9	9	2	2	2012-06-05	0	0	2	2	1	0	JAL
T2JALLW010	Ram Prasha	2012-06-11	Dr. Sajid Husain	1	55	1.72	45	3	1	Right	2	9	9	9	9	9	2	4	2012-06-12	0	0	2	0	0	0	JAL
T2JALLW011	Pintu	2012-06-18	Dr. Sajid Husain	1	18	1.72	47	5	1	Right	3	9	9	9	9	9	2	3	2012-06-18	0	0	2	1	0	0	JAL
T2JALLW012	Danish	2012-06-18	Dr. K.N.Mishra	1	15	1.62	43	2	1	Right	3	9	9	9	9	9	2	3	2012-06-18	0	2	0	1	0	0	JAL
T2JALLW013	Rizwan	2012-06-21	Dr. Sajid Husain	1	17	1.67	49	5	1	Right	3	9	9	9	9	9	2	2	2012-06-21	0	0	0	0	1	1	JAL
T2JALLW014	Sagir Ahme	2012-07-02	Dr. Sajid Husain	1	23	1.58	40	2	1	Right	3	9	9	9	9	9	2	3	2012-09-10	0	0	2	2	0	0	JAL
T2JALLW015	Ghassi Dev	2012-06-11	K.N.Mishra	2	38	1.54	43	1	2	Right	3	0	0	0	0	0	2	3	2012-06-12	0	0	0	2	2	0	JAL
T2JALLW016	Sompal Sin	2012-06-13	K.N.Mishra	1	56	1.62	42	3	1	Right	3	9	9	9	9	9	2	6	2012-06-13	0	0	1	1	1	1	JAL
T2JALLW017	Bablu	2012-07-04	Dr. Sajid Husain	2	35	1.65	49	3	2	Right	2	9	9	9	9	9	2	6	2012-07-04	0	0	2	2	0	0	JAL
T2JALLW018	Himanchal	2012-07-04	Dr. Sajid Husain	1	40	1.6	38	2	2	Right	2	9	9	9	9	9	2	3	2012-07-04	0	0	2	2	0	0	JAL
T2JALLW019	Rajesh	2012-07-24	Dr. Sajid Husain	1	18	1.52	39	5	1	Right	3	0	0	0	0	0	1	2	2012-07-24	0	0	0	2	0	0	JAL
T2JALLW020	Reeta	2012-07-25	Dr. Sajid Husain	2	18	1.49	36	0	2	Right	3	9	9	9	9	9	2	2	2012-07-25	0	0	0	1	0	0	JAL
T2JALLW021	Sathyapal	2012-07-27	Dr. Sajid Husain	1	25	1.61	49	2	2	Right	1	0	0	0	0	0	2	3	2012-07-27	0	0	0	1	0	0	JAL
T2JALLW022	NAZIM	2012-07-06	Dr. Sajid Husain	1	18	1.72	49	2	1	Right	3	0	0	0	0	0	2	4	2012-07-07	0	0	0	0	0	0	JAL
T2JALLW023	Bilal Ahme	2012-07-20	Dr. Sajid Husain	1	21	1.65	44	5	1	Right	3	0	0	0	0	0	1	2	2012-07-20	0	0	0	1	0	0	JAL
T2JALLW024	Farman	2012-07-27	Dr. Sajid Husain	1	28	1.57	41	3	1	Right	3	0	0	0	0	0	2	3	2012-07-27	0	0	2	2	0	0	JAL
T2JALLW025	Kumwar pal	2012-08-16	Dr. Sajid Husain	1	30	1.57	43	3	2	Right	3	9	9	9	9	9	2	3	2012-08-16	0	0	0	0	0	2	JAL
T2JALLW026	Suman	2012-08-16	Dr. Sajid Husain	2	30	1.49	37	1	2	Right	3	9	9	9	9	9	2	2	2012-08-16	0	0	1	0	0	0	JAL
T2JALLW027	Nanhi Devi	2012-08-28	Dr. Sajid Husain	2	36	1.55	43	1	2	Right	3	9	9	9	9	9	2	2	2012-08-28	0	0	0	0	0	0	JAL
T2JALLW028	Pushpendra	2012-08-30	Dr. Sajid Husain	1	21	1.66	42.5	3	1	Right	3	9	9	9	9	9	2	3	2012-08-30	0	0	0	1	0	0	JAL
T2JALLW029	Mahendra K	2012-09-05	Dr. Sajid Husain	1	34	0		2	1	Right	3	0	0	0	0	0	2	3	2012-09-05	0	0	2	0	0	0	JAL
T2JALLW030	RAJPAL	2012-09-21	Dr. Sajid Husain	1	18	1.59	43	0	1	Right	3	0	0	0	0	0	1	6	2012-09-21	0	0	0	0	0	0	JAL
T2JALLW031	Mohit Yada	2012-10-03	D. Sangeetha	2	15	1.65	48	5	1	Right	3	9	9	9	9	9	2	2	2012-10-03	0	0	1	0	0	0	JAL
T2JALLW032	Kalyan	2012-10-04	D. Sangeetha	1	40	1.61	41	2	1	Right	2	9	9	9	9	9	2	2	2012-10-04	0	0	1	0	0	0	JAL
T2JALLW033	Istekar	2012-10-04	D. Sangeetha	1	16	1.61	40	2	2	Right	3	9	9	9	9	9	1	6	2012-10-04	0	0	0	0	0	0	JAL
T2JALLW034	Hargyan	2012-10-12	D. Sangeetha	2	35	1.65	44	3	1	Right	1	0	0	0	0	0	2	3	2012-10-12	2	2	0	0	0	0	JAL
T2JALLW035	Ram Bahabh	2012-10-18	Dr. Sajid Husain	1	35	1.64	43	2	2	Right	1	0	0	0	0	0	2	3	2012-10-18	0	0	0	0	0	0	JAL
T2JALLW036	Sokin	2012-11-05	D. Sangeetha	2	35	1.55	38	5	1	Right	3	9	9	9	9	9	1	6	2012-11-05	0	0	2	0	0	0	JAL
T2JALLW037	Tahir Husa	2012-11-20	D. Sangeetha	1	20	1.67	46	3	1	Right	3	9	9	9	9	9	1	6	2012-11-20	0	0	0	0	0	0	JAL
T2JALLW038	Zaffer Udd	2012-11-26	D. Sangeetha	1	16	1.52	33	5	1	Right	3	9	9	9	9	9	1	6	2012-11-26	0	0	0	0	0	0	JAL
T2JALLW039	Rashit Kha	2012-11-27	D. Sangeetha	1	33	1.74	47	3	2	Right	1	9	9	9	9	9	2	2	2012-11-27	0	0	1	0	0	0	JAL
T2JALLW040	Shahna Bee	2012-11-27	Dr. Sajid Husain	1	18	1.62	38	6	1	Right	3	0	0	0	0	0	2	4	2012-11-27	0	0	1	1	0	0	JAL
T2JALLW041	Asmat Ali	2012-11-29	Dr. Sajid Husain	1	20	1.62	45	3	2	Right	3	0	0	0	0	0	2	3	2012-11-29	0	0	0	2	0	0	JAL
T2JALLW042	Nizam Uddi	2012-11-30	D. Sangeetha	1	55	1.54	46	0	2	Right	2	9	9	9	9	9	2	5	2012-11-30	0	0	2	2	0	0	JAL
T2JALLW043	Abdul gafe	2012-12-06	Dr. Sajid Husain	1	48	1.6	47	2	2	Left	1	2	2	2	2	2	2	4	2012-12-07	0	0	0	0	0	0	JAL
T2JALLW044	Mahipal	2012-12-10	D. Sangeetha	2	25	1.59	48	3	1	Right	0	9	9	9	9	9	2	4	2012-12-10	0	0	0	0	0	0	JAL
T2JALLW045	Pradeep Ku	2012-12-12	Dr. Sajid Husain	1	26	1.6	46	3	1	Right	2	9	9	9	9	9	2	2	2012-12-12	0	0	1	0	0	0	JAL
T2JALLW046	Mahesh Pal	2012-12-13	D. Sangeetha	1	25	1.58	40	0	1	Right	3	9	9	9	9	9	1	2	2012-12-13	0	0	2	0	0	0	JAL
T2JALLW047	Munnalal	2012-12-14	Vipin Kumar	1	45	1.57	46	3	2	Right	2	0	0	0	0	0	2	3	2012-12-14	0	0	0	0	0	0	JAL
T2JALLW048	Khempal Si	2012-12-18	D. Sangeetha	1	40	1.7	48	3	2	Right	2	0	0	0	0	0	2	3	2012-12-18	0	0	0	2	0	0	JAL
T2JALLW049	Mohamad Yu	2012-12-18	Dr. Sajid Husain	1	16	1.57	40	2	2	Right	4	0	0	0	0	0	2	5	2012-12-18	0	0	0	0	0	0	JAL
T2JALLW050	ANEEM	2012-12-18	D. Sangeetha	1	40	1.61	49	0	2	Right	3	0	0	0	0	0	2	5	2012-12-18	0	0	0	0	0	0	JAL
T2JALLW051	Farid	2012-12-20	Vipin Kumar	1	22	1.7	49	2	2	Right	2	0	0	0	0	0	2	3	2012-12-20	0	0	0	0	0	0	JAL
T2JALLW052	BABU	2012-12-21	D. Sangeetha	1	17	1.61	40	3	2	Right	3	9	9	9	9	9	2	6	2012-12-21	0	0	1	2	0	0	JAL
T2JALLW053	Shanti	2013-01-07	D. Sangeetha	2	45	1.55	40	3	2	Right	3	9	9	9	9	9	2	2	2013-01-07	0	0	0	0	0	0	JAL
T2JALLW054	Kumar Pal	2013-01-10	Dr. Sajid Husain	1	25	1.61	35	3	1	Right	3	0	0	0	0	0	2	4	2013-01-10	0	0	1	1	0	1	JAL
T2JALLW055	Mahendra	2013-01-10	Vipin Kumar	1	40	1.56	44	2	1	Right	1	0	0	0	0	0	2	5	2013-01-10	0	0	0	0	0	0	JAL
T2JALLW056	Himrat Jah	2013-01-28	D. Sangeetha	2	16	1.54	44	0	2	Right	3	9	9	9	9	9	2	2	2013-01-28	0	0	0	0	0	0	JAL
T2JALLW057	Savitri	2013-01-30	Vipin Kumar	2	18	1.47	40	6	1	Right	3	9	9	9	9	9	1	2	2013-01-30	0	0	0	0	0	0	JAL
T2JALLW058	JAIVIR	2013-02-06	DR S HUSAIN	1	23	1.63	46	2	2	Right	1	0	0	0	2	0.5	2	4	2013-02-06	0	0	1	0	0	0	JAL
T2JALLW059	SHYAMU	2013-02-07	DR S HUSAIN	1	18	1.75	45	5	1	Right	3	9	9	9	9	9	2	3	2013-02-07	0	0	2	2	0	0	JAL
T2JALLW060	SEEMA	2013-02-06	DR S HUSAIN	2	30	1.46	43	1	2	Right	3	0	0	0	0	0	2	3	2013-02-06	0	0	0	0	0	0	JAL
T2JALLW061	SONPAL	2013-02-07	DR S HUSAIN	1	28	1.59	49	2	2	Right	3	2	0	0	0	0.5	2	5	2013-02-07	0	0	0	0	0	0	JAL
T2JALLW062	MUKTARI BE	2013-02-08	DR S HUSAIN	2	45	1.53	45	1	2	Right	3	5	5	5	5	5	2	3	2013-02-08	0	0	0	0	0	0	JAL
T2JALLW063	SAJANA BEG	2013-02-11	DR S HUSAIN	2	30	1.52	43	1	2	Left	3	0	0	0	0	0	2	3	2013-02-11	0	0	0	0	0	0	JAL
T2JALLW064	RAJENDRA	2013-02-19	DR S HUSAIN	1	25	1.64	47	3	2	Right	3	9	9	9	9	9	1	2	2013-02-19	0	0	0	0	0	0	JAL
T2JALLW065	GUDDI DEVI	2013-02-21	DR S HUSAIN	2	30	1.55	45	2	2	Right	3	9	9	9	9	9	2	5	2013-02-21	0	0	0	0	0	0	JAL
T2JALLW066	SHAN MOHAM	2013-03-12	DR S HUSAIN	1	33	1.65	48	3	2	Right	1	5	5	2	2	3.5	2	4	2013-03-12	0	0	0	0	1	1	JAL
T2JALLW067	VIMLESH DE	2013-03-13	DR S HUSAIN	2	38	1.52	46	1	1	Right	3	0	0	0	0	0	2	5	2013-03-13	0	0	0	0	0	0	JAL
T2JALLW068	NANHI DEVI	2013-04-30	DR S HUSAIN	2	40	1.4	47	1	2	Left	3	0	0	0	0	0	2	2	2013-04-30	0	0	0	0	0	0	JAL
T2JALLW069	OM PRAKASH	2013-03-25	DR S HUSAIN	1	45	1.57	45	2	1	Right	2	9	9	9	9	9	2	4	2013-03-25	0	0	0	0	0	0	JAL
T2JALLW070	POONAM	2013-04-02	DR S HUSAIN	2	20	1.5	41	1	1	Right	3	9	9	9	9	9	2	2	2013-04-02	0	0	0	0	0	0	JAL
T2JALLW071	POORAN LAL	2013-04-05	DR S HUSAIN	1	40	1.61	44	2	2	Right	3	0	0	0	0	0	2	3	2013-04-05	0	0	0	0	0	0	JAL
T2JALLW072	RAKESH CHA	2013-04-05	DR S HUSAIN	1	60	1.68	49	3	1	Right	1	9	9	9	9	9	2	3	2013-04-05	0	0	0	0	0	0	JAL
T2JALLW073	BASEEM	2013-04-11	DR S HUSAIN	1	30	1.67	46	2	2	Right	1	2	2	2	2	2	2	3	2013-04-11	0	0	0	2	2	0	JAL
T2JALLW074	HAZRA	2013-04-19	DR S HUSAIN	2	18	1.55	38	1	2	Right	3	9	9	9	9	9	2	5	2013-04-19	0	0	0	0	0	0	JAL
T2JALLW075	USHA DEVI	2013-04-22	DR S HUSAIN	2	45	1.46	35	1	1	Right	3	0	0	0	0	0	2	5	2013-04-22	0	0	0	0	0	0	JAL
T2JALLW076	VIJAY SING	2013-05-01	DR S HUSAIN	1	22	1.52	43	2	1	Right	3	0	0	0	0	0	1	2	2013-05-01	0	0	0	0	0	0	JAL
T2JALLW077	RAJBHADUR	2013-05-03	DR S HUSAIN	1	30	1.6	46	2	2	Right	1	0	0	0	0	0	1	2	2013-05-03	0	0	0	0	0	0	JAL
T2JALLW078	RAGUNATH	2013-05-03	DR S HUSAIN	1	40	1.6	40	2	2	Left	1	9	9	9	9	9	2	3	2013-05-03	0	0	0	0	0	0	JAL
T2JALLW079	RAKESH KUM	2013-05-06	DR S HUSAIN	1	21	1.58	45	2	1	Right	3	3	3	4	4	3.5	2	3	2013-05-06	0	0	0	0	0	0	JAL
T2JALLW080	SUDHA DEVI	2013-05-06	DR S HUSAIN	2	45	1.55	49	1	1	Right	3	2	2	3	3	2.5	1	6	2013-05-06	0	0	0	0	0	0	JAL
T2JALLW081	BHAVNESH	2013-05-08	DR S HUSAIN	1	18	1.64	41	2	2	Right	3	4	4	4	4	4	2	5	2013-05-08	0	0	0	0	0	0	JAL
T2JALLW082	RIYASAT	2013-05-10	DR S HUSAIN	1	35	1.63	44	2	2	Right	1	9	9	9	9	9	2	5	2013-05-10	0	0	0	0	0	0	JAL
T2JALLW083	CHOTE	2013-05-27	DR S HUSAIN	1	35	1.64	46	2	2	Right	3	0	0	0	0	0	2	2	2013-05-27	0	0	0	0	1	1	JAL
T2JALLW084	MUNNA	2013-05-28	DR S HUSAIN	1	15	1.61	38	2	2	Left	3	4	4	4	4	4	2	4	2013-05-28	0	0	2	2	2	2	JAL
T2JALLW085	MAHAVEER V	2013-05-30	DR S HUSAIN	1	24	1.57	48	3	1	Right	3	5	2	2	3	3	2	4	2013-05-30	0	0	0	0	0	0	JAL
T2JALLW086	BHURE KHAN	2013-05-30	DR S HUSAIN	1	45	1.61	49	3	2	Right	2	9	9	9	9	9	2	5	2013-05-30	0	0	0	0	0	0	JAL
T2JALLW087	BHURAY	2013-06-11	DR S HUSAIN	1	32	1.61	45	2	2	Right	1	9	9	9	9	9	2	4	2013-06-11	0	0	0	0	1	1	JAL
T2JALLW088	BEDRAM	2013-06-10	DR MAMTA	1	35	1.53	44	2	1	Right	1	9	9	9	9	9	2	3	2013-06-10	0	0	2	2	0	0	JAL
T2JALLW089	MUSHRAT KH	2013-06-11	DR S HUSAIN	2	30	1.56	46	1	2	Right	3	5	5	3	3	4	2	5	2013-06-11	0	0	0	0	0	0	JAL
T2JALLW090	RAMVIR	2013-06-21	DR. MAMTA	1	27	1.7	47	2	2	Right	3	9	9	9	9	9	2	2	2013-06-21	0	0	0	0	0	0	JAL
T2JALLW091	BHOORE SIN	2013-06-24	DR S HUSAIN	1	16	1.62	45	3	1	Right	3	9	9	9	9	9	2	3	2013-06-24	0	0	0	0	0	0	JAL
T2JALLW092	RAMBHAROSE	2013-07-01	DR S HUSAIN	1	20	1.6	44	2	1	Right	3	0	0	0	0	0	2	4	2013-07-01	0	0	0	2	0	0	JAL
T2JALLW093	MEENA DEVI	2013-07-04	DR S HUSAIN	2	35	1.5	39	1	2	Right	3	9	9	9	9	9	2	3	2013-07-04	0	0	0	0	0	0	JAL
T2JALLW094	MUNIM	2013-07-11	DR S HUSAIN	1	32	1.61	42.3	3	2	Right	1	9	9	9	9	9	2	3	2013-07-11	0	0	0	0	0	0	JAL
T2JALLW095	SAMSHAD	2013-07-16	DR S HUSAIN	1	27	1.59	45.6	2	1	Right	3	9	9	9	9	9	2	2	2013-07-16	0	0	0	0	0	0	JAL
T2JALLW096	ANISH AHMA	2013-07-18	DR S HUSAIN	1	32	1.67	48.2	3	1	Right	1	9	9	9	9	9	2	4	2013-07-18	0	0	0	0	0	0	JAL
T2JALLW097	RIFA ANJUM	2013-07-19	DR S HUSAIN	2	17	1.52	36.3	6	1	Right	3	9	9	9	9	9	2	6	2013-07-19	0	0	0	0	0	0	JAL
T2JALLW098	RAM DAYAL	2013-07-19	DR S HUSAIN	1	26	1.62	39.2	2	1	Right	1	9	9	9	9	9	2	2	2013-07-19	0	0	0	0	0	0	JAL
T2JALLW099	ANJU DEVI	2013-08-23	DR S HUSAIN	2	20	1.44	36	1	1	Right	3	0	0	0	0	0	2	2	2013-09-23	0	0	0	0	0	0	JAL
T2JALLW100	VEDPRAKASH	2013-07-29	DR S HUSAIN	1	36	1.56	47	3	2	Right	2	9	9	9	9	9	2	3	2013-07-29	0	0	0	0	0	0	JAL
T2JALLW101	POONAM	2013-07-30	DR MAMTA	2	18	1.47	39.2	5	1	Right	3	9	9	9	9	9	2	3	2013-07-30	0	0	0	1	0	0	JAL
T2JALLW102	ABDUL	2013-07-30	DR S HUSAIN	1	28	1.65	42.8	3	1	Right	3	3	3	3	3	3	2	2	2013-07-30	0	0	0	0	0	0	JAL
T2JALLW103	JAGWATI	2013-07-31	DR S HUSAIN	1	30	1.52	34.7	1	2	Right	3	9	9	9	9	9	2	2	2013-07-31	0	0	0	0	0	0	JAL
T2JALLW104	PAPPU	2013-08-07	DR S HUSAIN	1	26	1.61	43.6	2	1	Right	3	3	3	2	2	2.5	2	4	2013-08-07	0	0	2	2	0	0	JAL
T2JALLW105	HARISHANKE	2013-08-12	DR S HUSAIN	1	42	1.64	47.7	3	1	Right	3	0	0	0	0	0	2	3	2013-08-12	0	0	0	0	0	0	JAL
T2JALLW106	LIFAKAT	2013-08-13	DR S HUSAIN	1	30	1.65	40.4	3	2	Right	1	9	9	9	9	9	2	3	2013-08-13	0	0	0	0	0	1	JAL
T2JALLW107	IMRANA	2013-08-13	DR S HUSAIN	2	18	1.55	49	7	1	Right	3	9	9	9	9	9	2	4	2013-08-13	0	0	0	0	0	0	JAL
T2JALLW108	HASRAT ALI	2013-08-14	DR S HUSAIN	1	45	1.5	44	2	2	Right	1	9	9	9	9	9	2	3	2013-08-14	0	0	0	0	0	0	JAL
T2JALLW109	SOHIT	2013-08-16	DR S HUSAIN	1	18	1.65	49	2	1	Right	3	2	2	2	2	2	2	2	2013-08-16	0	0	0	0	0	0	JAL
T2JALLW110	MUSLIM	2013-08-22	DR S HUSAIN	1	22	1.65	47.6	2	2	Right	1	9	9	9	9	9	2	3	2013-08-22	0	0	0	0	0	0	JAL
T2JALLW111	UPENDRA K	2013-08-27	DR S HUSAIN	1	28	1.76	47.6	3	1	Right	2	9	9	9	9	9	2	4	2013-08-27	0	0	0	0	0	0	JAL
T2JALLW112	BHAI SINGH	2013-08-30	DR S HUSAIN	1	42	1.65	45	2	2	Right	1	0	0	0	0	0	2	5	2013-08-30	0	0	0	0	0	0	JAL
T2JALLW113	MEENA	2013-09-02	DR S HUSAIN	2	25	1.42	36.7	1	2	Right	3	9	9	9	9	9	2	2	2013-09-02	0	0	0	0	0	0	JAL
T2JALLW114	ASHIF KHAN	2013-09-04	DR S HUSAIN	1	22	1.66	48.6	2	2	Right	2	0	0	0	0	0	2	2	2013-09-04	0	0	0	0	0	0	JAL
T2JALLW115	ASHRAF ALI	2013-09-05	DR S HUSAIN	1	45	1.54	40	3	2	Right	3	0	0	0	0	0	2	6	2013-09-05	0	0	0	0	0	0	JAL
T2JALLW116	GIRDHARI L	2013-09-11	DR S HUSAIN	1	19	1.62	43.7	2	1	Right	3	0	0	0	0	0	2	2	2013-09-11	0	0	0	0	0	0	JAL
T2JALLW117	KABIR BAKS	2013-09-17	DR S HUSAIN	1	60	1.62	45.5	3	2	Right	3	9	9	9	9	9	2	2	2013-09-17	0	0	0	0	0	0	JAL
T2JALLW118	VINIT PATH	2013-09-18	DR S HUSAIN	1	20	1.64	43.3	2	2	Right	2	9	9	9	9	9	2	2	2013-09-18	0	0	0	0	0	0	JAL
T2JALLW119	RAHISH	2013-09-25	DR S HUSAIN	1	25	1.62	46.7	2	2	Right	0	9	9	9	9	9	2	4	2013-09-25	0	0	0	0	0	0	JAL
T2JALLW120	JAFFAR	2013-09-30	DR S HUSAIN	1	30	1.65	48	2	2	Right	3	5	5	5	5	5	2	5	2013-09-30	0	0	0	0	0	0	JAL
T2JALLW121	ALAM	2013-10-01	DR S HUSAIN	1	25	1.56	43.1	2	1	Right	3	9	9	9	9	9	1	2	2013-10-01	0	0	0	0	0	0	JAL
T2JALLW122	FURKAT ALI	2013-10-07	DR S HUSAIN	1	15	1.54	33.3	5	1	Right	3	9	9	9	9	9	2	2	2013-10-07	0	0	2	2	0	0	JAL
T2LALHW001		2012-04-16	SHYAM	1	30	1.66	58	4	1	Right	2	2	2	4	4	3	2	4	2012-04-16	0	0	0	0	0	2	LAL
T2LALHW002		2012-04-22	Jiban	1	22	1.6	52	3	1	Right	0	2	2	2	2	2	2	2	2012-04-22	0	0	1	0	0	0	LAL
T2LALHW003		2012-05-31	SHYAM	1	38	1.64	53	3	2	Right	2	0	0	0	0	0	2	2	2012-05-31	0	0	0	1	1	1	LAL
T2LALHW004		2012-06-07	Jiban	1	50	1.62	50	3	1	Right	0	0	0	0	0	0	1	1	2012-06-07	0	0	1	0	0	0	LAL
T2LALHW005		2012-06-17	Shyam	1	40	1.6	55	3	1	Right	2	0	0	0	0	0	1	6	2012-06-17	0	0	2	0	0	0	LAL
T2LALHW006		2012-05-08	Jiban	1	46	1.65	57	3	1	Right	0	0	0	0	0	0	2	2	2012-05-08	0	0	0	0	0	0	LAL
T2LALHW007		2012-05-21	SHYAM	1	33	1.72	56	4	1	Right	1	0	0	0	0	0	1	6	2012-05-21	0	0	0	0	0	2	LAL
T2LALHW008		2012-06-17	Jiban	1	36	1.63	53	3	2	Right	3	0	0	0	0	0	2	2	2012-06-17	0	0	0	0	2	0	LAL
T2LALHW009		2012-06-27	Shyam	1	34	1.7	68	6	1	Right	1	3	3	3	3	3	2	4	2012-06-27	0	0	0	0	0	0	LAL
T2LALHW010		2012-07-22	SHYAM	1	30	1.67	56	2	1	Right	2	0	0	1	1	0.5	2	2	2012-07-22	0	0	0	1	1	1	LAL
T2LALHW011		2012-08-05	Shyam	1	31	1.64	65	4	1	Right	0	0	0	0	0	0	2	6	2012-08-05	0	0	0	0	1	1	LAL
T2LALHW012		2012-08-13	Shyam	1	38	1.66	60	3	1	Right	2	0	0	0	0	0	2	2	2012-08-13	0	0	0	0	1	1	LAL
T2LALHW013		2012-07-23	SHYAM	1	31	1.61	55	3	2	Right	2	0	0	0	0	0	1	6	2012-07-23	0	0	0	0	0	2	LAL
T2LALHW014		2012-08-15	Shyam	1	44	1.73	60	3	2	Right	3	0	0	0	0	0	2	6	2012-08-15	0	0	0	0	1	1	LAL
T2LALHW015		2012-08-20	Shyam	1	56	1.57	50	3	1	Right	2	0	0	0	0	0	2	6	2012-08-20	0	0	0	2	2	0	LAL
T2LALHW016		2012-08-20	Shyam	1	59	1.63	60	0	1	Right	2	0	0	0	0	0	2	2	2012-08-20	0	0	0	0	0	2	LAL
T2LALHW017		2012-08-20	Shyam	1	42	1.66	61	3	1	Right	2	0	0	0	0	0	1	2	2012-08-20	0	0	0	1	0	0	LAL
T2LALHW018		2012-08-21	Jiban	1	48	1.63	53	3	1	Right	3	0	0	0	0	0	2	2	2012-08-24	2	2	0	0	0	0	LAL
T2LALHW019		2012-08-29	Shyam	1	40	1.58	52	1	2	Right	3	0	0	0	0	0	2	2	2012-08-29	0	0	0	0	1	1	LAL
T2LALHW020		2012-08-29	Shyam	1	18	1.58	52	3	2	Right	3	0	0	0	0	0	1	6	2012-08-29	0	0	0	0	0	0	LAL
T2LALHW021		2012-09-05	Shyam	1	58	1.6	52	3	2	Right	1	0	0	0	0	0	2	2	2012-09-05	0	0	0	0	1	1	LAL
T2LALHW022		2012-09-13	Shyam	1	50	1.61	53	3	2	Right	2	0	0	0	0	0	1	1	2012-09-13	0	0	1	0	0	0	LAL
T2LALHW023		2012-10-11	Shyam	2	35	1.54	62	1	2	Right	3	0	0	0	0	0	1	1	2012-10-11	0	0	0	1	0	0	LAL
T2LALHW024		2012-10-11	Shyam	1	29	1.65	70	3	1	Right	2	0	0	0	0	0	2	4	2012-10-11	0	0	0	1	2	1	LAL
T2LALHW025		2012-11-05	Shyam	1	30	1.68	65	2	2	Right	3	0	0	0	0	0	1	2	2012-11-05	0	0	0	0	0	0	LAL
T2LALHW026		2012-11-12	Shyam	1	45	1.72	55	3	1	Right	3	0	0	2	2	1	2	2	2012-11-12	0	0	0	0	1	1	LAL
T2LALHW027		2012-11-28	Shyam	1	55	1.62	50	3	2	Right	2	0	0	0	0	0	2	6	2012-11-28	0	0	0	2	0	2	LAL
T2LALHW028		2012-11-29	Shyam	1	27	1.53	60	3	1	Right	2	0	0	0	0	0	2	2	2012-11-29	0	0	0	0	1	0	LAL
T2LALHW029		2012-11-29	JIBAN	1	46	1.66	51	3	2	Right	2	3	4	3	2	3	2	4	2012-11-29	0	0	0	0	1	0	LAL
T2LALHW030		2012-11-29	Shyam	2	40	1.54	58	1	2	Right	3	0	0	0	0	0	1	6	2012-11-29	0	0	0	0	0	0	LAL
T2LALHW031		2012-12-06	Shyam	1	56	1.64	53	3	2	Right	2	0	0	0	0	0	1	6	2012-12-06	0	0	0	0	0	2	LAL
T2LALHW032		2012-12-19	Shyam	1	50	1.7	60	3	1	Right	2	4	4	5	6	4.75	2	5	2012-12-19	0	0	1	1	0	0	LAL
T2LALHW033		2012-12-20	Shyam	1	25	1.74	70	4	1	Right	1	0	0	0	0	0	1	1	2012-12-20	0	0	0	0	0	0	LAL
T2LALHW034		2013-01-20	Jiban	1	19	1.58	54	3	1	Right	2	0	0	0	0	0	1	6	2013-01-20	0	0	0	1	0	0	LAL
T2LALHW035		2013-01-31	Shyam	1	22	1.68	62	3	1	Right	3	1	1	2	3	1.75	2	6	2013-01-31	0	0	0	2	0	0	LAL
T2LALHW036		2013-02-06	Shyam	1	22	1.7	53	4	1	Right	3	0	0	0	0	0	1	1	2013-02-06	0	0	0	0	0	0	LAL
T2LALHW037		2013-02-08	Jiban	1	28	1.74	61	3	1	Right	3	1	1	1	1	1	2	3	2013-02-08	0	0	0	0	0	0	LAL
T2LALHW038		2013-02-27	Jiban	1	35	1.75	56	2	2	Right	3	2	2	0	1	1.25	2	2	2013-02-27	0	1	0	0	0	0	LAL
T2LALHW039		2013-02-27	Shyam	1	30	1.6	50	2	2	Right	2	4	4	4	4	4	2	5	2013-02-27	0	0	0	0	0	0	LAL
T2LALHW040		2013-02-27	Jiban	1	37	1.62	51	3	1	Right	3	5	4	5	4	4.5	2	5	2013-02-27	0	0	0	0	0	0	LAL
T2LALHW041		2013-03-04	Jiban	1	31	1.62	54	3	1	Right	3	4	4	4	4	4	2	5	2013-03-04	0	0	1	1	1	1	LAL
T2LALHW042		2013-03-11	Jiban	1	20	1.58	51	3	2	Right	3	0	0	0	0	0	1	6	2013-03-11	0	0	0	0	0	1	LAL
T2LALHW043		2013-03-11	Jiban	1	45	1.55	55	2	2	Right	3	0	0	0	0	0	2	2	2013-03-11	0	0	0	0	0	0	LAL
T2LALHW044		2013-03-18	Jiban	2	45	1.55	55	1	2	Right	3	2	2	3	3	2.5	2	4	2013-03-18	0	0	0	0	0	0	LAL
T2LALHW045		2013-03-18	Shyam	1	25	1.58	51	3	1	Right	2	3	3	5	6	4.25	2	5	2013-03-18	0	0	0	0	1	1	LAL
T2LALHW046		2013-03-19	Shyam	1	22	1.58	50	3	1	Right	2	4	4	4	4	4	2	5	2013-03-19	0	0	0	0	0	0	LAL
T2LALHW047		2013-03-19	Shyam	1	36	1.54	51	2	1	Right	2	0	0	0	0	0	1	2	2013-03-19	0	0	0	0	2	0	LAL
T2LALHW048		2013-04-03	Shyam	1	17	1.71	54	5	1	Right	3	0	0	0	0	0	2	2	2013-04-03	0	0	2	1	1	1	LAL
T2LALHW049		2013-04-03	Shyam	1	54	1.57	53	3	1	Right	2	0	0	0	0	0	1	2	2013-04-03	0	0	0	1	0	0	LAL
T2LALHW050		2013-04-17	Shyam	1	18	1.77	59	5	1	Right	3	0	0	0	0	0	1	1	2013-04-17	0	0	0	0	0	0	LAL
T2LALHW051		2013-04-18	Jiban	1	38	1.78	62	3	1	Right	3	0	0	3	3	1.5	2	2	2013-04-18	0	0	0	0	0	0	LAL
T2LALHW052		2013-05-14	Shyam	1	22	1.6	60	3	1	Right	2	4	4	4	4	4	2	5	2013-05-14	0	0	0	0	0	0	LAL
T2LALHW053		2013-05-15	Jiban	1	22	1.59	55	4	1	Right	3	1	1	2	2	1.5	2	4	2013-05-15	0	0	0	1	0	0	LAL
T2LALHW054		2013-05-16	Shyam	1	28	1.52	55	4	1	Right	2	4	4	3	3	3.5	2	5	2013-05-16	0	0	0	0	0	0	LAL
T2LALHW055		2013-05-16	Shyam	1	20	1.61	50	3	1	Right	3	0	0	0	0	0	2	2	2013-05-16	0	0	0	1	0	0	LAL
T2LALHW056		2013-05-17	Jiban	2	21	1.57	51	1	1	Right	3	4	4	5	4	4.25	2	5	2013-05-17	0	0	0	0	0	1	LAL
T2LALHW057		2013-05-21	Jiban	1	28	1.61	52	2	2	Right	2	3	3	2	2	2.5	2	4	2013-05-21	0	0	1	1	0	0	LAL
T2LALHW058		2013-05-23	Shyam	2	45	1.64	50	1	2	Right	2	0	0	4	4	2	2	4	2013-05-23	0	0	0	0	0	0	LAL
T2LALHW059		2013-05-27	Shyam	1	32	1.61	62	2	1	Right	2	0	0	0	0	0	1	2	2013-05-27	0	0	1	0	0	0	LAL
T2LALHW060		2013-06-07	Jiban	2	41	1.59	59	1	2	Right	3	4	4	3	3	3.5	2	4	2013-06-07	0	0	0	0	0	0	LAL
T2LALHW061		2013-06-10	Jiban	1	50	1.61	55	3	1	Right	3	0	0	0	0	0	1	2	2013-06-10	0	0	0	0	1	0	LAL
T2LALHW062		2013-06-10	Shyam	2	36	1.51	55	1	2	Right	1	0	0	0	0	0	1	2	2013-06-10	0	0	0	0	1	0	LAL
T2LALHW063		2013-06-11	Jiban	1	55	1.56	72	3	1	Right	3	2	3	4	2	2.75	2	4	2013-06-11	0	0	0	0	1	1	LAL
T2LALHW064		2013-06-13	Shyam	1	24	1.6	50	2	1	Right	3	0	0	0	0	0	2	2	2013-06-13	0	0	0	0	1	1	LAL
T2LALHW065		2013-06-13	Shyam	2	40	1.72	50	1	2	Right	3	0	0	0	0	0	1	1	2013-06-13	0	0	0	0	0	0	LAL
T2LALHW066		2013-06-20	Shyam	1	26	1.68	65	4	1	Right	3	0	0	0	0	0	1	1	2013-06-20	0	0	0	1	0	0	LAL
T2LALHW067		2013-06-23	Jiban	1	47	1.56	59	3	2	Right	2	0	0	0	0	0	1	1	2013-06-23	0	0	0	2	0	0	LAL
T2LALHW068		2013-06-24	Jiban	1	55	1.59	52	2	2	Right	3	0	0	0	0	0	2	2	2013-06-24	2	0	0	0	0	1	LAL
T2LALHW069		2013-06-27	Shyam	1	39	1.73	73	4	1	Right	2	0	0	0	0	0	1	2	2013-06-27	0	0	0	0	0	0	LAL
T2LALHW070		2013-07-01	Shyam	1	42	1.63	50	3	2	Right	1	0	0	0	0	0	1	2	2013-07-01	0	0	1	0	0	0	LAL
T2LALHW071		2013-07-12	Shyam	1	38	1.61	55	3	1	Right	1	5	5	5	6	5.25	2	5	2013-07-12	0	0	0	1	1	0	LAL
T2LALHW072		2013-07-18	Shyam	1	35	1.69	55	2	2	Right	2	3	3	3	3	3	2	4	2013-07-18	0	0	0	0	0	0	LAL
T2LALHW073		2013-08-04	Shyam	1	30	1.67	55	2	1	Right	1	0	0	0	0	0	1	2	2013-08-04	0	0	0	0	0	0	LAL
T2LALHW074		2013-08-05	Shyam	1	20	1.75	63	3	1	Right	3	2	0	0	0	0.5	2	2	2013-08-05	0	0	0	0	0	0	LAL
T2LALHW075		2013-08-08	Shyam	1	60	1.65	52	3	2	Right	2	0	0	0	0	0	2	2	2013-08-08	2	0	0	0	0	0	LAL
T2LALHW076		2013-08-13	Jiban	1	40	1.65	51	3	2	Right	3	0	0	0	0	0	2	6	2013-08-13	0	0	2	2	0	0	LAL
T2LALHW077		2013-09-06	Shyam	1	52	1.61	60	3	1	Right	2	0	0	0	0	0	1	1	2013-09-06	0	0	0	0	0	0	LAL
T2LALHW078		2013-09-09	Shyam	1	17	1.62	59	2	1	Right	2	0	0	0	0	0	1	1	2013-09-09	0	0	0	1	0	0	LAL
T2LALHW079		2013-09-11	Shyam	1	35	1.56	56	2	2	Right	2	0	0	0	0	0	2	2	2013-09-11	0	0	0	2	0	0	LAL
T2LALHW080		2013-09-13	Shyam	1	45	1.7	62	2	1	Right	2	0	0	0	3	0.75	2	2	2013-09-13	0	0	2	0	0	0	LAL
T2LALHW081		2013-09-18	Shyam	1	18	1.6	53	5	1	Right	3	0	0	1	3	1	2	2	2013-09-18	0	0	0	0	0	0	LAL
T2LALHW082		2013-09-23	Shyam	1	20	1.69	55	3	1	Right	2	0	0	4	4	2	2	2	2013-09-23	0	0	0	0	0	0	LAL
T2LALHW083		2013-09-24	Shyam	1	35	1.58	50	2	2	Right	3	0	0	0	0	0	1	6	2013-09-24	0	0	2	0	0	0	LAL
T2LALHW084		2013-09-29	Shyam	1	26	1.53	50	3	1	Right	3	0	0	0	0	0	1	6	2013-09-29	0	0	1	0	0	0	LAL
T2LALHW085		2013-09-30	Jiban	1	40	1.59	55	3	2	Right	3	4	4	4	4	4	2	5	2013-09-30	0	0	0	1	0	0	LAL
T2LALHW086		2013-09-30	Shyam	2	30	1.62	55	1	2	Right	3	0	0	0	0	0	2	2	2013-09-30	0	0	1	0	0	0	LAL
T2LALHW087		2013-10-01	Shyam	1	30	1.55	52	2	2	Right	3	4	4	4	4	4	2	5	2013-10-01	0	0	2	1	1	1	LAL
T2LALHW088		2013-10-03	Shyam	1	32	1.62	50	2	2	Right	1	0	0	0	0	0	1	2	2013-10-03	0	0	0	0	0	0	LAL
T2LALHW089		2013-10-21	Jiban	2	28	1.53	52	1	1	Right	3	0	0	0	0	0	1	2	2013-10-21	0	0	1	0	0	0	LAL
T2LALHW090		2013-10-24	Shyam	1	20	1.74	50	5	1	Right	3	2	2	3	3	2.5	2	6	2013-10-24	0	0	1	0	0	0	LAL
T2LALHW091		2013-10-30	Shyam	2	37	1.56	50	1	2	Right	3	0	0	0	0	0	1	1	2013-10-30	0	0	0	1	0	0	LAL
T2LALLW001		2012-04-29	SHYAM	2	22	1.46	40	1	1	Right	0	4	4	3	4	3.75	2	4	2012-04-29	0	0	0	1	0	1	LAL
T2LALLW002		2012-07-24	Shyam	2	19	1.55	43	1	2	Right	3	0	0	0	0	0	1	1	2012-07-24	0	0	0	0	0	0	LAL
T2LALLW003		2012-08-15	Shyam	2	45	1.61	45	1	2	Right	3	0	0	0	0	0	1	1	2012-08-15	0	0	0	2	0	0	LAL
T2LALLW004		2012-05-17	Shyam	1	45	1.65	49	3	1	Right	1	0	0	0	0	0	2	2	2012-05-17	0	0	0	0	0	0	LAL
T2LALLW005		2012-06-21	Shyam	2	58	1.41	40	1	2	Right	3	0	0	3	0	0.75	2	2	2012-06-21	0	0	1	0	0	0	LAL
T2LALLW006		2012-08-20	Shyam	1	55	1.57	45	3	2	Right	1	0	0	0	0	0	2	2	2012-08-20	0	0	0	2	0	0	LAL
T2LALLW007		2012-08-21	Shyam	1	16	1.6	42	4	1	Right	3	0	0	0	0	0	1	1	2012-08-21	0	0	0	0	0	0	LAL
T2LALLW008		2012-07-08	Shyam	1	50	1.57	48	3	2	Right	2	0	0	0	0	0	1	2	2012-07-08	0	0	1	0	0	0	LAL
T2LALLW009		2012-08-27	Jiban	1	59	1.49	45	2	2	Right	2	4	4	5	6	4.75	2	5	2012-08-27	0	0	1	1	1	1	LAL
T2LALLW010		2012-08-27	Jiban	1	50	1.6	46	3	2	Right	3	0	0	0	0	0	1	1	2012-08-27	0	0	0	0	0	0	LAL
T2LALLW011		2012-09-03	Shyam	2	55	1.51	38	1	2	Right	2	0	0	0	0	0	2	2	2012-09-03	0	0	0	0	1	0	LAL
T2LALLW012		2012-10-01	Jiban	2	15	1.42	35	5	1	Right	3	0	0	0	0	0	2	2	2012-10-01	0	0	1	0	0	0	LAL
T2LALLW013		2012-10-02	Shyam	1	18	1.55	45	2	2	Right	3	0	0	1	1	0.5	2	2	2012-10-02	0	0	0	0	0	1	LAL
T2LALLW014		2012-10-04	Shyam	2	55	1.5	38	1	2	Right	2	0	0	0	0	0	1	1	2012-10-04	0	0	0	0	0	0	LAL
T2LALLW015		2012-10-15	Shyam	2	45	1.59	42	1	2	Right	3	0	0	0	0	0	1	1	2012-10-15	0	0	0	1	0	0	LAL
T2LALLW016		2012-11-04	Shyam	2	57	1.35	35	1	2	Right	2	0	0	0	0	0	1	1	2012-11-04	0	0	0	0	0	0	LAL
T2LALLW017		2012-11-16	Jiban Thapa	1	50	1.56	40	3	2	Right	2	0	0	0	0	0	2	6	2012-11-16	0	0	0	2	1	1	LAL
T2LALLW018		2012-11-29	Shyam	1	35	1.58	45	2	2	Right	2	0	0	0	0	0	2	2	2012-11-29	0	0	0	0	0	0	LAL
T2LALLW019		2012-12-19	Shyam	1	15	1.61	43	5	1	Right	3	5	5	5	5	5	2	5	2012-12-19	0	0	0	0	0	0	LAL
T2LALLW020		2012-12-20	Shyam	2	17	1.47	45	1	1	Right	3	0	0	4	2	1.5	2	4	2012-12-20	0	0	0	0	0	0	LAL
T2LALLW021		2012-12-21	Shyam	2	55	1.43	40	1	2	Right	2	0	0	0	0	0	2	2	2012-12-21	0	0	0	0	1	1	LAL
T2LALLW022		2013-01-08	Shyam	1	22	1.65	45	5	1	Right	3	0	1	0	1	0.5	2	2	2013-01-08	0	0	1	0	0	0	LAL
T2LALLW023		2013-01-08	Shyam	1	45	1.56	42	3	2	Right	3	0	0	0	0	0	1	6	2013-01-08	0	0	0	1	0	0	LAL
T2LALLW024		2013-01-18	Shyam	1	21	1.56	42	3	1	Right	3	0	0	1	0	0.25	2	4	2013-01-18	0	0	0	0	0	0	LAL
T2LALLW025		2013-01-23	Shyam	1	31	1.62	48	4	1	Right	2	2	3	4	4	3.25	2	4	2013-01-23	0	0	0	0	0	0	LAL
T2LALLW026		2013-02-10	Shyam	2	35	1.48	38	1	2	Right	3	0	0	0	0	0	2	2	2013-02-10	0	0	0	0	0	0	LAL
T2LALLW027		2013-02-20	Jiban	2	22	1.48	41	1	1	Right	3	0	0	1	1	0.5	2	2	2013-02-20	0	0	0	0	0	2	LAL
T2LALLW028		2013-02-21	Shyam	1	46	1.53	40	2	2	Right	3	4	5	4	4	4.25	2	5	2013-02-21	0	0	1	0	1	0	LAL
T2LALLW029		2013-02-27	Shyam	2	45	1.5	45	1	2	Right	3	0	0	0	0	0	1	1	2013-02-27	0	0	1	0	0	0	LAL
T2LALLW030		2013-02-28	Shyam	2	15	1.54	35	5	1	Right	3	0	0	0	0	0	1	1	2013-02-28	0	0	0	0	0	0	LAL
T2LALLW031		2013-03-03	Shyam	2	26	1.52	45	1	2	Right	3	0	0	0	0	0	1	1	2013-03-03	0	0	0	0	0	1	LAL
T2LALLW032		2013-03-05	Shyam	2	25	1.5	39	1	2	Right	3	1	1	1	1	1	2	6	2013-03-05	0	0	0	0	0	0	LAL
T2LALLW033		2013-03-18	Jiban	2	45	1.49	43	1	2	Right	3	0	0	0	0	0	2	2	2013-03-18	0	0	0	0	0	0	LAL
T2LALLW034		2013-03-25	Shyam	2	45	1.54	45	1	1	Right	3	0	0	0	0	0	2	2	2013-03-25	0	0	0	2	1	0	LAL
T2LALLW035		2013-03-25	Jiban	1	23	1.7	49	2	2	Right	2	3	3	2	3	2.75	2	4	2013-03-25	2	2	1	1	2	1	LAL
T2LALLW036		2013-04-09	Shyam	2	58	1.46	42	1	2	Right	1	0	0	0	0	0	1	1	2013-04-09	0	0	0	1	0	0	LAL
T2LALLW037		2013-04-18	Jiban	2	30	1.55	45	1	2	Right	3	2	1	0	0	0.75	2	4	2013-04-18	0	0	0	0	0	1	LAL
T2LALLW038		2013-04-18	Jiban	2	26	1.35	45	1	1	Right	3	0	0	0	0	0	2	2	2013-04-18	2	0	0	1	0	0	LAL
T2LALLW039		2013-04-28	Shyam	1	18	1.64	45	3	2	Right	3	6	6	4	4	5	2	5	2013-04-28	0	0	2	2	1	1	LAL
T2LALLW040		2013-04-29	Shyam	2	40	1.48	42	1	2	Right	1	0	0	0	0	0	1	6	2013-04-29	0	0	0	0	0	0	LAL
T2LALLW041		2013-05-02	Jiban	1	34	1.57	45	2	2	Right	2	0	0	1	1	0.5	2	2	2013-05-02	2	0	0	0	0	0	LAL
T2LALLW042		2013-05-06	Shyam	2	30	1.47	45	1	2	Right	3	4	4	4	4	4	2	5	2013-05-06	0	0	1	1	1	1	LAL
T2LALLW043		2013-05-07	Shyam	2	38	1.49	43	1	1	Right	2	0	0	2	3	1.25	2	6	2013-05-07	0	0	1	0	1	0	LAL
T2LALLW044		2013-05-07	Shyam	2	16	1.45	35	5	1	Right	3	4	4	4	4	4	2	5	2013-05-07	0	0	0	0	0	0	LAL
T2LALLW045		2013-05-10	Shyam	2	16	1.52	46	5	1	Right	3	4	4	6	6	5	2	5	2013-05-10	0	0	0	0	0	0	LAL
T2LALLW046		2013-05-16	Jiban	1	54	1.69	48	3	1	Right	1	3	3	3	3	3	2	4	2013-05-16	2	2	1	1	1	1	LAL
T2LALLW047		2013-05-20	Shyam	1	32	1.53	40	2	2	Right	2	1	1	1	1	1	2	4	2013-05-20	0	0	1	1	1	1	LAL
T2LALLW048		2013-05-30	Shyam	1	28	1.61	40	3	1	Right	2	0	0	0	0	0	1	2	2013-05-30	0	0	0	0	0	0	LAL
T2LALLW049		2013-06-12	Jiban	1	40	1.54	40	2	2	Right	1	0	0	0	0	0	2	2	2013-06-12	0	0	0	2	0	0	LAL
T2LALLW050		2013-06-13	Shyam	1	32	1.64	45	3	1	Right	3	0	0	0	0	0	1	2	2013-06-13	0	0	0	0	0	0	LAL
T2LALLW051		2013-06-16	Shyam	1	18	1.56	44	2	1	Right	3	0	0	0	0	0	1	1	2013-06-16	0	0	0	0	0	0	LAL
T2LALLW052		2013-06-19	Shyam	1	18	1.6	46	5	1	Right	3	0	0	0	0	0	2	2	2013-06-19	0	0	0	2	0	0	LAL
T2LALLW053		2013-06-20	Shyam	2	18	1.46	40	7	2	Right	3	3	3	2	2	2.5	2	4	2013-06-20	0	0	1	0	0	0	LAL
T2LALLW054		2013-06-23	Jiban	2	60	1.4	49	1	2	Right	1	3	3	3	3	3	2	4	2013-06-23	0	0	1	0	0	0	LAL
T2LALLW055		2013-06-23	Jiban	1	18	1.51	38	3	2	Right	3	0	0	0	0	0	1	1	2013-06-23	0	0	1	0	0	0	LAL
T2LALLW056		2013-06-26	Jiban	2	32	1.51	44	4	1	Right	3	0	0	0	0	0	2	6	2013-06-26	0	0	2	0	0	2	LAL
T2LALLW057		2013-07-02	Shyam	1	22	1.6	45	5	1	Right	3	0	0	0	0	0	1	1	2013-07-02	0	0	0	0	0	0	LAL
T2LALLW058		2013-07-14	Shyam	1	25	1.52	45	2	2	Right	1	0	0	0	0	0	1	2	2013-07-14	0	0	0	0	0	0	LAL
T2LALLW059		2013-07-15	Shyam	2	23	1.63	45	1	2	Right	3	0	0	0	0	0	1	2	2013-07-15	0	0	0	0	0	0	LAL
T2LALLW060		2013-07-29	Shyam	1	40	1.65	47	3	1	Right	3	4	4	5	4	4.25	2	5	2013-07-29	0	0	1	0	0	0	LAL
T2LALLW061		2013-07-29	Shyam	1	18	1.71	45	5	1	Right	3	0	0	0	0	0	1	2	2013-07-29	0	0	0	0	0	0	LAL
T2LALLW062		2013-08-09	Jiban	2	30	1.62	46	1	2	Right	3	0	0	0	0	0	1	1	2013-08-09	0	0	0	0	0	0	LAL
T2LALLW063		2013-08-12	Shyam	2	40	1.57	47	1	2	Right	3	0	0	0	0	0	1	2	2013-08-12	0	0	0	0	0	0	LAL
T2LALLW064		2013-08-26	Shyam	1	18	1.68	45	2	1	Right	3	0	0	0	0	0	2	2	2013-08-26	0	0	1	0	0	0	LAL
T2LALLW065		2013-09-06	Shyam	2	48	1.55	43	1	2	Right	1	0	0	0	0	0	1	2	2013-09-06	0	0	0	0	0	0	LAL
T2LALLW066		2013-09-11	Shyam	1	22	1.52	40	2	2	Right	3	1	3	2	2	2	2	2	2013-09-11	0	0	1	0	0	0	LAL
T2LALLW067		2013-09-25	Shyam	1	55	1.62	46	2	2	Right	1	0	0	1	1	0.5	2	6	2013-09-25	0	0	1	0	0	2	LAL
T2LALLW068		2013-09-30	Shyam	1	19	1.53	46	2	2	Right	3	0	0	0	0	0	2	2	2013-09-30	0	0	0	1	0	0	LAL
T2LALLW069		2013-09-30	Shyam	1	16	1.67	40	3	2	Right	2	4	4	4	4	4	2	5	2013-09-30	0	0	0	1	0	0	LAL
T2LALLW070		2013-10-08	Shyam	1	55	1.58	45	3	2	Right	1	0	0	0	0	0	1	2	2013-10-08	0	0	0	0	0	0	LAL
T2LALLW071		2013-10-08	Shyam	1	15	1.54	36	7	1	Right	3	0	0	0	0	0	1	1	2013-10-08	0	0	0	0	0	0	LAL
T2LALLW072		2013-10-08	Shyam	1	16	1.59	45	2	2	Right	3	0	0	1	1	0.5	2	2	2013-10-08	0	0	0	0	0	0	LAL
T2LALLW073		2013-10-22	Shyam	2	50	1.42	40	1	2	Right	3	0	0	0	0	0	2	2	2013-10-22	0	0	0	0	0	0	LAL
T2LALLW074		2013-10-28	Shyam	1	18	1.56	48	3	1	Right	3	0	0	0	0	0	1	2	2013-10-28	0	0	0	0	0	0	LAL
T2LALLW075		2013-10-31	Shyam	2	16	1.44	44	1	2	Right	3	4	4	4	4	4	2	5	2013-10-31	0	0	0	0	0	0	LAL
T2NILHW001	63451	2012-09-17	Razu	1	35	1.6	66	2	2	Right	3	0	0	0		0	2	2	2012-09-17	0	0	1	0	0	1	NIL
T2NILHW002	63097	2012-09-19	Rashidul Hasan	1	35	1.65	58	4	1	Right	3	0	0	0		0	2	2	2012-09-19	0	0	0	0	0	1	NIL
T2NILHW003	63480	2012-10-03	Rashidul Hasan	1	55	1.67	63	3	2	Right	2	0	0	0		0	2	2	2012-10-03	0	0	0	0	1	0	NIL
T2NILHW004	200042	2012-09-03	Razu	1	46	1.57	52	2	2	Right	1	0	0	0		0	2	2	2012-09-03	0	0	0	1	1	1	NIL
T2NILHW005	61262	2013-01-02	Nur Alam	1	40	1.56	56	3	1	Right	3	0	0	0		0	2	4	2013-01-02	0	0	0	0	0	0	NIL
T2NILHW006	63766	2013-08-14	Rasheda	1	30	1.61	55	3	1	Right	2	2	3	3		2.67	2	4	2013-08-14	0	0	0	0	0	0	NIL
T2NILHW007	63143	2012-11-12	Razu Ahmed	1	59	1.7	63	3	1	Right	2	0	0	0		0	2	2	2012-11-12	0	0	0	0	1	1	NIL
T2NILHW008	63693	2013-05-20	Razu	2	40	1.5	59	1	2	Right	3	0	0	0		0	2	2	2013-05-20	0	0	1	1	1	0	NIL
T2NILHW009	62966	2012-07-19	Depok Roy	1	21	1.66	60	2	1	Right	2	0	0	0		0	1	2	2012-07-19	0	0	0	0	2	0	NIL
T2NILHW010	62980	2013-03-07	Nur Alam	1	17	1.6	52	5	1	Right	3	0	0	0		0	1	2	2013-03-07	0	0	0	1	0	0	NIL
T2NILHW011	63181	2012-08-07	Alauddin	1	36	1.64	55	4	1	Right	1	0	0	0		0	2	2	2012-08-07	0	2	0	0	0	0	NIL
T2NILHW013	60203	2012-09-11	Alauddin	1	23	1.56	52	5	1	Right	3	0	0	0	0	0	2	4	2012-09-11	0	0	1	1	1	1	NIL
T2NILHW014	63572	2013-05-16	Rashidul Hasan	1	30	1.59	53	3	1	Right	2	0	0	0		0	1	2	2013-05-16	0	0	0	0	1	1	NIL
T2NILHW015	58949	2013-07-18	Nur Alam	1	40	1.7	65	6	2	Right	2	0	0	0		0	1	2	2013-07-18	0	0	0	0	0	1	NIL
T2NILHW016	63374	2012-08-28	Alauddin	1	32	1.55	55	3	1	Right	1	0	0	0		0	2	2	2012-08-28	0	0	0	0	1	1	NIL
T2NILHW017	62762	2012-07-12	Marcus Ekka	1	31	1.55	53	3	1	Right	3	0	0	0	0	0	1	2	2012-07-12	0	0	0	0	1	1	NIL
T2NILHW019	62869	2012-09-19	Jahangir Alam	1	46	1.62	58	6	1	Right	3	5	5	4		4.67	2	5	2012-09-19	0	0	0	0	0	1	NIL
T2NILHW020	63263	2012-06-14	Marcus Ekka	1	20	1.55	52	7	2	Right	1	0	0	0		0	2	2	2012-06-14	0	0	0	1	0	0	NIL
T2NILHW021	60596	2012-10-03	Jahangir Alam	1	40	1.64	52	3	2	Right	3	4	4	3		3.67	2	4	2012-10-03	0	0	0	0	1	1	NIL
T2NILHW022	63638	2013-03-28	Rasheda	1	30	1.6	51	6	2	Right	1	1	0	0		0.33	2	4	2013-03-28	0	0	0	0	0	0	NIL
T2NILHW023	63534	2013-04-11	Rasheda	1	59	1.54	65	3	1	Right	1	0	0	0		0	2	2	2013-04-11	0	0	1	0	0	1	NIL
T2NILHW024	63474	2012-09-05	Mijanur	1	27	1.6	55	0	2	Right	4	0	0	0		0	2	2	2012-09-05	0	0	0	2	1	1	NIL
T2NILHW025	62986	2012-09-12	Marcus Ekka	1	26	1.6	56	3	1	Right	2	0	0	0		0	1	2	2012-09-12	0	0	0	0	1	0	NIL
T2NILHW026	63195	2012-05-03	Golam Mostafa	1	45	1.6	55	2	1	Right	1	0	0	0		0	1	6	2012-05-03	0	0	0	1	0	0	NIL
T2NILHW027	63730	2013-06-17	Anjali Pahan	1	30	1.66	55	3	1	Right	3	0	0	0		0	2	2	2013-06-17	0	0	1	1	0	0	NIL
T2NILHW028	63176	2012-04-11	Sahana	1	55	1.65	51	2	2	Right	2	3	1	2		2	2	5	2012-04-11	0	0	1	1	1	1	NIL
T2NILHW029	62519	2012-07-19	Hare Krishna Roy	1	24	1.68	57	3	1	Right	3	0	0	0		0	2	6	2012-07-19	0	0	2	0	0	0	NIL
T2NILHW030	61533	2013-03-27	Asaduzzaman	1	54	1.61	52	3	2	Right	2	1	1	1	1	1	2	3	2013-03-27	0	0	1	1	1	1	NIL
T2NILHW031	61824	2012-08-08	Farukh Hossain	1	28	1.62	52	6	1	Right	1	3				3	2	2	2012-08-08	0	0	2	1	1	1	NIL
T2NILHW032	63123	2012-10-10	Marcus Ekka	1	45	1.67	60	3	2	Right	1	0	0	0		0	2	3	2012-10-10	0	0	0	0	1	1	NIL
T2NILHW033	16233	2013-06-19	Moshiur Rahman	1	47	1.6	54	4	2	Right	3					9	2	5	2013-07-17	0	0	1	0	1	0	NIL
T2NILHW034	20957	2012-09-17	Kamol Ch	1	50	1.53	53	1	1	Right	3	0	0	0		0	2	2	2012-09-17	0	0	0	0	0	0	NIL
T2NILHW035	21311	2012-10-01	Kamol Ch	1	33	1.68	54	3	1	Right	2	5				5	2	4	2012-10-01	2	0	0	0	1	1	NIL
T2NILHW036	19813	2013-06-05	Dwizendra	1	45	1.67	54	3	2	Left	3	0	0	0		0	1	2	2013-06-05	0	0	1	1	1	1	NIL
T2NILHW037	21642	2012-08-12	Dwijendra Nath	1	38	1.57	61	6	1	Right	3	0	0	0		0	2	2	2012-08-12	0	0	0	1	0	0	NIL
T2NILHW038	21649	2013-05-22	Dwizendra	1	17	1.73	55	5	1	Right	3	0	0	0		0	2	2	2013-05-22	0	0	0	0	0	0	NIL
T2NILHW039	21683	2012-12-04	Kamol Ch	1	50	1.64	56	3	1	Right	2	0	0	0		0	1	2	2012-12-04	0	0	0	0	2	0	NIL
T2NILHW040	20242	2012-10-01	Dwijendra Nath	1	26	1.54	59	3	2	Right	3	0	0	0		0	2	2	2012-10-01	0	0	0	0	0	0	NIL
T2NILHW041	20700	2013-02-25	Kamol	1	60	1.6	55	2	2	Left	2	5				5	2	4	2013-02-25	0	0	2	1	2	2	NIL
T2NILHW042	6835	2013-05-16	Shahinur	1	42	1.68	67	3	1	Right	3	0	0	0		0	2	2	2013-05-16	0	0	0	1	1	1	NIL
T2NILHW043	62725	2012-10-31	Jahangir	1	45	1.59	52	3	2	Right	0	4	4	4		4	2	4	2012-10-31	0	0	0	0	1	1	NIL
T2NILHW044	19929	2012-10-14	Dwijendra Nath	1	33	1.62	65	2	1	Right	2	0	0	0		0	1	2	2012-10-14	0	0	0	1	0	0	NIL
T2NILHW045	21734	2013-04-02	Morium	1	38	1.73	52	4	2	Right	2	0	1	1		0.66	2	3	2013-04-02	0	2	2	2	2	2	NIL
T2NILHW046	63660	2013-04-17	Anjali Pahan	1	45	1.6	52	6	1	Right	3	4	4	4		4	2	5	2013-04-17	0	0	1	0	0	0	NIL
T2NILHW047	63799	2013-07-18	Farukh	1	32	1.66	60	3	2	Right	2	4	4	4		4	2	4	2013-07-18	0	0	0	0	0	1	NIL
T2NILHW048	21598	2013-02-27	Dwizendra	2	22	0		7	1	Left	0	0	0	0		0	1	2	2013-02-27	0	0	0	0	0	0	NIL
T2NILHW049	63465	2013-06-03	Touhid	1	50	1.6	51	3	2	Right	3	0	0	0		0	2	6	2013-07-01	0	0	0	0	1	1	NIL
T2NILHW050	62595	2012-08-22	Anjali Pahan	1	37	1.59	67	4	1	Right	3	0	0	0		0	2	2	2012-08-22	0	0	0	0	1	1	NIL
T2NILHW051	62823	2012-10-23	Everest	1	48	1.67	52	3	1	Right	3	3	3	2		2.67	2	4	2012-10-23	0	0	0	0	1	1	NIL
T2NILHW052	63034	2012-08-14	Evarest Kispotta	1	56	1.68	56	3	2	Right	3	0	0	0		0	2	2	2012-08-14	0	0	0	0	0	2	NIL
T2NILHW053	63594	2012-11-05	Anjali Pahan	1	50	1.6	57	3	1	Right	3	0	0	0		0	1	2	2012-11-05	0	0	0	0	1	0	NIL
T2NILHW054	63049	2013-02-12	Marcus Ekka	1	21	1.63	52	3	1	Right	2	0	0	0		0	1	2	2013-02-12	0	0	0	0	1	0	NIL
T2NILHW055	62769	2013-04-23	Marcus Ekka	1	34	1.65	55	3	2	Right	3	0	0	0		0	2	2	2013-04-23	0	0	1	0	1	0	NIL
T2NILHW056	63466	2013-05-06	Anjali Pahan	1	27	1.55	51	3	1	Right	2	0	0	0		0	2	2	2013-05-06	0	0	0	0	0	0	NIL
T2NILHW057	21624	2012-07-11	Dwijendra Nath	2	45	1.58	62	1	2	Right	3	0	0	0		0	2	2	2012-07-11	0	0	1	0	1	0	NIL
T2NILHW058	21747	2013-05-29	Dwizendra	1	54	1.6	60	3	1	Right	3	0	0	0		0	2	5	2013-05-29	0	0	0	0	1	1	NIL
T2NILHW059	21776	2013-07-11	Dwizendra Nath	1	50	1.69	53	3	1	Right	1	0	0	0		0	2	2	2013-07-11	0	0	0	0	0	0	NIL
T2NILHW060	21675	2012-11-08	Dwijendra Nth	1	58	1.65	59	3	1	Right	1	0	0	0		0	2	2	2012-11-08	0	0	0	0	2	0	NIL
T2NILHW061	21351	2012-10-17	Dwijendra	1	38	1.65	55	2	2	Right	3	4				4	2	4	2012-10-17	0	0	2	2	1	1	NIL
T2NILHW062	21686	2012-11-15	Dwijendra Nath	1	39	1.66	70	4	1	Right	1	0	0	0		0	2	2	2012-11-15	0	0	0	0	0	2	NIL
T2NILHW063	21813	2013-09-18	Moshiur	1	36	1.73	58	2	2	Right	3	0	0	0		0	1	2	2013-09-18	0	0	0	1	0	1	NIL
T2NILHW064	21323	2013-05-12	Dwizendra	1	26	1.65	74	4	1	Right	2	0	0	0		0	2	2	2013-05-12	0	0	0	0	0	0	NIL
T2NILHW065	63785	2013-07-15	Razu	2	52	1.44	53	1	2	Right	3	0	0	0		0	2	2	2013-07-15	0	0	0	2	0	0	NIL
T2NILHW066	63193	2012-09-25	Alauddin	1	50	1.52	57	6	1	Right	1	0	0	0		0	2	2	2012-09-25	0	0	0	0	0	0	NIL
T2NILHW067	59827	2012-12-04	Alauddin	1	33	1.53	62	6	1	Right	3	0	0	0		0	2	4	2012-12-04	0	0	0	0	0	2	NIL
T2NILHW068	63886	2013-09-17	Jahangir Alam	1	40	1.62	52	6	1	Right	3	0	0	0		0	2	2	2013-09-17	0	0	0	0	0	0	NIL
T2NILHW069	37886	2013-02-13	Rasheda	1	51	1.73	67	2	2	Right	1	0	0	0		0	1	2	2013-02-13	0	0	0	1	0	0	NIL
T2NILHW070	200146	2013-02-27	Rasheda	1	48	1.6	51	3	2	Right	3	0	0	0		0	2	2	2013-02-27	0	0	1	1	1	1	NIL
T2NILHW071	63637	2013-03-13	Alauddin	1	55	1.5	52	3	2	Right	1	0	0	0		0	2	2	2013-03-13	0	0	1	1	1	1	NIL
T2NILHW072	63618	2013-03-13	Alauddin	1	45	1.59	50	3	2	Right	2	0	0	0		0	2	2	2013-03-13	0	0	0	0	2	1	NIL
T2NILHW073	17/644	2013-02-19	Md.Ariful Rahman	1	29	1.65	52	6	2	Right	1	0	1	2		1	2	2	2013-02-19	0	0	2	1	1	1	NIL
T2NILHW075	19/1133	2013-03-13	Solomon Marandi	1	38	1.62	55	2	2	Right	3	4				4	2	5	2013-03-13	0	0	1	1	1	1	NIL
T2NILHW076	23/372	2013-05-21	Solomon Marandi	1	35	1.6	55	3	2	Right	3	0	0	0		0	2	6	2013-05-21	0	0	0	1	0	0	NIL
T2NILHW077	14/1095	2013-05-29	Solomon Marandi	1	49	1.6	57	4	2	Right	3	0	0	0	0	0	2	4	2013-05-29	0	0	0	0	1	1	NIL
T2NILHW078	17/698	2013-07-18	Babul Ch.	1	49	1.67	72	4	1	Right	1	0	0	0		0	2	4	2013-07-18	0	0	1	0	1	1	NIL
T2NILHW079	14/1012	2013-07-29	Solomon Marandi	1	38	1.67	51	2	2	Right	3	2	1	3		2	2	5	2013-07-29	0	0	2	2	1	0	NIL
T2NILHW080	11/1759	2013-10-02	Forhad Hossain	1	42	1.65	54	2	2	Right	2					9	2	2	2013-10-02	0	0	0	0	0	0	NIL
T2NILHW081	21724	2013-05-07	Kamol	1	55	1.55	56	3	1	Right	2	0				0	1	2	2013-05-07	0	0	0	1	0	0	NIL
T2NILHW082	60541	2012-08-07	Nur Alam	1	39	1.65	66	6	1	Right	0	0	0	0		0	2	2	2012-08-07	0	0	0	0	0	0	NIL
T2NILHW083	61842	2013-05-15	Touhidur	1	33	1.65	61	4	1	Right	1	0	0	0		0	2	6	2013-05-15	0	0	0	0	2	2	NIL
T2NILHW084	20159	2013-11-03	Dwizendra	2	34	1.55	54	1	2	Right	3	4	4	4		4	2	2	2013-11-03	0	0	0	0	0	0	NIL
T2NILHW085	61427	2013-06-24	Babu Ram Roy	2	45	1.52	55	1	1	Right	0	2				2	2	2	2013-06-24	0	0	0	1	1	1	NIL
T2NILHW086	61984	2012-09-18	Jahangir Alam	2	40	1.48	55	1	2	Right	4	0	0	0	0	0	1	2	2012-09-18	0	0	0	1	0	0	NIL
T2NILHW088	21498	2013-10-31	Dwizebdra Nath	1	28	1.57	53	3	1	Right	1	0	0	0		0	2	2	2013-10-31	0	0	1	0	0	0	NIL
T2NILHW089	63042	2013-03-20	Nur Alam	2	35	1.5	51	1	2	Right	3	0	0	0		0	1	2	2013-03-20	0	0	0	1	0	0	NIL
T2NILHW090	21718	2013-02-25	Dwijendra	1	30	1.6	55	2	1	Left	2	5	5	5		5	2	4	2013-02-25	0	0	0	0	2	2	NIL
T2NILHW091	21762	2013-06-24	Kamol Ch	2	35	1.51	50	1	2	Right	3	0	0	0		0	1	2	2013-06-24	0	0	0	1	0	0	NIL
T2NILHW093	21593	2012-07-16	Kamol Chandro	1	18	1.6	55	6	1	Right	3	0	0	0		0	1	2	2012-07-16	0	0	0	0	0	0	NIL
T2NILHW094	11/1758	2013-10-30	Tapos	1	48	1.67	57	4	1	Right	2					9	2	2	2013-10-30	0	0	0	1	1	1	NIL
T2NILHW095	20/694	2013-11-04	Arifur Rahman	1	48	1.66	60	3	2	Right	1	0	0	0		0	2	2	2013-11-04	0	0	0	1	0	1	NIL
T2NILHW096	21754	2013-06-11	Dwizendra	1	57	1.68	51	3	2	Right	3	0	2	0		0.66	2	2	2013-06-11	0	0	1	0	0	2	NIL
T2NILHW097	63117	2013-06-05	Alamgir	1	31	1.65	50	4	1	Right	2	3	3	3		3	2	4	2013-06-05	0	0	0	0	0	0	NIL
T2NILHW098	63580	2013-01-02	Jahangir Alam	1	50	1.59	54	3	2	Right	2	0	0	0		0	2	4	2013-01-02	0	0	0	0	0	0	NIL
T2NILHW099	63363	2012-08-13	Babu Ram Roy	1	26	1.59	56	4	1	Right	3	0	0	0		0	1	2	2012-08-13	0	0	0	0	0	0	NIL
T2NILHW100	63413	2012-09-10	Babu Ram Roy	2	30	1.66	52	1	2	Right	0	0	0	0		0	1	2	2012-09-10	0	0	0	0	0	0	NIL
T2NILHW101	63161	2012-10-08	Babu Ram Roy	1	30	1.62	52	3	2	Right	0	0	0	0		0	2	2	2012-10-08	0	0	0	1	0	2	NIL
T2NILHW102	63722	2013-06-05	Jahangir Alam	1	45	1.6	58	6	1	Right	3	4	4	3		3.66	2	4	2013-06-05	2	0	0	0	1	1	NIL
T2NILHW103	48849	2013-01-10	Asaduzzaman	2	53	1.64	80	1	1	Right	3	0	0	0		0	2	2	2013-01-10	0	0	1	1	1	1	NIL
T2NILHW104	63575	2013-01-14	Nargis	1	27	1.64	54	3	2	Right	2	0	0	0		0	1	2	2013-01-14	0	0	0	0	0	0	NIL
T2NILHW105	63952	2013-10-23	Jahangir Alam	1	21	1.61	56	5	1	Right	1	0	0	0		0	2	2	2013-10-23	0	0	0	0	1	0	NIL
T2NILHW106	63881	2013-09-10	Faruk	1	55	1.6	51	2	2	Right	2	0	0	0		0	2	2	2013-09-10	0	2	0	0	0	0	NIL
T2NILHW107	63930	2013-10-08	Touhidur	1	45	1.63	52	3	1	Right	3	0	0	0		0	1	2	2013-10-08	0	0	1	0	0	0	NIL
T2NILHW108	63947	2013-10-29	Jahangir Alam	1	39	1.62	62	3	1	Right	3	0	0	0		0	2	2	2013-10-29	0	0	0	0	0	1	NIL
T2NILHW109	63696	2013-05-29	Hare Krishna	2	40	1.59	55	1	2	Right	1	0	0	0		0	2	2	2013-05-29	0	0	0	0	1	0	NIL
T2NILHW111	60855	2013-09-12	Shahidur Nahar	1	47	1.58	51	4	2	Right	3	0	0	0		0	2	2	2013-09-12	0	0	0	0	1	1	NIL
T2NILHW112	63905	2013-09-23	Asaduzzaman	1	48	1.67	51	3	1	Right	3	4	4	3		3.66	2	2	2013-09-23	0	0	0	0	0	0	NIL
T2NILHW113	63828	2013-08-13	Marcus Ekka	1	35	1.57	50	3	1	Right	1	3	3	3		3	2	5	2013-08-13	0	0	0	0	1	0	NIL
T2NILHW114	21123	2012-09-09	Kamol Ch	1	25	1.72	59	2	1	Right	4	0	0	0		0	2	2	2012-09-09	0	0	1	0	1	1	NIL
T2NILHW115	21644	2012-09-09	Dwijendra Nath	1	32	1.73	60	3	1	Right	3	0	0	0		0	2	2	2012-09-09	0	0	0	0	0	0	NIL
T2NILHW116	63769	2013-07-03	Mukti Sarker	2	27	1.5	52	1	1	Right	3	0	0	0		0	1	2	2013-07-03	0	0	1	0	0	1	NIL
T2NILHW117	63839	2013-08-20	Babu Ram Babu	1	35	1.65	73	4	1	Right	3	0	0	0		0	2	2	2013-08-20	0	0	1	0	0	0	NIL
T2NILHW119	20938	2013-02-12	Kamol Ch.Audhikary	1	55	1.65	68	3	1	Right	3	2	2	2		2	2	2	2013-02-12	0	0	0	0	0	2	NIL
T2NILHW120	62259	2013-07-08	Babu Ram	1	42	1.76	72	4	1	Right	1	0	0	0		0	2	2	2013-07-08	0	0	0	0	0	1	NIL
T2NILLW001	63537	2012-11-19	Razu	1	25	1.6	48	6	2	Right	1	4				4	2	4	2012-11-19	0	0	1	0	0	0	NIL
T2NILLW002	63916	2013-10-20	Nur Alam	2	55	1.3	35	1	2	Right	4	1	3			2	2	2	2013-10-20	0	0	0	0	0	0	NIL
T2NILLW003	62964	2012-09-06	Depok Roy	1	45	1.54	44	2	2	Right	2	0	0	0		0	2	2	2012-09-06	0	0	2	1	1	1	NIL
T2NILLW004	60821	2013-03-24	Nur Alam	1	17	1.58	40	5	1	Right	3	5	4	4		4.33	2	4	2013-03-24	0	0	1	0	1	1	NIL
T2NILLW005	60864	2012-09-06	Depok Roy	1	21	1.61	41	6	1	Right	3	0	0	0	0	0	1	2	2012-09-06	0	0	0	1	0	0	NIL
T2NILLW006	39453	2013-06-20	Nur Alam	1	40	1.6	45	3	2	Right	3	4				4	2	4	2013-06-20	0	0	1	1	1	1	NIL
T2NILLW007	63731	2013-06-17	Shahana	1	55	1.54	39	6	2	Right	4	0	0	0		0	2	2	2013-06-17	0	0	0	0	1	1	NIL
T2NILLW008	63728	2013-06-12	Raton Kumar Roy	2	55	1.53	45	1	2	Right	3	0	0	0		0	2	2	2013-06-12	0	0	0	1	0	1	NIL
T2NILLW009	62892	2012-06-06	Rashidul Hasan	1	48	1.47	35.3	1	2	Right	3	0	0	0		0	2	2	2012-06-06	0	0	0	0	1	2	NIL
T2NILLW010	59088	2012-06-20	Alauddin	1	42	1.75	45	2	2	Right	2	0	0	0		0	1	2	2012-06-20	0	0	0	1	2	2	NIL
T2NILLW011	63197	2012-05-08	Rasheda	1	53	1.57	38	2	2	Right	1	0	0	0		0	1	2	2012-05-08	0	0	1	0	0	0	NIL
T2NILLW012	56356	2012-09-11	Mukti Rani Sarker	1	45	1.6	46	4	2	Right	2	0	0	0		0	1	2	2012-09-11	0	0	0	1	1	1	NIL
T2NILLW013	62093	2012-09-11	Raton Kr.Roy	1	20	1.59	42	3	1	Right	3	4				4	2	2	2012-09-11	0	0	0	0	0	0	NIL
T2NILLW014	63219	2012-04-25	Rashidul Hasan	1	25	1.53	42.5	3	1	Right	3	2	3	2		2.33	2	5	2012-04-25	0	0	1	1	1	1	NIL
T2NILLW015	63220	2012-05-02	Rashidul Hasan	1	25	1.59	46	3	2	Right	1	3	3	4		3.33	2	5	2012-06-06	0	0	0	0	1	0	NIL
T2NILLW016	60798	2012-09-25	Theodor Lekra	1	46	1.5	40	3	2	Right	3	4				4	2	4	2012-09-25	0	0	1	0	1	1	NIL
T2NILLW017	63381	2012-09-11	Alauddin	1	55	1.58	48	3	2	Right	2	0	0	0		0	1	2	2012-09-11	0	0	0	0	0	1	NIL
T2NILLW018	63157	2012-09-25	Alauddin	2	25	1.51	46	1	2	Right	3	0	0	0	0	0	1	2	2012-09-25	0	0	0	0	0	0	NIL
T2NILLW019	63376	2012-08-23	Marcus Ekka	1	16	1.56	47	2	1	Right	3	0	0	0		0	2	2	2012-08-23	0	0	2	0	0	0	NIL
T2NILLW020	62857	2013-02-14	Inul	2	42	1.5	40	1	2	Right	2	0	0	0		0	2	2	2013-02-14	0	0	1	1	1	1	NIL
T2NILLW021	63894	2013-09-22	Jahangir Alam	1	39	1.2	49	2	2	Right	1	0	0	0		0	2	2	2013-09-22	0	0	0	0	1	0	NIL
T2NILLW022	63610	2013-02-14	Mukti Rani Roy	1	53	1.5	49	2	2	Right	2	0	0	0		0	2	2	2013-02-14	0	0	2	0	0	0	NIL
T2NILLW023	63062	2012-12-27	Inul	1	50	1.26	48	2	2	Right	1	0				0	2	2	2012-12-27	0	0	0	0	1	1	NIL
T2NILLW024	63721	2013-06-04	Alauddin	2	55	1.5	41	1	2	Right	3	0	0	0		0	1	2	2013-06-04	0	0	0	0	0	0	NIL
T2NILLW025	59473	2012-09-12	Marcus Ekka	1	42	1.58	46	2	2	Right	2	0	0	0		0	2	4	2012-09-12	1	1	0	0	1	1	NIL
T2NILLW026	62020	2012-09-26	Marcus Ekka	1	49	1.52	48	2	1	Right	1	0	0	0	0	0	2	2	2012-09-26	0	0	0	0	1	1	NIL
T2NILLW027	63333	2012-07-19	Rashidul Hasan	2	27	1.56	40	1	2	Right	2	4	3	4		3.66	2	4	2012-07-19	0	0	0	0	0	1	NIL
T2NILLW028	62046	2012-08-01	Rashidul Hasan	2	43	1.45	40	1	2	Right	3	0	0	0		0	2	2	2012-08-01	0	0	0	0	1	2	NIL
T2NILLW029	63481	2012-11-07	Nur Alam	1	49	1.63	48	2	1	Right	2	2	3	3		2.66	2	3	2012-11-07	0	0	1	0	1	1	NIL
T2NILLW030	63631	2013-03-06	Nur Alam	1	48	1.55	49	3	2	Right	3	0	0	0		0	2	2	2013-03-06	0	0	1	0	0	0	NIL
T2NILLW031	63538	2012-11-14	Hara Krishna	1	16	1.54	40	0	2	Right	3	0	0	0		0	1	2	2012-11-14	0	0	0	0	2	0	NIL
T2NILLW032	63304	2012-12-26	Rasheda	1	45	1.52	44	2	2	Right	1	0	0	0		0	1	2	2012-12-26	0	0	0	0	1	1	NIL
T2NILLW033	31605	2013-03-11	Kamol C h.Adhikary	1	52	1.64	45	2	2	Right	2	0	0	0		0	2	2	2013-03-11	0	0	0	0	0	0	NIL
T2NILLW034	21711	2013-01-28	Kamol Ch Audhikary	1	35	1.57	49	3	1	Right	3	0	0	0		0	2	2	2013-01-28	0	0	0	0	2	0	NIL
T2NILLW035	63568	2013-01-03	Dwizendra Nath	1	55	1.63	47	3	1	Right	3	3	3	3		3	2	2	2013-01-14	0	0	0	0	0	0	NIL
T2NILLW036	56376	2013-05-13	Kamol	1	35	1.67	48	3	2	Right	2	0				0	2	2	2013-05-13	0	0	1	0	0	2	NIL
T2NILLW037	21744	2013-05-09	Dwizendra	2	22	1.47	48	1	1	Right	3	0	0	0		0	2	2	2013-05-09	0	0	0	0	0	0	NIL
T2NILLW038	21705	2013-02-06	Dwijendra	1	52	1.46	36	3	2	Right	1	0	0	0		0	2	2	2013-02-06	0	0	0	0	1	2	NIL
T2NILLW039	21736	2013-04-08	Dwizendra Nath	1	50	1.54	45	3	1	Right	3	4	4	4		4	2	2	2013-04-08	0	0	0	0	1	1	NIL
T2NILLW040	21740	2013-05-16	Dwizendra	1	52	1.56	48	2	2	Right	2	0	0	0		0	2	2	2013-05-16	0	0	0	1	0	0	NIL
T2NILLW041	62843	2012-09-18	Jahangir Alam	1	40	1.64	47	6	2	Right	2	0	0	0		0	1	2	2012-09-18	0	0	0	0	1	0	NIL
T2NILLW042	59183	2012-09-04	Nur Alam	2	42	1.46	49	1	1	Right	3	3				3	2	4	2012-09-04	0	0	1	1	1	1	NIL
T2NILLW043	21434	2013-03-06	Dwizendra Nath	2	50	1.45	40	1	2	Right	1	0	0	0		0	1	2	2013-03-06	0	0	0	0	1	0	NIL
T2NILLW044	21034	2012-06-26	Glam Mostafa	2	48	1.58	42	1	1	Right	3	0	0	0		0	1	2	2012-06-26	0	0	1	0	0	0	NIL
T2NILLW045	62260	2012-10-02	Depok Roy	1	40	1.5	41	6	2	Right	4	0	0	0		0	2	2	2012-10-02	0	0	0	1	1	0	NIL
T2NILLW046	62947	2012-10-16	Moksedul Islam	1	41	1.56	45	3	2	Right	4	4				4	2	4	2012-10-16	0	0	0	1	1	1	NIL
T2NILLW047	21643	2012-08-30	Dwijendra Nath Roy	2	38	1.57	44	1	1	Right	3	4	4	4		4	2	5	2012-08-30	0	0	0	0	1	1	NIL
T2NILLW048	21614	2012-09-17	Dwijendra Nath	1	30	1.65	44	3	1	Right	3	0	0	0		0	2	2	2012-09-17	0	0	0	0	0	0	NIL
T2NILLW049	21564	2012-09-03	Kamol Chandra	1	24	1.58	44	4	1	Right	1	0	0	0		0	1	2	2012-09-03	0	0	0	1	0	0	NIL
T2NILLW050	63184	2012-04-23	Babu Ram Roy	1	25	1.66	49	6	1	Right	1	0	0	0		0	2	2	2012-04-23	0	0	0	2	0	0	NIL
T2NILLW051	63250	2012-08-13	Callayan Khalco	1	35	1.42	38	2	2	Right	3	0	0	0		0	2	2	2012-08-13	0	0	0	0	2	2	NIL
T2NILLW052	21688	2013-02-25	Kamol	2	45	1.45	33	1	1	Right	3	0				0	1	2	2013-02-25	0	0	0	0	0	0	NIL
T2NILLW053	55635	2013-02-14	Mukti Rani Sarker	2	43	1.46	40	1	2	Right	0	0	0	0		0	1	2	2013-02-14	0	0	1	0	1	1	NIL
T2NILLW054	63067	2012-09-04	Nur Alam	1	31	1.5	45	3	2	Right	2	0	0	0		0	2	4	2012-09-10	0	0	0	0	0	1	NIL
T2NILLW055	21723	2013-03-10	Dwizendra	1	40	1.64	49	2	1	Right	3	4	5	5		4.66	2	2	2013-03-10	0	0	0	1	0	0	NIL
T2NILLW056	21756	2013-05-20	Kamol	2	50	1.49	35	2	2	Right	2	0	0	0		0	2	2	2013-05-20	0	0	0	0	0	1	NIL
T2NILLW057	63343	2012-07-05	Farikh Hossain	1	31	1.65	49	4	2	Right	2	0	0	0		0	1	2	2012-07-05	0	0	0	0	0	0	NIL
T2NILLW058	21499	2012-09-24	Kamol Ch	1	19	1.58	42	2	1	Right	3	0	0	0		0	2	2	2012-09-24	0	0	0	2	0	0	NIL
T2NILLW059	21604	2012-05-28	Dwizendro Nath Roy	1	20	1.54	43	6	1	Right	3	0	0	0		0	2	2	2012-05-28	0	0	0	0	0	0	NIL
T2NILLW060	63276	2012-08-01	A.Z.M.Alamgir	1	40	1.58	45	2	2	Right	3	4	3	3		3.33	2	4	2012-08-01	0	0	0	0	0	1	NIL
T2NILLW061	20095	2012-08-08	Kamol Ch	2	30	1.37	40	1	2	Right	3	0	0	0		0	1	2	2012-08-08	0	0	0	0	1	0	NIL
T2NILLW062	20666	2013-02-12	Kamol	1	30	1.66	47	2	1	Right	3	0	0	0		0	2	4	2013-02-12	0	0	2	0	0	0	NIL
T2NILLW063	63266	2012-06-06	Jahangir Alam	1	40	1.6	49	0	2	Right	3	0	0	0		0	2	2	2012-06-06	0	0	0	2	0	0	NIL
T2NILLW064	49930	2012-09-05	A.Z.M. Alamgir	2	50	1.59	48	1	1	Right	0	0	0	0	0	0	2	2	2012-09-05	0	0	0	0	0	2	NIL
T2NILLW065	63362	2012-07-22	Touhid	1	26	1.6	45	3	2	Right	3	3	4	3		3.33	2	5	2012-07-22	0	0	0	0	1	0	NIL
T2NILLW066	62709	2012-07-16	Sahana Sultana	2	38	1.5	35	3	2	Right	3	5	5	5		5	2	5	2012-07-16	0	0	1	1	1	2	NIL
T2NILLW067	21710	2013-02-13	Golam Mostafa	2	33	1.52	46	1	1	Right	3	0	0	0		0	2	2	2013-02-13	0	0	0	0	0	0	NIL
T2NILLW068	21751	2013-06-04	Morium	2	35	1.45	42	1	2	Right	3	0	0	0		0	2	2	2013-06-04	0	0	1	1	1	1	NIL
T2NILLW069	21702	2013-01-13	Dwijendra	1	38	1.55	47	3	2	Right	3	0	0	0		0	2	4	2013-01-13	0	0	0	0	0	2	NIL
T2NILLW070	21742	2013-05-06	Kamol Ch	2	22	1.45	38	1	1	Right	3	0	0	0		0	2	2	2013-05-06	0	0	0	0	0	1	NIL
T2NILLW071	63294	2012-09-03	Anjali Pahan	2	30	1.54	48	1	2	Right	3	0	0	0		0	1	2	2012-09-03	0	0	0	0	1	1	NIL
T2NILLW072	61862	2012-07-16	Morshed Alam	2	38	1.44	40	1	2	Right	3	0	0	0	0	0	2	2	2012-07-16	0	0	0	0	0	0	NIL
T2NILLW073	200093	2012-10-18	Shahinur	2	28	1.47	38	3	2	Right	0	0	0	0		0	2	2	2012-10-18	0	2	2	1	1	1	NIL
T2NILLW074	63507	2012-10-18	Shahinur Begum	2	52	1.41	44	1	2	Right	3	0				0	2	2	2012-11-15	0	0	0	0	0	0	NIL
T2NILLW075	21608	2012-06-07	Golam Mostafa	1	45	1.45	40	2	2	Right	1	5	5	5	5	5	2	5	2012-06-07	0	0	0	0	0	0	NIL
T2NILLW077	21595	2012-05-16	Mizanur Rahman	2	55	1.54	42.2	1	2	Right	2	0	0	0		0	1	2	2012-05-16	0	0	0	0	1	0	NIL
T2NILLW078	63225	2012-11-01	Theodore Lakra	1	40	1.58	49	2	2	Right	3	0	0	0	0	0	2	2	2012-11-01	2	2	0	0	1	1	NIL
T2NILLW079	62923	2012-11-14	Sahana Sultana	2	46	1.54	49	1	1	Right	3	4				4	2	4	2012-11-14	0	0	1	1	1	1	NIL
T2NILLW080	18414	2012-07-17	Golam Mostafa	1	52	1.63	47	3	1	Right	3	4	0	0	0	1	2	3	2012-07-17	0	0	0	0	1	1	NIL
T2NILLW081	51282	2012-10-09	Baburam Roy	1	55	1.58	44	3	1	Right	3	5				5	2	5	2012-10-09	0	0	1	1	0	0	NIL
T2NILLW082	63498	2012-10-09	Shahinur Begum	2	35	1.47	36	1	2	Right	3	4	2	2		2.67	2	4	2012-10-09	0	0	0	0	1	1	NIL
T2NILLW083	63106	2013-02-13	Asaduzzaman	1	29	1.54	45	3	1	Right	1	4				4	2	4	2013-02-13	0	0	0	0	1	1	NIL
T2NILLW084	62887	2013-01-08	Marcus Ekka	2	33	1.58	45	1	2	Right	3	0	0	0		0	2	2	2013-01-08	0	0	1	1	1	1	NIL
T2NILLW085	62871	2013-01-16	Mukti Rani Sarker	1	17	1.66	48	2	1	Right	3	4	1	3		2.66	2	2	2013-01-16	0	0	0	1	0	0	NIL
T2NILLW086	60290	2012-10-03	Alamgir	1	40	1.6	42	2	2	Right	0	4				4	2	2	2012-10-03	0	0	0	0	0	0	NIL
T2NILLW087	63623	2013-02-25	Collan Khalko	1	56	1.56	45	3	1	Right	0	0	0	0		0	1	2	2013-02-25	0	0	0	0	0	1	NIL
T2NILLW088	63581	2013-01-02	Jahangir Alam	2	18	1.47	40	1	2	Right	4					9	1	2	2013-01-02	0	0	1	0	0	0	NIL
T2NILLW089	20936	2012-07-16	Kamol Chandro	1	18	1.5	41	3	1	Right	3	4				4	2	4	2012-07-16	0	0	1	1	1	1	NIL
T2NILLW090	21477	2012-06-06	Kamal Ch	1	46	1.57	49	2	2	Right	2	0	0	0		0	1	2	2012-06-06	0	0	0	0	0	0	NIL
T2NILLW091	62604	2012-11-20	Mizanur Rahman	1	50	1.62	47	2	2	Right	0	0	0	0		0	1	2	2012-11-20	0	0	0	0	1	0	NIL
T2NILLW092	63424	2012-10-16	Shahinur Begum	2	35	1.47	45	1	1	Right	3	3	3	0		2	2	4	2012-10-16	0	0	0	0	0	0	NIL
T2NILLW093	63605	2013-01-28	Baburam	1	30	1.55	48	3	1	Right	0	0	0	0		0	1	2	2013-01-28	0	0	0	0	0	0	NIL
T2NILLW094	63586	2013-01-14	Babu Ram Roy	1	55	1.66	48	2	2	Right	0	0	0	0		0	2	2	2013-01-14	0	0	1	0	1	1	NIL
T2NILLW095	21510	2012-08-13	Dwijendra Nath	1	31	1.37	48	3	2	Right	3	0	0	0		0	2	2	2012-08-13	0	0	1	2	0	0	NIL
T2NILLW096	20967	2012-08-14	Dwijendra Nath	1	58	1.3	40	3	2	Right	3	0	0	0		0	2	2	2012-08-14	0	0	2	1	2	1	NIL
T2NILLW097	11/1596	2013-01-29	Solomon Marandi	1	29	1.55	43	2	2	Right	1	0	0	0		0	2	2	2013-01-29	0	0	1	1	2	2	NIL
T2NILLW098	63323	2012-06-13	Md.Asaduzzaman	1	58	1.67	46	6	1	Right	2	0	0	0		0	2	2	2012-06-13	0	0	1	1	1	1	NIL
T2NILLW099	63103	2013-02-24	Shahinur Begum	2	31	1.46	45	1	2	Right	3	0	0	0		0	1	2	2013-02-24	0	0	1	1	1	1	NIL
T2NILLW100	17/697	2013-07-02	Babul Ch.Roy	1	25	1.58	40	5	1	Right	3	0	0	0		0	2	6	2013-07-02	0	0	0	0	1	0	NIL
T2NILLW101	14/913	2013-03-07	Kamalesh	1	26	1.63	50	4	1	Right	3	0	0	2		0.66	2	2	2013-03-07	0	0	1	1	0	0	NIL
T2NILLW102	62647	2012-09-26	Raton Kumar	1	36	1.55	47	3	2	Right	0	0	0	0		0	2	2	2012-09-26	0	0	0	0	2	2	NIL
T2NILLW103	62755	2012-08-08	Raton Kumar	1	46	1.56	45	2	2	Right	3	0	0	0		0	2	2	2012-08-08	0	0	0	0	1	0	NIL
T2NILLW104	11/1741	2013-05-08	Forhad Hossain	1	40	1.62	50	3	2	Right	2	0	0	0		0	2	2	2013-05-08	0	0	0	0	0	0	NIL
T2NILLW105	63206	2012-06-07	Faruk Hossain	2	25	1.53	42	1	1	Right	3	0	0	0		0	2	2	2012-06-07	0	2	1	1	1	2	NIL
T2NILLW106	63442	2012-09-20	Farukh Hossain	1	34	1.54	42	2	2	Right	2	4	4	4		4	2	5	2012-09-20	0	0	0	0	0	1	NIL
T2NILLW107	63662	2013-04-24	Rasheda	1	55	1.58	48	4	1	Right	1	0	0	0		0	2	2	2013-04-24	0	2	1	2	1	1	NIL
T2NILLW108	63786	2013-07-16	Alauddin	2	40	1.5	38	1	2	Right	3	4	4	3		3.67	2	5	2013-07-16	0	0	0	0	1	0	NIL
T2NILLW109	63732	2013-06-18	Alauddin	2	43	1.5	48	1	2	Right	3	0	0	0		0	2	2	2013-06-18	0	0	0	1	1	0	NIL
T2NILLW110	63104	2012-10-18	Farukh Hossain	1	35	1.39	44	1	2	Right	3	2				2	2	2	2012-10-18	0	0	1	1	1	1	NIL
T2NILLW111	63076	2012-06-21	Farukh Hossain	2	52	1.45	35	1	2	Right	3	0				0	2	2	2012-06-21	0	0	1	1	1	1	NIL
T2NILLW112	62468	2013-07-10	Rasheda	2	52	1.51	44	1	2	Right	3	0	0	0		0	2	4	2013-07-10	0	0	0	0	1	0	NIL
T2NILLW113	63625	2013-02-26	Marcus Ekka	2	35	1.5	40	1	2	Right	3	0	0	0		0	2	2	2013-02-26	0	0	0	0	0	1	NIL
T2NILLW114	63052	2012-08-12	Asaduzzaman	1	40	1.66	45	2	2	Right	3	0	0	0		0	2	2	2012-08-12	0	0	0	0	1	1	NIL
T2NILLW115	20/641	2013-05-20	Arfur Rahman	1	42	1.54	50	3	1	Right	2	0	0	0		0	2	2	2013-05-20	0	0	0	0	1	1	NIL
T2NILLW116	20/681	2013-06-17	Md.Arifur Rahman	1	45	1.6	50	3	2	Right	2	0	0	0		0	2	2	2013-06-17	0	0	1	0	1	1	NIL
T2NILLW117	61496	2013-07-09	Marcus Ekka	1	28	1.58	48	2	2	Right	2	0	0	0		0	1	2	2013-07-09	0	0	0	0	1	0	NIL
T2NILLW118	62702	2013-07-28	Hare Krishna	2	57	1.44	42	1	2	Right	3	0				0	2	2	2013-07-28	0	0	1	1	1	0	NIL
T2NILLW119	61395	2012-11-08	Aynul Islam	1	24	1.61	43	3	1	Right	0	5	4	4		4.33	2	5	2012-11-08	0	0	0	0	0	1	NIL
T2NILLW120	63371	2012-08-12	Mizanur	1	45	1.66	40	3	2	Right	2	4	1	0		1.67	2	4	2012-08-12	0	0	2	2	1	1	NIL
T2SURHW001	L12-025	2012-07-19	MENUL	1	23	1.7	52	7	1	Right	1				1	1	2	3	2012-07-19	0	0	0	0	0	0	SUR
T2SURHW002	NR12-013	2012-07-27	MENUL	1	27	1.7	56	4	1	Right	3	-	-	-	-	0	2	3	2012-07-27	0	0	0	1	0	1	SUR
T2SURHW003	L12-064	2012-07-27	DITA	1	31	1.6	59	6	1	Right	3				3	3	2	5	2012-07-27	0	1	2	2	1	2	SUR
T2SURHW004	L12-063	2012-07-27	RIA	1	23	1.65	53	5	1	Right	3	-	-	-	-	0	2	3	2012-07-27	0	0	0	0	0	0	SUR
T2SURHW005	MAHBUD	2012-10-04	IRMADITA	1	16	1.6	50	0	1	Right	1	9				9	2	4	2012-10-04	0	0	0	0	0	0	SUR
T2SURHW006	MAHRUJI	2012-10-04	RENATA	1	30	1.62	51	3	1	Right	3	9				9	2	2	2012-10-04	0	0	0	0	0	0	SUR
T2SURHW007	HERI	2012-11-07	IRMADITA	1	60	1.65	55	3	1	Right	2	0	0	0	0	0	1	2	2012-11-07	0	0	0	0	0	0	SUR
T2SURHW008	BURHANUDIN	2012-11-07	RENATA	1	23	1.6	52	5	1	Right	3	-	-	-	-	0	2	3	2012-11-07	0	0	0	0	0	0	SUR
T2SURHW009	SUPIAH	2012-11-07	MENUL	2	41	1.53	60	1	1	Right	3	-	-	-	-	0	2	2	2012-11-07	0	0	0	0	0	0	SUR
T2SURHW010	RAUDAH	2012-11-22	BAGUS	2	37	1.6	60	3	1	Right	3	9				9	2	3	2012-11-22	0	0	2	0	1	1	SUR
T2SURHW011	RUDIANTO	2012-11-22	RIA	1	21	1.65	55	6	1	Right	2	9				9	2	5	2012-11-22	0	0	1	2	0	0	SUR
T2SURHW012	SANIRAH	2012-11-22	DITA	1	35	1.67	63	6	1	Right	2	9				9	2	5	2012-11-22	0	0	0	0	0	2	SUR
T2SURHW013	NASUKI	2012-11-22	DITA	1	33	1.68	55	0	2	Right	1	9				9	2	3	2012-11-22	0	0	0	0	0	0	SUR
T2SURHW014	MAHBUL U.	2012-11-22	BAGUS	1	22	1.67	52	3	1	Right	2	9				9	2	5	2012-11-22	0	0	1	1	1	2	SUR
T2SURHW015	M. ROSI	2012-11-22	MENUL	1	20	0	55	0	1	Right	1	9				9	2	5	2012-11-22	0	0	1	2	0	1	SUR
T2SURHW016	MAIDAH	2012-12-05	IRMADITA	2	32	1.52	52	3	2	Right	3	-	-	-	0%	0	2	3	2012-12-05	0	0	0	0	0	0	SUR
T2SURHW017	NINGSUM	2012-12-05	IRMADITA	1	30	1.55		2	1	Right	1	-	-	-	-	0	1	2	2012-12-05	0	0	0	0	0	0	SUR
T2SURHW018	URIP	2012-12-19	SYLVIA	1	27	1.63	55	3	1	Right	2	-	-	-	-	0	2	4	2012-12-19	0	0	0	0	0	0	SUR
T2SURHW019	GOFAR	2012-12-19	SILVIA	1	25	1.63	55	3	1	Right	2	1				1	2	2	2012-12-19	0	0	0	0	0	0	SUR
T2SURHW020	SUBERI	2012-12-19	DINAR	1	28	1.65	60	7	2	Right	1	-	-	--	-	0	2	2	2012-12-19	0	0	1	1	1	1	SUR
T2SURHW021	SARWAN	2012-12-19	SYLVI	1	32	1.6	55	3	1	Right	2	-	-	-	-	0	2	3	2012-12-19	0	0	1	1	1	2	SUR
T2SURHW022	IMAM SANUS	2012-12-19	MENUL	1	20	1.65	50	0	1	Right	1	-	-	-	-	0	2	3	2012-12-19	0	0	0	0	0	0	SUR
T2SURHW023	LIDAH	2012-12-19	DINAR	2	45	1.55	55	3	1	Right	3	-	-	-	-	0	2	3	2012-12-19	0	0	1	1	1	1	SUR
T2SURHW024	M. SYAFII	2013-01-03	IRMADITA	1	25	1.78	68	7	1	Right	1	-	-	-	-	0	2	3	2013-01-03	0	0	0	0	1	0	SUR
T2SURHW025	MARTOI	2013-01-03	RENATA	1	50	1.6	55	3	1	Right	2	1				1	2	3	2013-01-03	0	0	1	0	0	0	SUR
T2SURHW026	SAMSUL ARF	2013-01-03	IRMADITA	1	18	1.7	56	5	1	Right	1	-	-	-	-	0	2	3	2013-01-03	0	0	0	0	1	0	SUR
T2SURHW027	M SOLEH	2013-01-03	RENATA	1	52	1.6	60	3	2	Right	3	2				2	2	2	2013-01-03	0	0	0	0	0	0	SUR
T2SURHW029	MAULANA	2013-01-03	RISKI	1	50	1.68	55	6	1	Right	3	-	-	-	-	0	2	5	2013-01-03	0	0	2	0	1	0	SUR
T2SURHW030	BUNIRAH	2013-01-10	MENUL	2	36	1.5	59	3	2	Right	3	-	-	-	-	0	2	2	2013-01-10	0	0	1	1	1	1	SUR
T2SURHW031	SAHARI	2013-01-10	RISKI	1	43	1.56	52	3	2	Right	1	-	-	-	-	0	2	5	2013-01-10	0	0	0	0	2	2	SUR
T2SURHW032	M RAI	2013-01-30	SYLVIA	1	40	1.6	65	6	1	Right	1	-	-	-	-	0	2	3	2013-01-30	0	0	0	0	0	0	SUR
T2SURHW033	ZUMAR	2013-01-30	MENUL	1	55	1.7	78	3	1	Right	1	3				3	2	3	2013-01-30	0	0	0	0	0	0	SUR
T2SURHW034	SAHID	2013-01-30	IRMADITA	1	27	1.65	60	2	1	Right	2	3				3	2	4	2013-01-30	0	0	0	0	0	0	SUR
T2SURHW035	HAIRUL ANA	2013-02-12	MENUL	1	27	1.7	60	3	1	Right	3	-	-	-	-	0	1	2	2013-02-12	0	0	0	2	1	0	SUR
T2SURHW036	GILIR	2013-02-12	MENUL	1	60	1.65	57	6	2	Right	3	-	-	-	-	0	2	5	2013-02-12	0	0	0	0	1	1	SUR
T2SURHW037	KASUYARI	2013-02-12	MENUL	1	50	1.6	52	4	1	Right	3	-	-	-	-	0	2	3	2013-02-12	0	0	0	1	1	1	SUR
T2SURHW038	MITO	2013-02-27	RENATA	1	24	1.65	72	6	1	Right	3	-	-	-	-	0	2	2	2013-02-27	0	0	0	0	1	0	SUR
T2SURHW039	MARSAI	2013-02-27	RIA	1	60	1.6	57	3	2	Right	1	-	-	-	-	0	2	4	2013-02-27	0	0	2	2	1	1	SUR
T2SURHW040	ASMIR	2013-02-27	RENATA	1	45	1.6	55	3	1	Right	2	-	-	-		0	2	3	2013-02-27	0	0	0	0	0	0	SUR
T2SURHW041	SAKUR	2013-03-14	SYLVI	1	22	1.62	52	0	1	Right	2	-	-	-	-	0	2	3	2013-03-14	0	0	0	0	0	0	SUR
T2SURHW044	SAMSUL	2013-03-14	SYLVIA	1	34	1.65	60	3	1	Right	0	-	-	-	-	0	2	2	2013-03-14	0	0	0	0	0	0	SUR
T2SURHW046	TIBYAN	2013-03-26	RENATA	1	34	1.55	60	6	1	Right	3	-	-	-	-	0	2	3	2013-03-26	0	0	0	0	0	0	SUR
T2SURHW047	ROCHIM	2013-03-26	IRMADITA	1	37	1.65	55	3	2	Right	1	-	-	-	-	0	2	4	2013-03-26	0	0	1	1	1	1	SUR
T2SURHW049	BADRUS	2013-03-26	HANI	1	23	1.69	50	3	1	Right	3	-	-	-	-	0	2	4	2013-03-26	1	0	1	0	0	0	SUR
T2SURHW050	TN NIRIL	2013-05-08	MENUL	1	29	1.62	50	6	2	Right	1	9				9	2	3	2013-05-08	0	0	2	1	1	1	SUR
T2SURHW051	SAMOKI	2013-04-09	RENATA	1	50	1.55	50	3	1	Right	1	2				2	2	4	2013-04-09	0	0	0	0	0	0	SUR
T2SURHW052	DULLAH	2013-04-09	RENATA	1	40	1.5	55	3	2	Right	1	-	-	-	-	0	2	2	2013-04-09	0	0	0	0	0	0	SUR
T2SURHW053	INDRAYATI	2013-04-09	RENATA	1	30	1.5	50	4	1	Right	4	-	-	-	-	0	2	2	2013-04-09	0	0	0	0	0	0	SUR
T2SURHW054	NY MILAM	2013-04-23	IRMADITA	2	50	1.48	52	3	2	Right	3	9				9	2	3	2013-04-23	0	0	0	0	2	0	SUR
T2SURHW055	ZAINULLAH	2013-06-04	HANI	1	21	1.64	55	0	1	Right	2	-	-	-	-	0	2	3	2013-06-04	0	0	0	0	0	0	SUR
T2SURHW056	ABD JAFAR	2013-06-04	NINA	1	30	1.73	52	0	2	Right	1	-	-	-	-	0	2	3	2013-06-04	0	0	0	0	0	0	SUR
T2SURHW057	LAILA	2013-06-20	HANI	2	44	1.65	66	6	1	Right	4	-	-	-	-	0	2	3	2013-06-20	0	0	0	0	0	0	SUR
T2SURHW058	HADI	2013-06-20	HANI	1	32	1.7	55	3	1	Left	2	-	-	-	-	0	2	5	2013-06-20	1	1	1	1	1	1	SUR
T2SURHW059	ABDUL RASY	2013-07-03	HANI	1	25	1.66	50.4	3	1	Right	1	-	-	-	-	0	2	3	2013-07-03	0	0	0	0	1	1	SUR
T2SURHW060	SUMAN	2013-07-18	IRMADITA	1	50	1.6	52	0	1	Right	1	-	-	-	-	0	2	3	2013-07-18	0	0	2	1	2	1	SUR
T2SURLW001	L11-139	2012-07-09	BAGUS	2	33	1.53	45	1	1	Right	3	-	-	-	-	0	2	3	2012-07-09	0	0	0	0	2	0	SUR
T2SURLW002	NR11-052	2012-07-10	MENUL	1	24	1.61	47	2	1	Right	3	-	-	-	-	0	2	3	2012-07-10	0	0	2	2	1	1	SUR
T2SURLW003	L11-136	2012-07-23	BAGUS	2	36	1.46	45	2	1	Right	3	2				2	2	4	2012-07-23	0	0	0	0	0	0	SUR
T2SURLW004	ASMIYAH	2012-10-04	RENATA	2	50	1.47	37	0	2	Right	3	9				9	2	3	2012-10-04	0	0	0	0	0	0	SUR
T2SURLW005	HAMAMA	2012-10-04	DINAR	2	23	1.5	32	0	1	Right	3	9				9	2	2	2012-10-04	0	0	0	0	0	0	SUR
T2SURLW006	MONISAH	2012-10-04	BAGUS	2	33	1.61	47	1	1	Right	3	9				9	2	2	2012-10-04	0	0	0	0	0	0	SUR
T2SURLW008	SULFARI	2012-10-04	IRMADITA	1	20	1.65	48	0	1	Right	1	9				9	2	3	2012-10-04	0	0	0	0	0	0	SUR
T2SURLW009	HATIMAH	2012-10-04	IRMADITA	2	45	1.55	45	3	1	Right	3					9	2	2	2012-10-04	0	0	0	0	0	0	SUR
T2SURLW010	MUNATI	2012-10-04	RENATA	2	60	1.47	40	3	2	Right	3	0	0	0	0	0	2	2	2012-10-04	0	0	0	0	0	0	SUR
T2SURLW011	ABDUS SAL	2012-10-04	MENUL	1	30	1.61	45	6	1	Right	1	9				9	2	3	2012-10-04	0	0	1	1	1	1	SUR
T2SURLW012	SUSANTI	2012-11-07	RISKI	2	16	1.48	36	5	1	Right	3	0	0	0	0	0	2	2	2012-11-07	0	0	0	0	0	0	SUR
T2SURLW013	ALI USMAN	2012-11-07	RENATA	1	35	1.6	45	3	1	Right	1		+1			1	1	6	2012-11-07	0	0	0	0	0	0	SUR
T2SURLW014	ABDUL AZIS	2012-11-07	MENUL	1	19	1.6	45	0	1	Right	1	3				3	1	2	2012-11-07	0	0	0	1	1	1	SUR
T2SURLW015	FAJAR SET	2012-11-22	RIA	1	19	1.65	48	6	1	Right	2	9				9	2	4	2012-11-22	0	0	2	2	0	0	SUR
T2SURLW016	SAHRUL U.	2012-11-22	RISKI	1	15	1.55	40	5	1	Right	2	9				9	1	2	2012-11-22	0	0	2	2	0	0	SUR
T2SURLW017	FAUZIAH	2012-11-22	BAGUS	2	26	1.57	46	0	1	Right	3	9				9	2	3	2012-11-22	0	0	0	0	0	0	SUR
T2SURLW018	SATUNI	2012-12-05	IRMADITA	2	40	1.45		0	1	Right	3	-	-	-	-	0	2	3	2012-12-05	0	0	1	1	1	2	SUR
T2SURLW019	NIMAN	2012-12-05	RISKI	1	25	1.6	48	0	2	Right	3	3				3	2	5	2012-12-05	0	0	1	0	0	0	SUR
T2SURLW020	SUEB	2012-12-05	RISKI	1	17	1.65	49	5	1	Right	3	1				1	2	4	2012-12-05	0	0	0	0	0	0	SUR
T2SURLW021	ABDULLAH	2012-12-05	RISKI	1	19	1.37	32	0	1	Right	2	-	-	-	-	0	2	3	2012-12-05	0	0	0	0	0	1	SUR
T2SURLW022	IWAN	2013-01-03	IRMADITA	1	22	1.7	48	0	1	Right	1	-	-	-	-	0	2	3	2013-01-03	0	0	1	1	1	1	SUR
T2SURLW024	ZUBAIRI	2013-02-27	RIA	1	16	1.45	43	5	1	Right	3	2				2	2	3	2013-02-27	0	0	1	1	1	1	SUR
T2SURLW025	M. ZAINUDI	2013-02-27	RIA	1	26	1.63	49.5	4	1	Right	3	-	-	-		0	2	3	2013-02-27	0	0	1	2	1	1	SUR
T2SURLW026	RIFAI	2013-02-27	BAGUS	1	22	1.65	45	5	1	Right	3	-	-	-		0	2	2	2013-02-27	0	0	1	1	1	1	SUR
T2SURLW027	FARIDA	2013-03-14	MENUL	2	17	1.5	45	0	1	Right	3	1				1	2	4	2013-03-14	0	0	0	0	1	1	SUR
T2SURLW029	FACHRI	2013-03-26	IRMADITA	1	25	1.65	45	0	1	Right	1	-	-	-	-	0	2	3	2013-03-26	0	0	2	2	1	2	SUR
T2SURLW030	MARYAM	2013-03-26	HANI	2	60	1.56	38	3	2	Right	3	1				1	2	3	2013-03-26	0	0	1	1	1	1	SUR
T2SURLW031	SUHARDI	2013-04-09	RIA	1	28	1.58	47	0	1	Right	3	-	-	-	-	0	2	3	2013-04-09	0	0	2	1	0	0	SUR
T2SURLW032	MAHRUS	2013-04-09	IRMADITA	1	31	1.65	44	0	1	Right	1	-	-	-	-	0	2	4	2013-04-09	0	0	0	2	1	1	SUR
T2SURLW033	MAT NASIR	2013-04-09	RIA	1	15	1.5	45	5	1	Right	3	2				2	2	4	2013-04-09	0	0	1	1	1	1	SUR
T2SURLW034	JUWARIYAH	2013-04-09	MENUL	2	30	1.6	45	3	2	Right	3	9				9	2	2	2013-04-09	0	0	2	1	1	1	SUR
T2SURLW035	MAIMUNAH	2013-04-09	IRMADITA	2	35	1.52	49	3	1	Right	3	-	-	-	-	0	2	3	2013-04-09	0	0	2	0	0	0	SUR
T2SURLW036	SYAFI'I	2013-04-23	IRMADITA	1	22	1.5	40	0	1	Right	1	9				9	2	3	2013-04-23	0	0	1	1	1	1	SUR
T2SURLW037	SUMU'I	2013-04-23	MENUL	1	55	1.6	47	3	2	Right	2	9				9	2	5	2013-04-23	0	0	2	2	2	2	SUR
T2SURLW038	TN MAIRI	2013-05-08	IRMADITA	1	30	1.58	49	3	2	Right	2	9				9	2	3	2013-05-08	0	0	0	0	0	0	SUR
T2SURLW039	AISAH	2013-06-04	RIA	2	19	1.56	40	1	1	Right	3	-	-	-	-	0	1	2	2013-06-04	0	0	1	0	1	0	SUR
T2SURLW040	KAMARIYANT	2013-06-04	HANI	1	15	1.65	41	5	1	Right	3	-	-	-	-	0	2	4	2013-06-04	0	0	0	0	0	0	SUR
T2SURLW041	MISLAN	2013-06-20	DINAR	1	50	1.58	49.5	3	2	Right	1	-	-	-	-	0	2	2	2013-06-20	0	0	0	0	0	0	SUR
T2SURLW042	ELI	2013-07-18	MENUL	2	16	1.6	45	5	1	Right	0	2+				2	2	4	2013-07-18	0	0	0	0	0	0	SUR
T2SURLW043	M ARIFIN	2013-09-12	NINA	1	22	1.75	49	0	1	Right	1	-	-	-	-	0	2	4	2013-09-12	0	0	0	0	0	0	SUR
T2SURLW044	JUMAANAH	2013-10-09	HANI	2	35	1.5	40	3	1	Right	3	9				9	2	4	2013-10-09	0	0	0	0	0	0	SUR
T2SURLW045	HOSIH	2013-09-03	HANI	1	21	1.6	49	6	2	Right	1	-	-	-	-	0	2	5	2013-09-03	0	0	0	0	0	0	SUR
T2SURLW046	SOHIB	2013-09-03	NINA	1	22	1.68	46.8	0	1	Right	1	-	-	-	-	0	2	3	2013-09-03	0	0	1	1	1	1	SUR
T2SURLW047	HOLIK	2013-10-09	DINAR	1	45	1.6	49	3	1	Right	1	9				9	2	3	2013-10-09	0	0	0	0	0	1	SUR
T2SURLW048	BAHRI	2013-10-23	MENUL	1	44	1.62	49	3	2	Right	3	9				9	2	4	2013-10-23	0	0	2	2	0	0	SUR
T2SURLW049	L11-076	2012-05-08	MENUL	2	17	1.5	30	0	1	Right	3	-	-	-	-	0	2	3	2012-05-08	0	0	0	0	0	0	SUR

## Sheet: Group
TENLEPID	Group
T2ANAHW001	20 weeks
T2ANAHW002	20 weeks
T2ANAHW003	32 weeks
T2ANAHW004	32 weeks
T2ANAHW005	32 weeks
T2ANAHW006	32 weeks
T2ANAHW007	20 weeks
T2ANAHW008	20 weeks
T2ANAHW009	20 weeks
T2ANAHW010	32 weeks
T2ANAHW011	32 weeks
T2ANAHW012	20 weeks
T2ANAHW013	32 weeks
T2ANAHW014	20 weeks
T2ANAHW015	20 weeks
T2ANAHW016	32 weeks
T2ANAHW017	20 weeks
T2ANAHW018	32 weeks
T2ANAHW019	32 weeks
T2ANAHW020	20 weeks
T2ANAHW021	20 weeks
T2ANAHW022	20 weeks
T2ANAHW023	32 weeks
T2ANAHW024	32 weeks
T2ANAHW025	20 weeks
T2ANAHW026	32 weeks
T2ANAHW027	32 weeks
T2ANAHW028	20 weeks
T2ANAHW029	20 weeks
T2ANAHW030	32 weeks
T2ANAHW031	32 weeks
T2ANAHW032	20 weeks
T2ANAHW033	32 weeks
T2ANAHW034	32 weeks
T2ANAHW035	20 weeks
T2ANAHW036	20 weeks
T2ANAHW037	20 weeks
T2ANAHW038	32 weeks
T2ANAHW039	32 weeks
T2ANAHW040	20 weeks
T2ANALW001	20 weeks
T2ANALW002	32 weeks
T2ANALW003	32 weeks
T2ANALW004	20 weeks
T2ANALW005	20 weeks
T2ANALW006	20 weeks
T2ANALW007	32 weeks
T2ANALW008	32 weeks
T2ANALW009	20 weeks
T2ANALW010	20 weeks
T2ANALW011	32 weeks
T2ANALW012	32 weeks
T2ANALW013	32 weeks
T2ANALW014	20 weeks
T2ANALW015	20 weeks
T2ANALW016	32 weeks
T2ANALW017	32 weeks
T2ANALW018	20 weeks
T2ANALW019	20 weeks
T2ANALW020	32 weeks
T2ANALW021	32 weeks
T2ANALW022	20 weeks
T2ANALW023	20 weeks
T2ANALW024	32 weeks
T2ANALW025	32 weeks
T2ANALW026	20 weeks
T2ANALW027	20 weeks
T2ANALW028	32 weeks
T2ANALW029	20 weeks
T2ANALW030	32 weeks
T2ANALW031	32 weeks
T2ANALW032	20 weeks
T2ANALW033	32 weeks
T2ANALW034	32 weeks
T2ANALW035	20 weeks
T2ANALW036	20 weeks
T2ANALW037	32 weeks
T2ANALW038	20 weeks
T2ANALW039	20 weeks
T2ANALW040	32 weeks
T2FMRHW001	20 weeks
T2FMRHW002	32 weeks
T2FMRHW003	32 weeks
T2FMRHW004	20 weeks
T2FMRHW005	20 weeks
T2FMRHW006	32 weeks
T2FMRHW007	32 weeks
T2FMRHW008	20 weeks
T2FMRHW009	32 weeks
T2FMRHW010	32 weeks
T2FMRHW011	20 weeks
T2FMRHW012	20 weeks
T2FMRHW013	32 weeks
T2FMRHW014	32 weeks
T2FMRHW015	20 weeks
T2FMRHW016	20 weeks
T2FMRHW017	32 weeks
T2FMRHW018	32 weeks
T2FMRHW019	20 weeks
T2FMRHW020	20 weeks
T2FMRHW021	20 weeks
T2FMRHW022	20 weeks
T2FMRHW023	32 weeks
T2FMRHW024	32 weeks
T2FMRHW025	32 weeks
T2FMRHW026	20 weeks
T2FMRHW027	20 weeks
T2FMRHW028	32 weeks
T2FMRHW029	32 weeks
T2FMRHW030	32 weeks
T2FMRHW031	20 weeks
T2FMRHW032	20 weeks
T2FMRHW033	20 weeks
T2FMRHW034	20 weeks
T2FMRHW035	32 weeks
T2FMRHW036	32 weeks
T2FMRHW037	32 weeks
T2FMRHW038	20 weeks
T2FMRHW039	20 weeks
T2FMRHW040	32 weeks
T2FMRHW041	20 weeks
T2FMRHW042	32 weeks
T2FMRHW043	32 weeks
T2FMRHW044	20 weeks
T2FMRHW045	32 weeks
T2FMRHW046	32 weeks
T2FMRHW047	20 weeks
T2FMRHW048	20 weeks
T2FMRHW049	20 weeks
T2FMRHW050	20 weeks
T2FMRHW051	32 weeks
T2FMRHW052	32 weeks
T2FMRHW053	32 weeks
T2FMRHW054	32 weeks
T2FMRHW055	20 weeks
T2FMRHW056	20 weeks
T2FMRHW057	32 weeks
T2FMRHW058	20 weeks
T2FMRHW059	20 weeks
T2FMRHW060	32 weeks
T2FMRLW001	32 weeks
T2FMRLW002	20 weeks
T2FMRLW003	20 weeks
T2FMRLW004	32 weeks
T2FMRLW005	20 weeks
T2FMRLW006	32 weeks
T2FMRLW007	32 weeks
T2FMRLW008	20 weeks
T2FMRLW009	32 weeks
T2FMRLW010	20 weeks
T2FMRLW011	20 weeks
T2FMRLW012	32 weeks
T2FMRLW013	20 weeks
T2FMRLW014	20 weeks
T2FMRLW015	32 weeks
T2FMRLW016	32 weeks
T2FMRLW017	32 weeks
T2FMRLW018	32 weeks
T2FMRLW019	20 weeks
T2FMRLW020	20 weeks
T2FMRLW021	20 weeks
T2FMRLW022	20 weeks
T2FMRLW023	32 weeks
T2FMRLW024	32 weeks
T2FMRLW025	32 weeks
T2FMRLW026	20 weeks
T2FMRLW027	20 weeks
T2FMRLW028	32 weeks
T2FMRLW029	20 weeks
T2FMRLW030	32 weeks
T2FMRLW031	32 weeks
T2FMRLW032	20 weeks
T2FMRLW033	20 weeks
T2FMRLW034	20 weeks
T2FMRLW035	32 weeks
T2FMRLW036	32 weeks
T2FMRLW037	20 weeks
T2FMRLW038	32 weeks
T2FMRLW039	32 weeks
T2FMRLW040	20 weeks
T2FMRLW041	20 weeks
T2FMRLW042	20 weeks
T2FMRLW043	32 weeks
T2FMRLW044	32 weeks
T2FMRLW045	32 weeks
T2FMRLW046	20 weeks
T2FMRLW047	20 weeks
T2FMRLW048	32 weeks
T2FMRLW049	20 weeks
T2FMRLW050	20 weeks
T2FMRLW051	32 weeks
T2FMRLW052	32 weeks
T2FMRLW053	20 weeks
T2FMRLW054	32 weeks
T2FMRLW055	32 weeks
T2FMRLW056	20 weeks
T2FMRLW057	20 weeks
T2FMRLW058	32 weeks
T2FMRLW059	32 weeks
T2FMRLW060	20 weeks
T2JALHW001	20 weeks
T2JALHW002	32 weeks
T2JALHW003	32 weeks
T2JALHW004	20 weeks
T2JALHW005	32 weeks
T2JALHW006	32 weeks
T2JALHW007	20 weeks
T2JALHW008	20 weeks
T2JALHW009	32 weeks
T2JALHW010	32 weeks
T2JALHW011	20 weeks
T2JALHW012	20 weeks
T2JALHW013	32 weeks
T2JALHW014	32 weeks
T2JALHW015	20 weeks
T2JALHW016	20 weeks
T2JALHW017	20 weeks
T2JALHW018	32 weeks
T2JALHW019	32 weeks
T2JALHW020	20 weeks
T2JALHW021	20 weeks
T2JALHW022	20 weeks
T2JALHW023	32 weeks
T2JALHW024	32 weeks
T2JALHW025	32 weeks
T2JALHW026	32 weeks
T2JALHW027	20 weeks
T2JALHW028	20 weeks
T2JALHW029	32 weeks
T2JALHW030	32 weeks
T2JALHW031	20 weeks
T2JALHW032	20 weeks
T2JALHW033	32 weeks
T2JALHW034	32 weeks
T2JALHW035	20 weeks
T2JALHW036	20 weeks
T2JALHW037	32 weeks
T2JALHW038	20 weeks
T2JALHW039	20 weeks
T2JALHW040	32 weeks
T2JALHW041	32 weeks
T2JALHW042	32 weeks
T2JALHW043	20 weeks
T2JALHW044	20 weeks
T2JALHW045	32 weeks
T2JALHW046	20 weeks
T2JALHW047	20 weeks
T2JALHW048	32 weeks
T2JALHW049	32 weeks
T2JALHW050	32 weeks
T2JALHW051	20 weeks
T2JALHW052	20 weeks
T2JALHW053	32 weeks
T2JALHW054	32 weeks
T2JALHW055	20 weeks
T2JALHW056	20 weeks
T2JALHW057	20 weeks
T2JALHW058	20 weeks
T2JALHW059	32 weeks
T2JALHW060	32 weeks
T2JALHW061	20 weeks
T2JALHW062	20 weeks
T2JALHW063	32 weeks
T2JALHW064	32 weeks
T2JALHW065	20 weeks
T2JALHW066	32 weeks
T2JALHW067	32 weeks
T2JALHW068	20 weeks
T2JALHW069	32 weeks
T2JALHW070	20 weeks
T2JALHW071	20 weeks
T2JALHW072	32 weeks
T2JALHW073	20 weeks
T2JALHW074	20 weeks
T2JALHW075	32 weeks
T2JALHW076	32 weeks
T2JALHW077	20 weeks
T2JALHW078	20 weeks
T2JALHW079	32 weeks
T2JALHW080	32 weeks
T2JALHW081	20 weeks
T2JALHW082	32 weeks
T2JALHW083	32 weeks
T2JALHW084	20 weeks
T2JALHW085	32 weeks
T2JALHW086	20 weeks
T2JALHW087	20 weeks
T2JALHW088	32 weeks
T2JALHW089	20 weeks
T2JALHW090	32 weeks
T2JALHW091	32 weeks
T2JALHW092	20 weeks
T2JALHW093	32 weeks
T2JALHW094	20 weeks
T2JALHW095	20 weeks
T2JALHW096	32 weeks
T2JALHW097	32 weeks
T2JALHW098	20 weeks
T2JALHW099	20 weeks
T2JALHW100	32 weeks
T2JALHW101	20 weeks
T2JALHW102	32 weeks
T2JALHW103	32 weeks
T2JALHW104	20 weeks
T2JALHW105	20 weeks
T2JALHW106	32 weeks
T2JALHW107	32 weeks
T2JALHW108	20 weeks
T2JALHW110	20 weeks
T2JALHW111	20 weeks
T2JALHW112	32 weeks
T2JALHW113	32 weeks
T2JALHW114	32 weeks
T2JALHW115	20 weeks
T2JALHW116	20 weeks
T2JALHW117	20 weeks
T2JALHW118	32 weeks
T2JALHW119	32 weeks
T2JALHW120	20 weeks
T2JALHW121	20 weeks
T2JALHW122	20 weeks
T2JALHW123	32 weeks
T2JALHW124	32 weeks
T2JALHW125	32 weeks
T2JALHW126	20 weeks
T2JALHW127	20 weeks
T2JALHW128	32 weeks
T2JALHW129	32 weeks
T2JALHW130	20 weeks
T2JALHW131	20 weeks
T2JALHW132	32 weeks
T2JALHW133	20 weeks
T2JALHW134	20 weeks
T2JALHW135	32 weeks
T2JALHW136	32 weeks
T2JALHW137	32 weeks
T2JALHW138	32 weeks
T2JALHW139	20 weeks
T2JALHW140	20 weeks
T2JALHW141	20 weeks
T2JALHW142	20 weeks
T2JALHW143	32 weeks
T2JALHW144	32 weeks
T2JALHW145	20 weeks
T2JALHW146	32 weeks
T2JALHW147	32 weeks
T2JALHW148	20 weeks
T2JALHW149	32 weeks
T2JALHW150	20 weeks
T2JALHW151	20 weeks
T2JALHW152	32 weeks
T2JALHW153	20 weeks
T2JALHW154	20 weeks
T2JALHW155	32 weeks
T2JALHW156	32 weeks
T2JALHW157	32 weeks
T2JALHW158	32 weeks
T2JALHW159	20 weeks
T2JALHW160	20 weeks
T2JALHW161	20 weeks
T2JALHW162	20 weeks
T2JALHW163	32 weeks
T2JALHW164	32 weeks
T2JALHW165	32 weeks
T2JALHW166	20 weeks
T2JALHW167	20 weeks
T2JALHW168	32 weeks
T2JALHW169	20 weeks
T2JALHW170	20 weeks
T2JALHW171	32 weeks
T2JALHW172	32 weeks
T2JALHW173	20 weeks
T2JALHW174	32 weeks
T2JALHW175	32 weeks
T2JALHW176	20 weeks
T2JALHW177	20 weeks
T2JALHW178	32 weeks
T2JALHW179	32 weeks
T2JALHW180	20 weeks
T2JALHW181	20 weeks
T2JALHW182	32 weeks
T2JALHW183	32 weeks
T2JALHW184	20 weeks
T2JALHW185	32 weeks
T2JALHW186	20 weeks
T2JALHW187	20 weeks
T2JALHW188	32 weeks
T2JALHW189	20 weeks
T2JALHW190	32 weeks
T2JALHW191	32 weeks
T2JALHW192	20 weeks
T2JALHW193	32 weeks
T2JALHW194	20 weeks
T2JALHW195	20 weeks
T2JALHW196	32 weeks
T2JALHW197	32 weeks
T2JALHW198	32 weeks
T2JALHW199	20 weeks
T2JALHW200	20 weeks
T2JALLW001	20 weeks
T2JALLW002	20 weeks
T2JALLW003	32 weeks
T2JALLW004	32 weeks
T2JALLW005	32 weeks
T2JALLW006	20 weeks
T2JALLW007	20 weeks
T2JALLW008	32 weeks
T2JALLW009	20 weeks
T2JALLW010	20 weeks
T2JALLW011	32 weeks
T2JALLW012	32 weeks
T2JALLW013	32 weeks
T2JALLW014	32 weeks
T2JALLW015	20 weeks
T2JALLW016	20 weeks
T2JALLW017	32 weeks
T2JALLW018	32 weeks
T2JALLW019	20 weeks
T2JALLW020	20 weeks
T2JALLW021	20 weeks
T2JALLW022	32 weeks
T2JALLW023	32 weeks
T2JALLW024	20 weeks
T2JALLW025	32 weeks
T2JALLW026	32 weeks
T2JALLW027	20 weeks
T2JALLW028	20 weeks
T2JALLW029	20 weeks
T2JALLW030	32 weeks
T2JALLW031	32 weeks
T2JALLW032	20 weeks
T2JALLW033	32 weeks
T2JALLW034	20 weeks
T2JALLW035	20 weeks
T2JALLW036	32 weeks
T2JALLW037	20 weeks
T2JALLW038	20 weeks
T2JALLW039	32 weeks
T2JALLW040	32 weeks
T2JALLW041	20 weeks
T2JALLW042	32 weeks
T2JALLW043	32 weeks
T2JALLW044	20 weeks
T2JALLW045	32 weeks
T2JALLW046	32 weeks
T2JALLW047	20 weeks
T2JALLW048	20 weeks
T2JALLW049	20 weeks
T2JALLW050	20 weeks
T2JALLW051	32 weeks
T2JALLW052	32 weeks
T2JALLW053	20 weeks
T2JALLW054	20 weeks
T2JALLW055	32 weeks
T2JALLW056	32 weeks
T2JALLW057	20 weeks
T2JALLW058	32 weeks
T2JALLW059	32 weeks
T2JALLW060	20 weeks
T2JALLW061	32 weeks
T2JALLW062	32 weeks
T2JALLW063	20 weeks
T2JALLW064	20 weeks
T2JALLW065	20 weeks
T2JALLW066	32 weeks
T2JALLW067	32 weeks
T2JALLW068	20 weeks
T2JALLW069	32 weeks
T2JALLW070	20 weeks
T2JALLW071	20 weeks
T2JALLW072	32 weeks
T2JALLW073	32 weeks
T2JALLW074	32 weeks
T2JALLW075	20 weeks
T2JALLW076	20 weeks
T2JALLW077	20 weeks
T2JALLW078	32 weeks
T2JALLW079	32 weeks
T2JALLW080	20 weeks
T2JALLW081	20 weeks
T2JALLW082	20 weeks
T2JALLW083	32 weeks
T2JALLW084	32 weeks
T2JALLW085	20 weeks
T2JALLW086	20 weeks
T2JALLW087	32 weeks
T2JALLW088	32 weeks
T2JALLW089	32 weeks
T2JALLW090	32 weeks
T2JALLW091	20 weeks
T2JALLW092	20 weeks
T2JALLW093	32 weeks
T2JALLW094	20 weeks
T2JALLW095	20 weeks
T2JALLW096	32 weeks
T2JALLW097	20 weeks
T2JALLW098	20 weeks
T2JALLW099	32 weeks
T2JALLW100	32 weeks
T2JALLW101	20 weeks
T2JALLW102	32 weeks
T2JALLW103	32 weeks
T2JALLW104	20 weeks
T2JALLW105	20 weeks
T2JALLW106	32 weeks
T2JALLW107	32 weeks
T2JALLW108	20 weeks
T2JALLW109	20 weeks
T2JALLW110	20 weeks
T2JALLW111	32 weeks
T2JALLW112	32 weeks
T2JALLW113	20 weeks
T2JALLW114	32 weeks
T2JALLW115	32 weeks
T2JALLW116	20 weeks
T2JALLW117	20 weeks
T2JALLW118	32 weeks
T2JALLW119	32 weeks
T2JALLW120	20 weeks
T2JALLW121	20 weeks
T2JALLW122	32 weeks
T2JALLW123	32 weeks
T2JALLW124	20 weeks
T2JALLW125	20 weeks
T2JALLW126	20 weeks
T2JALLW127	32 weeks
T2JALLW128	32 weeks
T2JALLW129	20 weeks
T2JALLW130	20 weeks
T2JALLW131	32 weeks
T2JALLW132	32 weeks
T2JALLW133	32 weeks
T2JALLW134	32 weeks
T2JALLW135	20 weeks
T2JALLW136	20 weeks
T2JALLW137	20 weeks
T2JALLW138	32 weeks
T2JALLW139	32 weeks
T2JALLW140	20 weeks
T2JALLW141	20 weeks
T2JALLW142	20 weeks
T2JALLW143	32 weeks
T2JALLW144	32 weeks
T2JALLW145	32 weeks
T2JALLW146	32 weeks
T2JALLW147	20 weeks
T2JALLW148	20 weeks
T2JALLW149	32 weeks
T2JALLW150	20 weeks
T2JALLW151	20 weeks
T2JALLW152	32 weeks
T2JALLW153	32 weeks
T2JALLW154	32 weeks
T2JALLW155	20 weeks
T2JALLW156	20 weeks
T2JALLW157	20 weeks
T2JALLW158	20 weeks
T2JALLW159	32 weeks
T2JALLW160	32 weeks
T2JALLW161	20 weeks
T2JALLW162	20 weeks
T2JALLW163	32 weeks
T2JALLW164	32 weeks
T2JALLW165	20 weeks
T2JALLW166	20 weeks
T2JALLW167	32 weeks
T2JALLW168	32 weeks
T2JALLW169	32 weeks
T2JALLW170	20 weeks
T2JALLW171	20 weeks
T2JALLW172	32 weeks
T2JALLW173	20 weeks
T2JALLW174	20 weeks
T2JALLW175	32 weeks
T2JALLW176	32 weeks
T2JALLW177	32 weeks
T2JALLW178	32 weeks
T2JALLW179	20 weeks
T2JALLW180	20 weeks
T2JALLW181	20 weeks
T2JALLW182	20 weeks
T2JALLW183	32 weeks
T2JALLW184	32 weeks
T2JALLW185	32 weeks
T2JALLW186	32 weeks
T2JALLW187	20 weeks
T2JALLW188	20 weeks
T2JALLW189	20 weeks
T2JALLW190	32 weeks
T2JALLW191	32 weeks
T2JALLW192	20 weeks
T2JALLW193	32 weeks
T2JALLW194	20 weeks
T2JALLW195	20 weeks
T2JALLW196	32 weeks
T2JALLW197	20 weeks
T2JALLW198	32 weeks
T2JALLW199	32 weeks
T2JALLW200	20 weeks
T2LALHW001	20 weeks
T2LALHW002	20 weeks
T2LALHW003	32 weeks
T2LALHW004	32 weeks
T2LALHW005	32 weeks
T2LALHW006	20 weeks
T2LALHW007	20 weeks
T2LALHW008	32 weeks
T2LALHW009	32 weeks
T2LALHW010	32 weeks
T2LALHW011	20 weeks
T2LALHW012	20 weeks
T2LALHW013	32 weeks
T2LALHW014	20 weeks
T2LALHW015	20 weeks
T2LALHW016	32 weeks
T2LALHW017	20 weeks
T2LALHW018	20 weeks
T2LALHW019	32 weeks
T2LALHW020	32 weeks
T2LALHW021	20 weeks
T2LALHW022	32 weeks
T2LALHW023	32 weeks
T2LALHW024	20 weeks
T2LALHW025	20 weeks
T2LALHW026	32 weeks
T2LALHW027	32 weeks
T2LALHW028	20 weeks
T2LALHW029	20 weeks
T2LALHW030	32 weeks
T2LALHW031	32 weeks
T2LALHW032	20 weeks
T2LALHW033	32 weeks
T2LALHW034	20 weeks
T2LALHW035	20 weeks
T2LALHW036	32 weeks
T2LALHW037	32 weeks
T2LALHW038	32 weeks
T2LALHW039	20 weeks
T2LALHW040	20 weeks
T2LALHW041	32 weeks
T2LALHW042	32 weeks
T2LALHW043	20 weeks
T2LALHW044	20 weeks
T2LALHW045	32 weeks
T2LALHW046	32 weeks
T2LALHW047	20 weeks
T2LALHW048	20 weeks
T2LALHW049	20 weeks
T2LALHW050	20 weeks
T2LALHW051	32 weeks
T2LALHW052	32 weeks
T2LALHW053	20 weeks
T2LALHW054	32 weeks
T2LALHW055	32 weeks
T2LALHW056	20 weeks
T2LALHW057	32 weeks
T2LALHW058	20 weeks
T2LALHW059	20 weeks
T2LALHW060	32 weeks
T2LALHW061	32 weeks
T2LALHW062	20 weeks
T2LALHW063	20 weeks
T2LALHW064	32 weeks
T2LALHW065	20 weeks
T2LALHW066	32 weeks
T2LALHW067	32 weeks
T2LALHW068	20 weeks
T2LALHW069	32 weeks
T2LALHW070	20 weeks
T2LALHW071	20 weeks
T2LALHW072	32 weeks
T2LALHW073	20 weeks
T2LALHW074	32 weeks
T2LALHW075	32 weeks
T2LALHW076	20 weeks
T2LALHW077	20 weeks
T2LALHW078	32 weeks
T2LALHW079	32 weeks
T2LALHW080	20 weeks
T2LALHW081	32 weeks
T2LALHW082	32 weeks
T2LALHW083	20 weeks
T2LALHW084	20 weeks
T2LALHW085	20 weeks
T2LALHW086	32 weeks
T2LALHW087	32 weeks
T2LALHW088	20 weeks
T2LALHW089	20 weeks
T2LALHW090	20 weeks
T2LALHW091	32 weeks
T2LALHW092	32 weeks
T2LALHW093	20 weeks
T2LALHW094	32 weeks
T2LALHW095	32 weeks
T2LALHW096	20 weeks
T2LALHW097	32 weeks
T2LALHW098	20 weeks
T2LALHW099	20 weeks
T2LALHW100	32 weeks
T2LALHW101	20 weeks
T2LALHW102	20 weeks
T2LALHW103	32 weeks
T2LALHW104	32 weeks
T2LALHW105	20 weeks
T2LALHW106	20 weeks
T2LALHW107	32 weeks
T2LALHW108	32 weeks
T2LALHW109	32 weeks
T2LALHW110	32 weeks
T2LALHW111	20 weeks
T2LALHW112	20 weeks
T2LALHW113	32 weeks
T2LALHW114	20 weeks
T2LALHW115	20 weeks
T2LALHW116	32 weeks
T2LALHW117	32 weeks
T2LALHW118	32 weeks
T2LALHW119	20 weeks
T2LALHW120	20 weeks
T2LALLW001	20 weeks
T2LALLW002	32 weeks
T2LALLW003	32 weeks
T2LALLW004	20 weeks
T2LALLW005	20 weeks
T2LALLW006	32 weeks
T2LALLW007	32 weeks
T2LALLW008	20 weeks
T2LALLW009	32 weeks
T2LALLW010	20 weeks
T2LALLW011	20 weeks
T2LALLW012	32 weeks
T2LALLW013	20 weeks
T2LALLW014	20 weeks
T2LALLW015	32 weeks
T2LALLW016	32 weeks
T2LALLW017	20 weeks
T2LALLW018	20 weeks
T2LALLW019	32 weeks
T2LALLW020	32 weeks
T2LALLW021	32 weeks
T2LALLW022	32 weeks
T2LALLW023	20 weeks
T2LALLW024	20 weeks
T2LALLW025	32 weeks
T2LALLW026	20 weeks
T2LALLW027	20 weeks
T2LALLW028	32 weeks
T2LALLW029	20 weeks
T2LALLW030	32 weeks
T2LALLW031	32 weeks
T2LALLW032	20 weeks
T2LALLW033	32 weeks
T2LALLW034	32 weeks
T2LALLW035	20 weeks
T2LALLW036	20 weeks
T2LALLW037	20 weeks
T2LALLW038	32 weeks
T2LALLW039	32 weeks
T2LALLW040	20 weeks
T2LALLW041	32 weeks
T2LALLW042	32 weeks
T2LALLW043	20 weeks
T2LALLW044	20 weeks
T2LALLW045	20 weeks
T2LALLW046	20 weeks
T2LALLW047	32 weeks
T2LALLW048	32 weeks
T2LALLW049	20 weeks
T2LALLW050	20 weeks
T2LALLW051	32 weeks
T2LALLW052	32 weeks
T2LALLW053	20 weeks
T2LALLW054	20 weeks
T2LALLW055	32 weeks
T2LALLW056	32 weeks
T2LALLW057	32 weeks
T2LALLW058	20 weeks
T2LALLW059	20 weeks
T2LALLW060	32 weeks
T2LALLW061	20 weeks
T2LALLW062	20 weeks
T2LALLW063	32 weeks
T2LALLW064	32 weeks
T2LALLW065	20 weeks
T2LALLW066	32 weeks
T2LALLW067	32 weeks
T2LALLW068	20 weeks
T2LALLW069	20 weeks
T2LALLW070	32 weeks
T2LALLW071	32 weeks
T2LALLW072	20 weeks
T2LALLW073	32 weeks
T2LALLW074	32 weeks
T2LALLW075	20 weeks
T2LALLW076	20 weeks
T2LALLW077	32 weeks
T2LALLW078	32 weeks
T2LALLW079	20 weeks
T2LALLW080	20 weeks
T2LALLW081	20 weeks
T2LALLW082	32 weeks
T2LALLW083	32 weeks
T2LALLW084	20 weeks
T2LALLW085	32 weeks
T2LALLW086	20 weeks
T2LALLW087	20 weeks
T2LALLW088	32 weeks
T2LALLW089	20 weeks
T2LALLW090	20 weeks
T2LALLW091	32 weeks
T2LALLW092	32 weeks
T2LALLW093	20 weeks
T2LALLW094	20 weeks
T2LALLW095	32 weeks
T2LALLW096	32 weeks
T2LALLW097	32 weeks
T2LALLW098	20 weeks
T2LALLW099	20 weeks
T2LALLW100	32 weeks
T2LALLW101	32 weeks
T2LALLW102	20 weeks
T2LALLW103	20 weeks
T2LALLW104	32 weeks
T2LALLW105	32 weeks
T2LALLW106	20 weeks
T2LALLW107	20 weeks
T2LALLW108	32 weeks
T2LALLW109	20 weeks
T2LALLW110	32 weeks
T2LALLW111	32 weeks
T2LALLW112	20 weeks
T2LALLW113	20 weeks
T2LALLW114	20 weeks
T2LALLW115	32 weeks
T2LALLW116	32 weeks
T2LALLW117	32 weeks
T2LALLW118	20 weeks
T2LALLW119	20 weeks
T2LALLW120	32 weeks
T2NILHW001	32 weeks
T2NILHW002	20 weeks
T2NILHW003	20 weeks
T2NILHW004	32 weeks
T2NILHW005	20 weeks
T2NILHW006	20 weeks
T2NILHW007	32 weeks
T2NILHW008	32 weeks
T2NILHW009	32 weeks
T2NILHW010	32 weeks
T2NILHW011	20 weeks
T2NILHW013	20 weeks
T2NILHW014	32 weeks
T2NILHW015	32 weeks
T2NILHW016	20 weeks
T2NILHW017	20 weeks
T2NILHW019	32 weeks
T2NILHW020	20 weeks
T2NILHW021	32 weeks
T2NILHW022	20 weeks
T2NILHW023	20 weeks
T2NILHW024	32 weeks
T2NILHW025	32 weeks
T2NILHW026	32 weeks
T2NILHW027	20 weeks
T2NILHW028	20 weeks
T2NILHW029	32 weeks
T2NILHW030	20 weeks
T2NILHW031	20 weeks
T2NILHW032	32 weeks
T2NILHW033	20 weeks
T2NILHW034	32 weeks
T2NILHW035	32 weeks
T2NILHW036	20 weeks
T2NILHW037	20 weeks
T2NILHW038	20 weeks
T2NILHW039	32 weeks
T2NILHW040	32 weeks
T2NILHW041	20 weeks
T2NILHW042	32 weeks
T2NILHW043	32 weeks
T2NILHW044	20 weeks
T2NILHW045	20 weeks
T2NILHW046	32 weeks
T2NILHW047	32 weeks
T2NILHW048	20 weeks
T2NILHW049	32 weeks
T2NILHW050	32 weeks
T2NILHW051	20 weeks
T2NILHW052	20 weeks
T2NILHW053	32 weeks
T2NILHW054	20 weeks
T2NILHW055	20 weeks
T2NILHW056	32 weeks
T2NILHW057	32 weeks
T2NILHW058	20 weeks
T2NILHW059	20 weeks
T2NILHW060	32 weeks
T2NILHW061	32 weeks
T2NILHW062	32 weeks
T2NILHW063	20 weeks
T2NILHW064	20 weeks
T2NILHW065	32 weeks
T2NILHW066	20 weeks
T2NILHW067	20 weeks
T2NILHW068	32 weeks
T2NILHW069	20 weeks
T2NILHW070	20 weeks
T2NILHW071	32 weeks
T2NILHW072	32 weeks
T2NILHW073	20 weeks
T2NILHW074	32 weeks
T2NILHW075	32 weeks
T2NILHW076	20 weeks
T2NILHW077	20 weeks
T2NILHW078	32 weeks
T2NILHW079	32 weeks
T2NILHW080	20 weeks
T2NILHW081	20 weeks
T2NILHW082	32 weeks
T2NILHW083	32 weeks
T2NILHW084	20 weeks
T2NILHW085	32 weeks
T2NILHW086	32 weeks
T2NILHW087	20 weeks
T2NILHW088	20 weeks
T2NILHW089	32 weeks
T2NILHW090	20 weeks
T2NILHW091	20 weeks
T2NILHW092	32 weeks
T2NILHW093	20 weeks
T2NILHW094	32 weeks
T2NILHW095	32 weeks
T2NILHW096	20 weeks
T2NILHW097	20 weeks
T2NILHW098	20 weeks
T2NILHW099	32 weeks
T2NILHW100	32 weeks
T2NILHW101	32 weeks
T2NILHW102	20 weeks
T2NILHW103	20 weeks
T2NILHW104	32 weeks
T2NILHW105	32 weeks
T2NILHW106	20 weeks
T2NILHW107	20 weeks
T2NILHW108	32 weeks
T2NILHW109	20 weeks
T2NILHW110	20 weeks
T2NILHW111	32 weeks
T2NILHW112	32 weeks
T2NILHW113	20 weeks
T2NILHW114	32 weeks
T2NILHW115	32 weeks
T2NILHW116	20 weeks
T2NILHW117	20 weeks
T2NILHW118	32 weeks
T2NILHW119	32 weeks
T2NILHW120	20 weeks
T2NILLW001	20 weeks
T2NILLW002	20 weeks
T2NILLW003	32 weeks
T2NILLW004	32 weeks
T2NILLW005	32 weeks
T2NILLW006	32 weeks
T2NILLW007	20 weeks
T2NILLW008	20 weeks
T2NILLW009	32 weeks
T2NILLW010	32 weeks
T2NILLW011	20 weeks
T2NILLW012	20 weeks
T2NILLW013	20 weeks
T2NILLW014	32 weeks
T2NILLW015	32 weeks
T2NILLW016	20 weeks
T2NILLW017	20 weeks
T2NILLW018	20 weeks
T2NILLW019	32 weeks
T2NILLW020	32 weeks
T2NILLW021	20 weeks
T2NILLW022	32 weeks
T2NILLW023	32 weeks
T2NILLW024	20 weeks
T2NILLW025	32 weeks
T2NILLW026	32 weeks
T2NILLW027	20 weeks
T2NILLW028	20 weeks
T2NILLW029	20 weeks
T2NILLW030	20 weeks
T2NILLW031	32 weeks
T2NILLW032	32 weeks
T2NILLW033	20 weeks
T2NILLW034	32 weeks
T2NILLW035	32 weeks
T2NILLW036	20 weeks
T2NILLW037	20 weeks
T2NILLW038	20 weeks
T2NILLW039	32 weeks
T2NILLW040	32 weeks
T2NILLW041	20 weeks
T2NILLW042	20 weeks
T2NILLW043	32 weeks
T2NILLW044	32 weeks
T2NILLW045	20 weeks
T2NILLW046	20 weeks
T2NILLW047	32 weeks
T2NILLW048	32 weeks
T2NILLW049	32 weeks
T2NILLW050	20 weeks
T2NILLW051	20 weeks
T2NILLW052	32 weeks
T2NILLW053	20 weeks
T2NILLW054	20 weeks
T2NILLW055	32 weeks
T2NILLW056	32 weeks
T2NILLW057	32 weeks
T2NILLW058	20 weeks
T2NILLW059	20 weeks
T2NILLW060	32 weeks
T2NILLW061	20 weeks
T2NILLW062	20 weeks
T2NILLW063	32 weeks
T2NILLW064	32 weeks
T2NILLW065	20 weeks
T2NILLW066	20 weeks
T2NILLW067	32 weeks
T2NILLW068	32 weeks
T2NILLW069	32 weeks
T2NILLW070	32 weeks
T2NILLW071	20 weeks
T2NILLW072	20 weeks
T2NILLW073	32 weeks
T2NILLW074	32 weeks
T2NILLW075	20 weeks
T2NILLW077	20 weeks
T2NILLW078	32 weeks
T2NILLW079	32 weeks
T2NILLW080	20 weeks
T2NILLW081	32 weeks
T2NILLW082	20 weeks
T2NILLW083	20 weeks
T2NILLW084	32 weeks
T2NILLW085	32 weeks
T2NILLW086	20 weeks
T2NILLW087	20 weeks
T2NILLW088	32 weeks
T2NILLW089	32 weeks
T2NILLW090	32 weeks
T2NILLW091	20 weeks
T2NILLW092	20 weeks
T2NILLW093	20 weeks
T2NILLW094	20 weeks
T2NILLW095	32 weeks
T2NILLW096	32 weeks
T2NILLW097	32 weeks
T2NILLW098	20 weeks
T2NILLW099	20 weeks
T2NILLW100	32 weeks
T2NILLW101	32 weeks
T2NILLW102	20 weeks
T2NILLW103	20 weeks
T2NILLW104	32 weeks
T2NILLW105	20 weeks
T2NILLW106	20 weeks
T2NILLW107	32 weeks
T2NILLW108	32 weeks
T2NILLW109	32 weeks
T2NILLW110	20 weeks
T2NILLW111	20 weeks
T2NILLW112	32 weeks
T2NILLW113	20 weeks
T2NILLW114	20 weeks
T2NILLW115	32 weeks
T2NILLW116	32 weeks
T2NILLW117	32 weeks
T2NILLW118	32 weeks
T2NILLW119	20 weeks
T2NILLW120	20 weeks
T2SURHW001	32 weeks
T2SURHW002	20 weeks
T2SURHW003	20 weeks
T2SURHW004	32 weeks
T2SURHW005	20 weeks
T2SURHW006	32 weeks
T2SURHW007	32 weeks
T2SURHW008	20 weeks
T2SURHW009	20 weeks
T2SURHW010	20 weeks
T2SURHW011	32 weeks
T2SURHW012	32 weeks
T2SURHW013	32 weeks
T2SURHW014	20 weeks
T2SURHW015	20 weeks
T2SURHW016	32 weeks
T2SURHW017	20 weeks
T2SURHW018	32 weeks
T2SURHW019	32 weeks
T2SURHW020	20 weeks
T2SURHW021	20 weeks
T2SURHW022	20 weeks
T2SURHW023	32 weeks
T2SURHW024	32 weeks
T2SURHW025	32 weeks
T2SURHW026	32 weeks
T2SURHW027	20 weeks
T2SURHW029	20 weeks
T2SURHW030	32 weeks
T2SURHW031	32 weeks
T2SURHW032	20 weeks
T2SURHW033	32 weeks
T2SURHW034	32 weeks
T2SURHW035	20 weeks
T2SURHW036	20 weeks
T2SURHW037	20 weeks
T2SURHW038	20 weeks
T2SURHW039	32 weeks
T2SURHW040	32 weeks
T2SURHW041	32 weeks
T2SURHW042	20 weeks
T2SURHW043	20 weeks
T2SURHW044	32 weeks
T2SURHW045	20 weeks
T2SURHW046	32 weeks
T2SURHW047	32 weeks
T2SURHW048	20 weeks
T2SURHW049	32 weeks
T2SURHW050	20 weeks
T2SURHW051	20 weeks
T2SURHW052	32 weeks
T2SURHW053	20 weeks
T2SURHW054	20 weeks
T2SURHW055	32 weeks
T2SURHW056	32 weeks
T2SURHW057	20 weeks
T2SURHW058	32 weeks
T2SURHW059	32 weeks
T2SURHW060	20 weeks
T2SURLW001	20 weeks
T2SURLW002	20 weeks
T2SURLW003	32 weeks
T2SURLW004	32 weeks
T2SURLW005	32 weeks
T2SURLW006	32 weeks
T2SURLW007	20 weeks
T2SURLW008	20 weeks
T2SURLW009	32 weeks
T2SURLW010	32 weeks
T2SURLW011	20 weeks
T2SURLW012	20 weeks
T2SURLW013	20 weeks
T2SURLW014	20 weeks
T2SURLW015	32 weeks
T2SURLW016	32 weeks
T2SURLW017	20 weeks
T2SURLW018	20 weeks
T2SURLW019	32 weeks
T2SURLW020	32 weeks
T2SURLW021	20 weeks
T2SURLW022	32 weeks
T2SURLW024	20 weeks
T2SURLW025	32 weeks
T2SURLW026	20 weeks
T2SURLW027	20 weeks
T2SURLW029	20 weeks
T2SURLW030	20 weeks
T2SURLW031	32 weeks
T2SURLW032	32 weeks
T2SURLW033	20 weeks
T2SURLW034	20 weeks
T2SURLW035	32 weeks
T2SURLW036	32 weeks
T2SURLW037	32 weeks
T2SURLW038	20 weeks
T2SURLW039	20 weeks
T2SURLW040	32 weeks
T2SURLW041	32 weeks
T2SURLW042	32 weeks
T2SURLW043	20 weeks
T2SURLW044	20 weeks
T2SURLW045	32 weeks
T2SURLW046	32 weeks
T2SURLW047	20 weeks
T2SURLW048	20 weeks
T2SURLW049	32 weeks
T2SURLW050	32 weeks
T2SURLW051	20 weeks
T2SURLW052	20 weeks
T2SURLW053	32 weeks
T2SURLW054	20 weeks
T2SURLW055	20 weeks
T2SURLW056	32 weeks
T2SURLW057	32 weeks
T2SURLW058	32 weeks
T2SURLW059	20 weeks
T2SURLW060	20 weeks

## Sheet: Visit dates
TENLEPID	WeekNumber	VisitDate	Visittype	ScheduledWeek	PresentedInPerson	NumberofBoxes	Numberoftabletsreturned	Comment	K	L	centre
T2ANAHW001	0	2012-03-22	Scheduled	0	1	1	0				ANA
T2ANAHW001	4	2012-04-18	Scheduled	4	1	1	0				ANA
T2ANAHW001	8	2012-05-16	Scheduled	8	1	1	0				ANA
T2ANAHW001	12	2012-06-13	Scheduled	12	1	1	0				ANA
T2ANAHW001	16	2012-07-11	Scheduled	16	1	1	0				ANA
T2ANAHW001	20	2012-08-08	Scheduled	20	1	1	0				ANA
T2ANAHW001	24	2012-09-05	Scheduled	24	1	1	0				ANA
T2ANAHW001	28	2012-10-03	Scheduled	28	1	1	0				ANA
T2ANAHW001	32	2012-10-31	Scheduled	32	1	0	0				ANA
T2ANAHW001	40	2012-12-26	Scheduled	40	1	0	0				ANA
T2ANAHW001	48	2013-02-20	Scheduled	52	1	0	0				ANA
T2ANAHW001	78	2013-10-02	Scheduled	78	1	0	0				ANA
T2ANAHW002	0	2012-03-28	Scheduled	0	1	1	0				ANA
T2ANAHW002	4	2012-04-25	Scheduled	4	1	1	0				ANA
T2ANAHW002	8	2012-05-23	Scheduled	8	1	1	0				ANA
T2ANAHW002	12	2012-06-20	Scheduled	12	1	1	0				ANA
T2ANAHW002	16	2012-07-18	Scheduled	16	1	1	0				ANA
T2ANAHW002	20	2012-08-15	Scheduled	20	1	1	0				ANA
T2ANAHW002	24	2012-09-12	Scheduled	24	1	1	0				ANA
T2ANAHW002	28	2012-10-10	Scheduled	28	1	1	0				ANA
T2ANAHW002	32	2012-12-12	Scheduled	32	1	0	0				ANA
T2ANAHW002	52	2013-04-17	Scheduled	52	1	0	0				ANA
T2ANAHW002	78	2013-09-25	Scheduled	78	1	0	0				ANA
T2ANAHW003	0	2012-03-29	Scheduled	0	1	1	0				ANA
T2ANAHW003	4	2012-04-25	Scheduled	4	1	1	0				ANA
T2ANAHW003	8	2012-05-23	Scheduled	8	1	1	0				ANA
T2ANAHW003	12	2012-06-20	Scheduled	12	1	1	0				ANA
T2ANAHW003	16	2012-07-17	Scheduled	16	1	1	0				ANA
T2ANAHW003	20	2012-08-15	Scheduled	20	1	1	0				ANA
T2ANAHW003	24	2012-09-12	Scheduled	24	1	1	0				ANA
T2ANAHW003	28	2012-10-11	Scheduled	28	1	1	0				ANA
T2ANAHW003	32	2012-11-07	Scheduled	32	1	0	0				ANA
T2ANAHW003	48	2013-03-05	Scheduled	52	1	0	0				ANA
T2ANAHW003	78	2013-09-25	Scheduled	78	1	0	0				ANA
T2ANAHW004	0	2012-04-12	Scheduled	0	1	1	0				ANA
T2ANAHW004	4	2012-05-09	Scheduled	4	1	1	0				ANA
T2ANAHW004	8	2012-06-06	Scheduled	8	1	1	0				ANA
T2ANAHW004	12	2012-07-04	Scheduled	12	1	1	0				ANA
T2ANAHW004	16	2012-08-01	Scheduled	16	1	1	0				ANA
T2ANAHW004	20	2012-08-29	Scheduled	20	1	1	0				ANA
T2ANAHW004	24	2012-09-26	Scheduled	24	1	1	0				ANA
T2ANAHW004	28	2012-10-17	Scheduled	28	1	1	0				ANA
T2ANAHW004	32	2012-11-21	Scheduled	32	1	0	0				ANA
T2ANAHW004	52	2013-03-20	Scheduled	52	1	0	0				ANA
T2ANAHW004	78	2013-10-23	Scheduled	78	1	0	0				ANA
T2ANAHW005	0	2012-04-19	Scheduled	0	1	1	0				ANA
T2ANAHW005	4	2012-05-18	Scheduled	4	1	1	0				ANA
T2ANAHW005	8	2012-06-13	Scheduled	8	1	1	0				ANA
T2ANAHW005	12	2012-07-11	Scheduled	12	1	1	0				ANA
T2ANAHW005	16	2012-08-08	Scheduled	16	1	1	0				ANA
T2ANAHW005	20	2012-09-05	Scheduled	20	1	1	0				ANA
T2ANAHW005	24	2012-10-10	Scheduled	24	1	1	0				ANA
T2ANAHW005	29	2012-11-07	Scheduled	28	1	1	0				ANA
T2ANAHW005	32	2012-12-05	Scheduled	32	1	0	0				ANA
T2ANAHW005	48	2013-02-27	Scheduled	48	1	0	0				ANA
T2ANAHW006	0	2012-05-31	Scheduled	0	1	1	0				ANA
T2ANAHW006	4	2012-06-26	Scheduled	4	1	1	0				ANA
T2ANAHW006	8	2012-07-25	Scheduled	8	1	1	0				ANA
T2ANAHW006	12	2012-08-22	Scheduled	12	1	1	0				ANA
T2ANAHW006	16	2012-09-19	Scheduled	16	1	1	0				ANA
T2ANAHW006	20	2012-10-17	Scheduled	20	1	2	0				ANA
T2ANAHW006	28	2012-11-28	Scheduled	28	1	1	0				ANA
T2ANAHW006	32	2012-12-23	Scheduled	32	1	0	0				ANA
T2ANAHW006	36	2013-01-20	Scheduled	36	1	0	0				ANA
T2ANAHW006	40	2013-02-17	Scheduled	40	1	0	0				ANA
T2ANAHW006	44	2013-03-17	Scheduled	44	1	0	0				ANA
T2ANAHW006	48	2013-04-14	Scheduled	52	1	0	0				ANA
T2ANAHW006	78	2013-11-24	Scheduled	78	1	0	0				ANA
T2ANAHW007	0	2012-07-13	Scheduled	0	1	1	0				ANA
T2ANAHW007	4	2012-08-08	Scheduled	4	1	1	0				ANA
T2ANAHW007	8	2012-09-05	Scheduled	8	1	1	0				ANA
T2ANAHW007	12	2012-10-03	Scheduled	12	1	1	0				ANA
T2ANAHW007	16	2012-10-31	Scheduled	16	1	1	0				ANA
T2ANAHW007	20	2012-11-28	Scheduled	20	1	1	0				ANA
T2ANAHW007	24	2012-12-26	Scheduled	24	1	1	0				ANA
T2ANAHW007	28	2013-01-23	Scheduled	28	1	1	0				ANA
T2ANAHW007	33	2013-02-27	Scheduled	32	1	0	0				ANA
T2ANAHW007	52	2013-07-10	Scheduled	52	1	0	0				ANA
T2ANAHW007	78	2014-01-08	Scheduled	78	1	0	0				ANA
T2ANAHW008	0	2012-07-29	Scheduled	0	1	1	0				ANA
T2ANAHW008	4	2012-08-29	Scheduled	4	1	1	0				ANA
T2ANAHW008	8	2012-09-26	Scheduled	8	1	1	0				ANA
T2ANAHW008	12	2012-10-31	Scheduled	12	1	1	0				ANA
T2ANAHW008	16	2012-11-21	Scheduled	16	1	0	0				ANA
T2ANAHW008	20	2012-12-19	Scheduled	20	1	0	0	Due to technical error -instead of 17wks medicine 21 wks medicine box delivered.			ANA
								And now treatment dicontinued
								Due to technical error -instead of 17wks medicine 21 wks medicine delivered and now treatment discontinued
T2ANAHW008	24	2013-01-16	Scheduled	24	1	0	0				ANA
T2ANAHW008	52	2013-12-05	Scheduled	52	1	0	0				ANA
T2ANAHW008	78	2014-02-19	Scheduled	78	1	0	0	Delay form (dated 08/29/2012) was double entered due to the file open so same initial form is entered on 78 week. If possible it can be removed from this visit.			ANA
T2ANAHW009	0	2012-09-17	Scheduled	0	1	1	0				ANA
T2ANAHW009	4	2012-10-10	Scheduled	4	1	1	0				ANA
T2ANAHW009	8	2012-11-08	Scheduled	8	1	1	0				ANA
T2ANAHW009	12	2012-12-05	Scheduled	12	1	1	0				ANA
T2ANAHW009	16	2013-01-02	Scheduled	16	1	1	0				ANA
T2ANAHW009	20	2013-01-30	Scheduled	20	1	1	0				ANA
T2ANAHW009	24	2013-02-27	Scheduled	24	1	1	0				ANA
T2ANAHW009	28	2013-03-27	Scheduled	28	1	1	0				ANA
T2ANAHW009	32	2013-04-24	Scheduled	32	1	0	0				ANA
T2ANAHW009	52	2013-09-25	Scheduled	52	1	0	0				ANA
T2ANAHW009	78	2014-03-05	Scheduled	78	1	0	0				ANA
T2ANAHW010	0	2012-09-27	Scheduled	0	1	1	0				ANA
T2ANAHW010	4	2012-10-17	Scheduled	4	1	1	0				ANA
T2ANAHW010	8	2012-11-21	Scheduled	8	1	1	0				ANA
T2ANAHW010	12	2012-12-19	Scheduled	12	1	1	0				ANA
T2ANAHW010	16	2013-01-16	Scheduled	16	1	1	0				ANA
T2ANAHW010	20	2013-02-15	Scheduled	20	1	1	0				ANA
T2ANAHW010	24	2013-03-15	Scheduled	24	1	1	0				ANA
T2ANAHW010	28	2013-04-12	Scheduled	28	1	1	0				ANA
T2ANAHW010	32	2013-05-10	Scheduled	32	1	0	0				ANA
T2ANAHW010	52	2013-10-25	Scheduled	52	1	0	0				ANA
T2ANAHW010	78	2014-03-14	Scheduled	78	1	0	0				ANA
T2ANAHW011	0	2012-10-01	Scheduled	0	1	1	0				ANA
T2ANAHW011	4	2012-10-31	Scheduled	4	1	1	0				ANA
T2ANAHW011	8	2012-11-25	Scheduled	8	1	1	0				ANA
T2ANAHW011	21	2013-02-24	Scheduled	21	1	0	0				ANA
T2ANAHW012	0	2012-10-05	Scheduled	0	1	1	0				ANA
T2ANAHW012	4	2012-11-07	Scheduled	4	1	1	0				ANA
T2ANAHW012	8	2012-12-05	Scheduled	8	1	1	0				ANA
T2ANAHW012	12	2013-01-02	Scheduled	12	1	1	0				ANA
T2ANAHW012	16	2013-01-30	Scheduled	16	1	1	0				ANA
T2ANAHW012	20	2013-02-27	Scheduled	20	1	1	0				ANA
T2ANAHW012	24	2013-03-27	Scheduled	24	1	0	0				ANA
T2ANAHW012	28	2013-04-24	Scheduled	28	1	0	0				ANA
T2ANAHW012	29	2013-05-01	Scheduled	29	1	0	0				ANA
T2ANAHW012	52	2013-10-09	Scheduled	52	1	0	0				ANA
T2ANAHW012	78	2014-04-02	Scheduled	78	1	0	0				ANA
T2ANAHW013	0	2012-11-08	Scheduled	0	1	1	0				ANA
T2ANAHW013	4	2012-12-10	Scheduled	4	1	1	0				ANA
T2ANAHW013	8	2013-01-18	Scheduled	8	1	1	0				ANA
T2ANAHW013	12	2013-02-15	Scheduled	12	1	1	0				ANA
T2ANAHW013	16	2013-03-16	Scheduled	16	1	1	0				ANA
T2ANAHW013	20	2013-04-12	Scheduled	20	1	1	0				ANA
T2ANAHW013	24	2013-05-27	Scheduled	24	1	2	0				ANA
T2ANAHW013	32	2013-06-19	Scheduled	32	1	0	0				ANA
T2ANAHW013	52	2013-10-25	Scheduled	52	1	0	0	Patient lost to followup after 52 week.			ANA
T2ANAHW014	0	2012-11-25	Scheduled	0	1	1	0				ANA
T2ANAHW014	4	2012-12-23	Scheduled	4	1	1	0				ANA
T2ANAHW014	8	2013-01-20	Scheduled	8	1	1	0				ANA
T2ANAHW014	12	2013-02-17	Scheduled	12	1	1	0				ANA
T2ANAHW014	16	2013-03-17	Scheduled	16	1	1	0				ANA
T2ANAHW014	20	2013-04-14	Scheduled	20	1	2	0				ANA
T2ANAHW014	28	2013-06-09	Scheduled	28	1	0	0				ANA
T2ANAHW014	36	2013-08-04	Scheduled	36	1	0	0	32 week medicine was completed but was absent on 32 week follow up schedule date and came back on 36 week only, removal was done on 36 week.			ANA
T2ANAHW014	52	2013-11-24	Scheduled	52	1	0	0				ANA
T2ANAHW014	78	2014-05-11	Scheduled	78	1	0	0				ANA
T2ANAHW015	0	2013-01-04	Scheduled	0	1	1	0				ANA
T2ANAHW015	4	2013-01-31	Scheduled	4	1	1	0				ANA
T2ANAHW015	8	2013-02-27	Scheduled	8	1	1	0				ANA
T2ANAHW015	12	2013-03-29	Scheduled	12	1	1	0				ANA
T2ANAHW015	16	2013-04-26	Scheduled	16	1	1	0				ANA
T2ANAHW015	20	2013-05-22	Scheduled	20	1	1	0				ANA
T2ANAHW015	24	2013-06-19	Scheduled	24	1	1	0				ANA
T2ANAHW015	28	2013-07-17	Scheduled	28	1	1	0				ANA
T2ANAHW015	32	2013-08-14	Scheduled	32	1	0	0				ANA
T2ANAHW015	52	2014-01-15	Scheduled	52	1	0	0				ANA
T2ANAHW015	78	2014-06-18	Scheduled	78	1	0	0				ANA
T2ANAHW016	0	2013-01-20	Scheduled	0	1	1	0				ANA
T2ANAHW016	4	2013-02-18	Scheduled	4	1	1	0				ANA
T2ANAHW016	8	2013-03-17	Scheduled	8	1	1	0				ANA
T2ANAHW016	12	2013-04-14	Scheduled	12	1	1	0				ANA
T2ANAHW016	16	2013-05-12	Scheduled	16	1	1	0				ANA
T2ANAHW016	20	2013-06-10	Scheduled	20	1	1	0				ANA
T2ANAHW016	24	2013-07-07	Scheduled	24	1	1	0				ANA
T2ANAHW016	28	2013-08-04	Scheduled	28	1	1	0				ANA
T2ANAHW016	32	2013-09-01	Scheduled	32	1	0	0				ANA
T2ANAHW016	52	2014-02-16	Scheduled	52	1	0	0				ANA
T2ANAHW016	60	2014-03-16	Scheduled	60	1	0	0				ANA
T2ANAHW016	78	2014-08-03	Scheduled	78	1	0	0				ANA
T2ANAHW017	0	2013-01-31	Scheduled	0	1	1	0				ANA
T2ANAHW017	4	2013-02-27	Scheduled	4	1	1	0				ANA
T2ANAHW017	8	2013-03-28	Scheduled	8	1	1	0				ANA
T2ANAHW017	12	2013-04-24	Scheduled	12	1	1	0				ANA
T2ANAHW017	16	2013-05-22	Scheduled	16	1	1	0				ANA
T2ANAHW017	20	2013-06-19	Scheduled	20	1	1	0				ANA
T2ANAHW017	24	2013-07-17	Scheduled	24	1	1	0				ANA
T2ANAHW017	28	2013-08-14	Scheduled	28	1	1	0				ANA
T2ANAHW017	32	2013-09-04	Scheduled	32	1	0	0				ANA
T2ANAHW017	33	2013-09-25	Scheduled	36	1	0	0				ANA
T2ANAHW017	52	2014-01-29	Scheduled	52	1	0	0				ANA
T2ANAHW017	78	2014-07-23	Scheduled	78	1	0	0				ANA
T2ANAHW018	0	2013-02-06	Scheduled	0	1	1	0				ANA
T2ANAHW018	4	2013-03-05	Scheduled	4	1	1	0				ANA
T2ANAHW018	8	2013-04-03	Scheduled	8	1	1	0				ANA
T2ANAHW018	12	2013-05-01	Scheduled	12	1	1	0				ANA
T2ANAHW018	16	2013-05-29	Scheduled	16	1	1	0				ANA
T2ANAHW018	20	2013-06-26	Scheduled	20	1	1	0				ANA
T2ANAHW018	24	2013-07-24	Scheduled	24	1	1	0				ANA
T2ANAHW018	28	2013-08-20	Scheduled	28	1	1	0				ANA
T2ANAHW018	32	2013-10-02	Scheduled	32	1	0	0				ANA
T2ANAHW018	52	2014-02-26	Scheduled	52	1	0	0				ANA
T2ANAHW018	78	2014-08-06	Scheduled	78	1	0	0				ANA
T2ANAHW019	0	2013-02-25	Scheduled	0	1	1	0				ANA
T2ANAHW019	4	2013-03-20	Scheduled	4	1	1	0				ANA
T2ANAHW019	8	2013-04-17	Scheduled	8	1	1	0				ANA
T2ANAHW019	12	2013-05-15	Scheduled	12	1	1	0				ANA
T2ANAHW019	16	2013-06-12	Scheduled	16	1	1	0				ANA
T2ANAHW019	20	2013-07-24	Scheduled	20	1	1	0				ANA
T2ANAHW019	24	2013-08-14	Scheduled	24	1	1	0				ANA
T2ANAHW019	28	2013-09-11	Scheduled	28	1	1	0				ANA
T2ANAHW019	30	2013-09-26	Scheduled	30	1	0	0				ANA
T2ANAHW019	31	2013-10-02	Scheduled	31	1	0	0				ANA
T2ANAHW019	32	2013-10-09	Scheduled	32	1	0	0				ANA
T2ANAHW019	52	2014-02-12	Scheduled	52	1	0	0				ANA
T2ANAHW019	78	2014-08-27	Scheduled	78	1	0	0				ANA
T2ANAHW020	0	2013-03-21	Scheduled	0	1	1	0				ANA
T2ANAHW020	4	2013-04-17	Scheduled	4	1	1	0				ANA
T2ANAHW020	8	2013-05-15	Scheduled	8	1	1	0				ANA
T2ANAHW020	12	2013-06-12	Scheduled	12	1	1	0				ANA
T2ANAHW020	16	2013-07-10	Scheduled	16	1	1	0				ANA
T2ANAHW020	20	2013-08-07	Scheduled	20	1	1	0				ANA
T2ANAHW020	24	2013-09-05	Scheduled	24	1	1	0				ANA
T2ANAHW020	28	2013-10-02	Scheduled	28	1	1	0				ANA
T2ANAHW020	32	2013-10-30	Scheduled	32	1	0	0	Patient lost after 32 week followup			ANA
T2ANAHW021	0	2013-04-09	Scheduled	0	1	1	0				ANA
T2ANAHW021	4	2013-05-07	Scheduled	4	1	1	0				ANA
T2ANAHW021	8	2013-06-14	Scheduled	8	1	2	0				ANA
T2ANAHW021	12	2013-07-24	Scheduled	12	1	1	0				ANA
T2ANAHW021	20	2013-08-22	Scheduled	20	1	1	0				ANA
T2ANAHW021	24	2013-09-18	Scheduled	24	1	1	0				ANA
T2ANAHW021	28	2013-10-23	Scheduled	28	1	1	0				ANA
T2ANAHW021	32	2013-11-13	Scheduled	32	1	0	0				ANA
T2ANAHW021	52	2014-04-23	Scheduled	52	1	0	0				ANA
T2ANAHW021	78	2014-10-15	Scheduled	78	1	0	0				ANA
T2ANAHW022	0	2013-04-09	Scheduled	0	1	1	0				ANA
T2ANAHW022	4	2013-05-07	Scheduled	4	1	1	0				ANA
T2ANAHW022	8	2013-06-07	Scheduled	8	1	1	0				ANA
T2ANAHW022	12	2013-07-05	Scheduled	12	1	1	0				ANA
T2ANAHW022	16	2013-08-02	Scheduled	16	1	1	0				ANA
T2ANAHW022	20	2013-08-30	Scheduled	20	1	1	0				ANA
T2ANAHW022	24	2013-09-27	Scheduled	24	1	1	0				ANA
T2ANAHW022	28	2013-10-25	Scheduled	28	1	1	0				ANA
T2ANAHW022	32	2013-11-22	Scheduled	32	1	0	0				ANA
T2ANAHW022	36	2013-12-20	Scheduled	36	1	0	0				ANA
T2ANAHW022	40	2014-01-17	Scheduled	40	1	0	0				ANA
T2ANAHW022	52	2014-04-11	Scheduled	52	1	0	0				ANA
T2ANAHW022	60	2014-06-06	Scheduled	60	1	0	0				ANA
T2ANAHW022	68	2014-08-01	Scheduled	68	1	0	0				ANA
T2ANAHW022	78	2014-11-28	Scheduled	78	1	0	0				ANA
T2ANAHW023	0	2013-04-14	Scheduled	0	1	1	0				ANA
T2ANAHW023	4	2013-05-12	Scheduled	4	1	1	0				ANA
T2ANAHW023	8	2013-06-09	Scheduled	8	1	1	0				ANA
T2ANAHW023	12	2013-07-07	Scheduled	12	1	1	0				ANA
T2ANAHW023	16	2013-08-04	Scheduled	16	1	1	0				ANA
T2ANAHW023	20	2013-09-01	Scheduled	20	1	1	0				ANA
T2ANAHW023	24	2013-09-29	Scheduled	24	1	1	0				ANA
T2ANAHW023	28	2013-10-27	Scheduled	28	1	1	0				ANA
T2ANAHW023	32	2013-11-24	Scheduled	32	1	0	0				ANA
T2ANAHW023	52	2014-04-13	Scheduled	52	1	0	0				ANA
T2ANAHW023	70	2014-08-03	Scheduled	70	1	0	0				ANA
T2ANAHW023	78	2014-11-02	Scheduled	78	1	0	0				ANA
T2ANAHW024	0	2013-04-18	Scheduled	0	1	1	0				ANA
T2ANAHW024	4	2013-05-15	Scheduled	4	1	1	0				ANA
T2ANAHW024	8	2013-06-12	Scheduled	8	1	1	0				ANA
T2ANAHW024	12	2013-07-12	Scheduled	12	1	1	0				ANA
T2ANAHW024	16	2013-08-14	Scheduled	16	1	1	0				ANA
T2ANAHW024	20	2013-09-18	Scheduled	20	1	1	0				ANA
T2ANAHW024	24	2013-10-09	Scheduled	24	1	1	0				ANA
T2ANAHW024	28	2013-11-06	Scheduled	28	1	1	0				ANA
T2ANAHW024	32	2013-12-13	Scheduled	32	1	0	0				ANA
T2ANAHW024	36	2014-01-09	Scheduled	36	1	0	0				ANA
T2ANAHW024	44	2014-03-05	Scheduled	44	1	0	0				ANA
T2ANAHW024	52	2014-04-30	Scheduled	52	1	0	0				ANA
T2ANAHW024	60	2014-07-02	Scheduled	60	1	0	0				ANA
T2ANAHW024	78	2014-10-15	Scheduled	78	1	0	0				ANA
T2ANAHW025	0	2013-05-22	Scheduled	0	1	1	0				ANA
T2ANAHW025	4	2013-06-18	Scheduled	4	1	1	0				ANA
T2ANAHW025	8	2013-07-17	Scheduled	8	1	1	0				ANA
T2ANAHW025	12	2013-08-14	Scheduled	12	1	1	0				ANA
T2ANAHW025	16	2013-09-11	Scheduled	16	1	1	0				ANA
T2ANAHW025	20	2013-09-23	Scheduled	20	1	1	0				ANA
T2ANAHW025	24	2013-10-23	Scheduled	24	1	1	0				ANA
T2ANAHW025	28	2013-11-25	Scheduled	28	1	1	0				ANA
T2ANAHW025	32	2014-01-01	Scheduled	32	1	0	0				ANA
T2ANAHW025	52	2014-05-21	Scheduled	52	1	0	0				ANA
T2ANAHW025	78	2014-11-12	Scheduled	78	1	0	0				ANA
T2ANAHW026	0	2013-05-13	Scheduled	0	1	1	0				ANA
T2ANAHW026	2	2013-05-29	Scheduled	2	1	1	0				ANA
T2ANAHW026	8	2013-07-02	Scheduled	8	1	1	0				ANA
T2ANAHW026	12	2013-07-31	Scheduled	12	1	1	0				ANA
T2ANAHW026	16	2013-08-28	Scheduled	16	1	1	0				ANA
T2ANAHW026	20	2013-09-10	Scheduled	20	1	1	0				ANA
T2ANAHW026	24	2013-10-23	Scheduled	24	1	1	0				ANA
T2ANAHW026	28	2013-11-28	Scheduled	28	1	1	0				ANA
T2ANAHW026	32	2014-01-01	Scheduled	32	1	0	0				ANA
T2ANAHW026	52	2014-05-07	Scheduled	52	1	0	0				ANA
T2ANAHW026	78	2014-10-29	Scheduled	78	1	0	0				ANA
T2ANAHW027	0	2013-05-24	Scheduled	0	1	1	0				ANA
T2ANAHW027	4	2013-06-19	Scheduled	4	1	1	0				ANA
T2ANAHW027	8	2013-07-17	Scheduled	8	1	1	0				ANA
T2ANAHW027	12	2013-08-14	Scheduled	12	1	1	0				ANA
T2ANAHW027	16	2013-09-11	Scheduled	16	1	1	0				ANA
T2ANAHW027	20	2013-10-09	Scheduled	20	1	1	0				ANA
T2ANAHW027	24	2013-10-30	Scheduled	24	1	1	0				ANA
T2ANAHW027	28	2013-12-04	Scheduled	28	1	1	0				ANA
T2ANAHW027	32	2014-01-01	Scheduled	32	1	0	0				ANA
T2ANAHW027	40	2014-02-20	Scheduled	40	1	0	0				ANA
T2ANAHW027	48	2014-04-23	Scheduled	48	1	0	0				ANA
T2ANAHW027	52	2014-06-25	Scheduled	52	1	0	0				ANA
T2ANAHW027	60	2014-08-20	Scheduled	60	1	0	0				ANA
T2ANAHW027	78	2014-11-12	Scheduled	78	1	0	0				ANA
T2ANAHW028	0	2013-06-06	Scheduled	0	1	1	0				ANA
T2ANAHW029	0	2013-06-18	Scheduled	0	1	1	0				ANA
T2ANAHW029	4	2013-07-07	Scheduled	4	1	1	0				ANA
T2ANAHW029	8	2013-08-04	Scheduled	8	1	1	0				ANA
T2ANAHW029	12	2013-09-01	Scheduled	12	1	1	0				ANA
T2ANAHW029	16	2013-09-29	Scheduled	16	1	1	0				ANA
T2ANAHW029	20	2013-10-27	Scheduled	20	1	1	0				ANA
T2ANAHW029	24	2013-11-27	Scheduled	24	1	1	0				ANA
T2ANAHW029	28	2013-12-22	Scheduled	28	1	1	0				ANA
T2ANAHW029	32	2014-01-19	Scheduled	32	1	0	0				ANA
T2ANAHW029	36	2014-02-16	Scheduled	36	1	0	0				ANA
T2ANAHW029	40	2014-03-16	Scheduled	40	1	0	0				ANA
T2ANAHW029	48	2014-05-11	Scheduled	48	1	0	0				ANA
T2ANAHW029	52	2014-06-08	Scheduled	52	1	0	0	Patient visited clinic last date : June 8, 2014 then after while he was under Prednisolone 15 mg self stopped. Never returned to the clinic.			ANA
T2ANAHW030	0	2013-06-26	Scheduled	0	1	1	0				ANA
T2ANAHW030	4	2013-08-02	Scheduled	4	1	1	0				ANA
T2ANAHW030	8	2013-08-30	Scheduled	8	1	1	0				ANA
T2ANAHW030	12	2013-09-27	Scheduled	12	1	1	0				ANA
T2ANAHW030	16	2013-10-25	Scheduled	16	1	1	0				ANA
T2ANAHW030	20	2013-11-22	Scheduled	20	1	1	0				ANA
T2ANAHW030	24	2013-12-20	Scheduled	24	1	1	0				ANA
T2ANAHW030	28	2014-01-17	Scheduled	28	1	1	0				ANA
T2ANAHW030	32	2014-02-14	Scheduled	32	1	0	0				ANA
T2ANAHW030	42	2014-05-09	Scheduled	42	1	0	0				ANA
T2ANAHW030	52	2014-06-06	Scheduled	52	1	0	0				ANA
T2ANAHW030	78	2015-01-23	Scheduled	78	1	0	0				ANA
T2ANAHW031	0	2013-07-11	Scheduled	0	1	1	0				ANA
T2ANAHW031	4	2013-08-07	Scheduled	4	1	1	0				ANA
T2ANAHW031	8	2013-09-04	Scheduled	8	1	1	0				ANA
T2ANAHW031	12	2013-10-02	Scheduled	12	1	1	0				ANA
T2ANAHW031	16	2013-10-30	Scheduled	16	1	1	0				ANA
T2ANAHW031	20	2013-11-27	Scheduled	20	1	1	0				ANA
T2ANAHW031	24	2013-12-18	Scheduled	24	1	1	0				ANA
T2ANAHW031	28	2014-01-16	Scheduled	28	1	1	0				ANA
T2ANAHW031	32	2014-02-19	Scheduled	32	1	0	0				ANA
T2ANAHW031	52	2014-06-25	Scheduled	52	1	0	0				ANA
T2ANAHW031	78	2015-01-07	Scheduled	78	1	0	0				ANA
T2ANAHW032	0	2013-07-25	Scheduled	0	1	1	0				ANA
T2ANAHW032	4	2013-08-22	Scheduled	4	1	1	0				ANA
T2ANAHW032	8	2013-09-18	Scheduled	8	1	2	0				ANA
T2ANAHW032	12	2013-10-30	Scheduled	12	1	1	0				ANA
T2ANAHW032	20	2013-12-04	Scheduled	20	1	1	0				ANA
T2ANAHW032	24	2014-01-08	Scheduled	24	1	1	0				ANA
T2ANAHW032	28	2014-02-06	Scheduled	28	1	0	0				ANA
T2ANAHW032	30	2014-02-20	Scheduled	32	1	0	0				ANA
T2ANAHW032	32	2014-03-05	Scheduled	34	1	0	0				ANA
T2ANAHW032	52	2014-07-23	Scheduled	52	1	0	0				ANA
T2ANAHW032	78	2015-01-14	Scheduled	78	1	0	0				ANA
T2ANAHW033	0	2013-08-15	Scheduled	0	1	1	0				ANA
T2ANAHW033	4	2013-09-11	Scheduled	4	1	1	0				ANA
T2ANAHW033	8	2013-10-09	Scheduled	8	1	1	0				ANA
T2ANAHW033	12	2013-11-06	Scheduled	12	1	1	0				ANA
T2ANAHW033	16	2013-12-06	Scheduled	16	1	1	0				ANA
T2ANAHW033	20	2014-01-01	Scheduled	20	1	1	0				ANA
T2ANAHW033	24	2014-01-29	Scheduled	24	1	1	0				ANA
T2ANAHW033	28	2014-02-26	Scheduled	28	1	1	0				ANA
T2ANAHW033	32	2014-04-02	Scheduled	32	1	0	0				ANA
T2ANAHW033	34	2014-04-16	Scheduled	34	1	0	0				ANA
T2ANAHW033	52	2014-08-27	Scheduled	52	1	0	0				ANA
T2ANAHW033	70	2014-12-10	Scheduled	70	1	0	0				ANA
T2ANAHW033	78	2015-02-06	Scheduled	78	1	0	0				ANA
T2ANAHW034	0	2013-09-05	Scheduled	0	1	1	0				ANA
T2ANAHW034	4	2013-10-02	Scheduled	4	1	1	0				ANA
T2ANAHW034	8	2013-10-30	Scheduled	8	1	1	0				ANA
T2ANAHW034	12	2013-11-27	Scheduled	12	1	1	0				ANA
T2ANAHW034	16	2013-12-18	Scheduled	16	1	1	0				ANA
T2ANAHW034	20	2014-01-22	Scheduled	20	1	1	0				ANA
T2ANAHW034	24	2014-02-19	Scheduled	24	1	1	0				ANA
T2ANAHW034	28	2014-03-19	Scheduled	28	1	1	0				ANA
T2ANAHW034	32	2014-04-16	Scheduled	32	1	0	0				ANA
T2ANAHW034	34	2014-04-27	Scheduled	33	1	0	0				ANA
T2ANAHW036	0	2013-09-27	Scheduled	0	1	1	0				ANA
T2ANAHW036	4	2013-10-25	Scheduled	4	1	1	0				ANA
T2ANAHW036	8	2013-11-22	Scheduled	8	1	1	0				ANA
T2ANAHW036	12	2013-12-20	Scheduled	12	1	1	0				ANA
T2ANAHW036	16	2014-01-17	Scheduled	16	1	1	0				ANA
T2ANAHW036	20	2014-02-14	Scheduled	20	1	1	0				ANA
T2ANAHW036	24	2014-03-14	Scheduled	24	1	1	0				ANA
T2ANAHW036	28	2014-04-11	Scheduled	28	1	1	0				ANA
T2ANAHW036	32	2014-05-09	Scheduled	32	1	0	0				ANA
T2ANAHW036	36	2014-06-06	Scheduled	36	1	0	0				ANA
T2ANAHW036	44	2014-08-01	Scheduled	44	1	0	0				ANA
T2ANAHW036	52	2014-11-29	Scheduled	52	1	0	0				ANA
T2ANAHW036	78	2015-03-20	Scheduled	78	1	0	0				ANA
T2ANAHW039	0	2013-10-25	Scheduled	0	1	1	0				ANA
T2ANAHW039	4	2013-11-13	Scheduled	4	1	1	0				ANA
T2ANAHW039	8	2013-12-18	Scheduled	8	1	1	0				ANA
T2ANAHW039	12	2014-01-15	Scheduled	12	1	1	0				ANA
T2ANAHW039	16	2014-02-12	Scheduled	16	1	1	0				ANA
T2ANAHW039	20	2014-03-12	Scheduled	20	1	1	0				ANA
T2ANAHW039	24	2014-04-02	Scheduled	24	1	1	0				ANA
T2ANAHW039	28	2014-04-07	Scheduled	28	1	1	0				ANA
T2ANAHW039	32	2014-06-04	Scheduled	32	1	0	0				ANA
T2ANAHW039	36	2014-07-23	Scheduled	36	1	0	0				ANA
T2ANAHW039	52	2014-10-22	Scheduled	52	1	0	0				ANA
T2ANAHW039	78	2015-04-22	Scheduled	78	1	0	0				ANA
T2ANALW001	0	2012-05-03	Scheduled	0	1	1	0				ANA
T2ANALW001	4	2012-05-30	Scheduled	4	1	1	0				ANA
T2ANALW001	8	2012-06-26	Scheduled	8	1	1	0				ANA
T2ANALW001	12	2012-07-25	Scheduled	12	1	1	0				ANA
T2ANALW001	16	2012-08-22	Scheduled	16	1	1	0				ANA
T2ANALW001	20	2012-09-19	Scheduled	20	1	2	0				ANA
T2ANALW001	28	2012-11-07	Scheduled	28	1	1	0				ANA
T2ANALW001	30	2012-11-27	Scheduled	30	1	0	0				ANA
T2ANALW001	32	2012-12-20	Scheduled	32	1	0	0				ANA
T2ANALW001	42	2013-02-17	Scheduled	42	1	0	0				ANA
T2ANALW001	50	2013-04-14	Scheduled	52	1	0	0				ANA
T2ANALW001	78	2013-10-27	Scheduled	78	1	0	0				ANA
T2ANALW002	0	2012-06-28	Scheduled	0	1	1	0				ANA
T2ANALW002	4	2012-07-26	Scheduled	4	1	1	0				ANA
T2ANALW002	8	2012-08-22	Scheduled	8	1	1	0				ANA
T2ANALW002	12	2012-09-19	Scheduled	12	1	1	0				ANA
T2ANALW002	16	2012-10-17	Scheduled	16	1	1	0				ANA
T2ANALW002	20	2012-11-07	Scheduled	20	1	1	0				ANA
T2ANALW002	24	2012-12-05	Scheduled	24	1	1	0				ANA
T2ANALW002	28	2013-01-02	Scheduled	28	1	1	0				ANA
T2ANALW002	32	2013-01-30	Scheduled	32	1	0	0				ANA
T2ANALW002	52	2013-09-18	Scheduled	52	1	0	0				ANA
T2ANALW002	78	2013-12-18	Scheduled	78	1	0	0				ANA
T2ANALW003	0	2012-07-05	Scheduled	0	1	1	0				ANA
T2ANALW003	4	2012-08-01	Scheduled	4	1	1	0				ANA
T2ANALW003	8	2012-08-29	Scheduled	8	1	1	0				ANA
T2ANALW003	12	2012-09-26	Scheduled	12	1	1	0				ANA
T2ANALW003	17	2012-10-31	Scheduled	17	1	1	0				ANA
T2ANALW003	20	2012-11-21	Scheduled	20	1	1	0				ANA
T2ANALW003	24	2012-12-19	Scheduled	24	1	1	0				ANA
T2ANALW003	28	2013-01-16	Scheduled	28	1	0	0	Packet 28 to 32 not given to patient due to technical error.			ANA
T2ANALW003	32	2013-02-13	Scheduled	32	1	0	0				ANA
T2ANALW003	52	2013-07-03	Scheduled	52	1	0	0				ANA
T2ANALW003	78	2014-01-08	Scheduled	78	1	0	0				ANA
T2ANALW004	0	2012-07-05	Scheduled	0	1	1	0				ANA
T2ANALW004	4	2012-08-01	Scheduled	4	1	1	0				ANA
T2ANALW004	8	2012-08-29	Scheduled	8	1	1	0				ANA
T2ANALW004	12	2012-09-26	Scheduled	12	1	1	0				ANA
T2ANALW004	16	2012-10-31	Scheduled	16	1	1	0				ANA
T2ANALW004	21	2012-11-21	Scheduled	21	1	1	0				ANA
T2ANALW004	24	2012-12-19	Scheduled	24	1	1	0				ANA
T2ANALW004	28	2013-01-16	Scheduled	28	1	1	0				ANA
T2ANALW004	32	2013-02-13	Scheduled	32	1	0	0				ANA
T2ANALW004	52	2013-06-26	Scheduled	52	1	0	0				ANA
T2ANALW004	78	2014-01-01	Scheduled	78	1	0	0				ANA
T2ANALW005	0	2012-07-12	Scheduled	0	1	1	0				ANA
T2ANALW006	0	2012-07-19	Scheduled	0	1	1	0				ANA
T2ANALW006	4	2012-08-16	Scheduled	4	1	1	0				ANA
T2ANALW006	8	2012-09-13	Scheduled	8	1	1	0				ANA
T2ANALW006	12	2012-10-10	Scheduled	12	1	1	0				ANA
T2ANALW006	16	2012-11-07	Scheduled	16	1	1	0				ANA
T2ANALW006	20	2012-12-05	Scheduled	20	1	1	0				ANA
T2ANALW006	24	2013-01-02	Scheduled	24	1	1	0				ANA
T2ANALW006	28	2013-01-30	Scheduled	28	1	1	0				ANA
T2ANALW006	32	2013-02-27	Scheduled	32	1	0	0				ANA
T2ANALW006	40	2013-04-24	Scheduled	40	1	0	0				ANA
T2ANALW006	52	2013-07-10	Scheduled	52	1	0	0				ANA
T2ANALW006	78	2014-01-08	Scheduled	78	1	0	0				ANA
T2ANALW007	0	2012-07-29	Scheduled	0	1	1	0				ANA
T2ANALW007	4	2012-08-23	Scheduled	4	1	1	0				ANA
T2ANALW007	8	2012-09-21	Scheduled	8	1	1	0				ANA
T2ANALW007	12	2012-10-19	Scheduled	12	1	1	0				ANA
T2ANALW007	16	2012-11-09	Scheduled	16	1	1	0				ANA
T2ANALW007	20	2012-12-18	Scheduled	20	1	1	0				ANA
T2ANALW007	24	2013-01-20	Scheduled	24	1	1	0				ANA
T2ANALW007	28	2013-02-17	Scheduled	28	1	1	0				ANA
T2ANALW007	32	2013-03-25	Scheduled	32	1	0	0				ANA
T2ANALW007	78	2014-01-20	Scheduled	78	1	0	0				ANA
T2ANALW008	0	2012-08-03	Scheduled	0	1	1	0				ANA
T2ANALW008	4	2012-08-29	Scheduled	4	1	1	0				ANA
T2ANALW008	8	2012-09-26	Scheduled	8	1	2	0				ANA
T2ANALW008	16	2012-11-07	Scheduled	16	1	1	0				ANA
T2ANALW008	20	2012-12-19	Scheduled	20	1	1	0				ANA
T2ANALW008	24	2013-01-16	Scheduled	24	1	1	0				ANA
T2ANALW008	28	2013-02-13	Scheduled	28	1	1	0				ANA
T2ANALW008	32	2013-03-13	Scheduled	32	1	0	0				ANA
T2ANALW008	52	2013-08-14	Scheduled	52	1	0	0				ANA
T2ANALW008	78	2014-01-08	Scheduled	78	1	0	0	Delay form was entered on02/25/2015 due to missing within 78 week period.			ANA
T2ANALW009	0	2012-09-13	Scheduled	0	1	1	0				ANA
T2ANALW009	4	2012-10-10	Scheduled	4	1	1	0				ANA
T2ANALW009	8	2012-11-08	Scheduled	8	1	1	0				ANA
T2ANALW009	12	2012-12-05	Scheduled	12	1	1	0				ANA
T2ANALW009	16	2013-01-02	Scheduled	16	1	1	0				ANA
T2ANALW009	20	2013-01-31	Scheduled	20	1	1	0				ANA
T2ANALW009	24	2013-02-27	Scheduled	24	1	1	0				ANA
T2ANALW009	28	2013-03-31	Scheduled	28	1	1	0				ANA
T2ANALW009	32	2013-05-01	Scheduled	32	1	0	0				ANA
T2ANALW009	52	2013-09-11	Scheduled	52	1	0	0				ANA
T2ANALW009	78	2014-04-09	Scheduled	78	1	0	0				ANA
T2ANALW010	0	2012-10-12	Scheduled	0	1	1	0				ANA
T2ANALW010	4	2012-11-08	Scheduled	4	1	1	0				ANA
T2ANALW010	6	2012-11-25	Scheduled	6	1	1	0				ANA
T2ANALW010	12	2012-12-23	Scheduled	12	1	1	0				ANA
T2ANALW010	16	2013-01-20	Scheduled	16	1	1	0				ANA
T2ANALW010	20	2013-02-17	Scheduled	20	1	1	0				ANA
T2ANALW010	24	2013-03-17	Scheduled	24	1	1	0				ANA
T2ANALW010	28	2013-04-14	Scheduled	28	1	0	0				ANA
T2ANALW011	0	2012-10-18	Scheduled	0	1	1	0				ANA
T2ANALW011	5	2012-11-25	Scheduled	4	1	1	0				ANA
T2ANALW011	10	2012-12-27	Scheduled	8	1	2	0				ANA
T2ANALW011	16	2013-01-24	Scheduled	12	1	1	0				ANA
T2ANALW011	20	2013-02-20	Scheduled	16	1	1	0				ANA
T2ANALW011	24	2013-03-20	Scheduled	20	1	1	0				ANA
T2ANALW011	28	2013-04-21	Scheduled	24	1	1	0				ANA
T2ANALW011	32	2013-05-30	Scheduled	32	1	0	0				ANA
T2ANALW011	52	2013-10-27	Scheduled	52	1	0	0				ANA
T2ANALW011	78	2014-05-30	Scheduled	78	1	0	0				ANA
T2ANALW012	0	2013-02-28	Scheduled	0	1	1	0				ANA
T2ANALW012	4	2013-03-28	Scheduled	4	1	1	0				ANA
T2ANALW012	8	2013-04-24	Scheduled	8	1	1	0				ANA
T2ANALW012	12	2013-05-22	Scheduled	12	1	1	0				ANA
T2ANALW012	16	2013-06-19	Scheduled	16	1	1	0				ANA
T2ANALW012	20	2013-07-17	Scheduled	20	1	1	0				ANA
T2ANALW012	24	2013-08-13	Scheduled	24	1	1	0				ANA
T2ANALW012	28	2013-09-11	Scheduled	28	1	1	0				ANA
T2ANALW012	32	2013-10-09	Scheduled	32	1	0	0				ANA
T2ANALW012	52	2014-03-19	Scheduled	52	1	0	0				ANA
T2ANALW012	78	2014-09-18	Scheduled	78	1	0	0				ANA
T2ANALW013	0	2013-04-12	Scheduled	0	1	1	0				ANA
T2ANALW013	4	2013-05-10	Scheduled	4	1	1	0				ANA
T2ANALW013	8	2013-06-07	Scheduled	8	1	1	0				ANA
T2ANALW013	12	2013-07-05	Scheduled	12	1	1	0				ANA
T2ANALW013	16	2013-08-03	Scheduled	16	1	1	0				ANA
T2ANALW013	20	2013-08-30	Scheduled	20	1	1	0				ANA
T2ANALW013	24	2013-09-27	Scheduled	24	1	1	0				ANA
T2ANALW013	28	2013-10-25	Scheduled	28	1	1	0				ANA
T2ANALW013	32	2013-11-22	Scheduled	32	1	0	0				ANA
T2ANALW013	48	2014-03-14	Scheduled	48	1	0	0				ANA
T2ANALW013	52	2014-04-11	Scheduled	52	1	0	0				ANA
T2ANALW013	68	2014-08-01	Scheduled	68	1	0	0				ANA
T2ANALW013	78	2014-10-31	Scheduled	78	1	0	0				ANA
T2ANALW014	0	2013-05-17	Scheduled	0	1	1	0				ANA
T2ANALW014	4	2013-06-14	Scheduled	4	1	1	0				ANA
T2ANALW014	8	2013-07-05	Scheduled	8	1	1	0				ANA
T2ANALW014	12	2013-08-02	Scheduled	12	1	1	0				ANA
T2ANALW014	16	2013-08-30	Scheduled	16	1	1	0				ANA
T2ANALW014	20	2013-09-27	Scheduled	20	1	1	0				ANA
T2ANALW014	24	2013-10-25	Scheduled	24	1	1	0				ANA
T2ANALW014	28	2013-11-22	Scheduled	28	1	1	0				ANA
T2ANALW014	32	2013-12-20	Scheduled	32	1	0	0				ANA
T2ANALW014	52	2014-05-09	Scheduled	52	1	0	0				ANA
T2ANALW014	64	2014-08-01	Scheduled	64	1	0	0				ANA
T2ANALW015	0	2013-07-05	Scheduled	0	1	1	0				ANA
T2ANALW015	4	2013-08-03	Scheduled	4	1	1	0				ANA
T2ANALW015	8	2013-08-30	Scheduled	8	1	1	0				ANA
T2ANALW015	12	2013-09-27	Scheduled	12	1	1	0				ANA
T2ANALW015	16	2013-10-25	Scheduled	16	1	1	0				ANA
T2ANALW015	20	2013-11-22	Scheduled	20	1	1	0				ANA
T2ANALW015	24	2013-12-20	Scheduled	24	1	1	0				ANA
T2ANALW015	28	2014-01-17	Scheduled	28	1	1	0				ANA
T2ANALW015	32	2014-02-14	Scheduled	32	1	0	0				ANA
T2ANALW015	40	2014-04-11	Scheduled	40	1	0	0				ANA
T2ANALW015	48	2014-06-06	Scheduled	48	1	0	0				ANA
T2ANALW015	56	2014-08-01	Scheduled	52	1	0	0				ANA
T2ANALW015	78	2015-01-23	Scheduled	78	1	0	0				ANA
T2ANALW016	0	2013-07-25	Scheduled	0	1	1	0				ANA
T2ANALW016	4	2013-08-20	Scheduled	4	1	1	0				ANA
T2ANALW016	8	2013-09-18	Scheduled	8	1	1	0				ANA
T2ANALW016	12	2013-10-06	Scheduled	12	1	0	0	T2R but pred in addition to trial treatment			ANA
T2ANALW016	16	2013-11-06	Scheduled	16	1	0	0				ANA
T2ANALW016	20	2013-12-04	Scheduled	20	1	0	0				ANA
T2ANALW016	24	2014-01-01	Scheduled	24	1	0	0				ANA
T2ANALW016	28	2014-01-29	Scheduled	28	1	0	0				ANA
T2ANALW016	32	2014-02-26	Scheduled	32	1	0	0				ANA
T2ANALW016	36	2014-03-26	Scheduled	36	1	0	0				ANA
T2ANALW016	40	2014-04-23	Scheduled	40	1	0	0				ANA
T2ANALW016	52	2014-07-16	Scheduled	52	1	0	0				ANA
T2ANALW016	56	2014-08-13	Scheduled	56	1	0	0				ANA
T2ANALW016	64	2014-11-20	Scheduled	64	1	0	0				ANA
T2ANALW016	78	2015-01-28	Scheduled	78	1	0	0				ANA
T2ANALW017	0	2013-07-08	Scheduled	0	1	1	0				ANA
T2ANALW017	4	2013-08-04	Scheduled	4	1	1	0				ANA
T2ANALW017	8	2013-09-02	Scheduled	8	1	1	0				ANA
T2ANALW017	12	2013-09-29	Scheduled	12	1	1	0				ANA
T2ANALW017	16	2013-10-27	Scheduled	16	1	1	0				ANA
T2ANALW017	20	2013-11-24	Scheduled	20	1	1	0				ANA
T2ANALW017	24	2013-12-22	Scheduled	24	1	1	0				ANA
T2ANALW017	28	2014-01-19	Scheduled	28	1	1	0				ANA
T2ANALW017	32	2014-02-16	Scheduled	32	1	0	0				ANA
T2ANALW017	44	2014-05-11	Scheduled	44	1	0	0				ANA
T2ANALW017	48	2014-06-08	Scheduled	48	1	0	0				ANA
T2ANALW017	52	2014-07-06	Scheduled	52	1	0	0				ANA
T2ANALW017	56	2014-08-03	Scheduled	56	1	0	0				ANA
T2ANALW017	78	2015-01-25	Scheduled	78	1	0	0				ANA
T2ANALW018	0	2013-07-08	Scheduled	0	1	1	0				ANA
T2ANALW018	4	2013-08-04	Scheduled	4	1	1	0				ANA
T2ANALW018	8	2013-09-01	Scheduled	8	1	1	0				ANA
T2ANALW018	12	2013-09-29	Scheduled	12	1	1	0				ANA
T2ANALW018	16	2013-10-27	Scheduled	16	1	1	0				ANA
T2ANALW018	20	2013-11-27	Scheduled	20	1	1	0				ANA
T2ANALW018	24	2013-12-22	Scheduled	24	1	1	0				ANA
T2ANALW018	28	2014-01-19	Scheduled	28	1	1	0				ANA
T2ANALW018	32	2014-02-16	Scheduled	32	1	0	0				ANA
T2ANALW018	52	2014-08-20	Scheduled	52	1	0	0				ANA
T2ANALW018	78	2015-02-22	Scheduled	78	1	0	0				ANA
T2ANALW019	0	2013-08-08	Scheduled	0	1	1	0				ANA
T2ANALW019	4	2013-09-04	Scheduled	4	1	1	0				ANA
T2ANALW019	8	2013-10-02	Scheduled	8	1	1	0				ANA
T2ANALW019	12	2013-10-30	Scheduled	12	1	1	0				ANA
T2ANALW019	16	2013-11-27	Scheduled	16	1	1	0				ANA
T2ANALW019	20	2013-12-18	Scheduled	20	1	1	0				ANA
T2ANALW019	24	2014-01-22	Scheduled	24	1	1	0				ANA
T2ANALW019	28	2014-02-12	Scheduled	28	1	1	0				ANA
T2ANALW019	32	2014-03-19	Scheduled	32	1	0	0				ANA
T2ANALW019	38	2014-04-16	Scheduled	38	1	0	0				ANA
T2ANALW019	42	2014-05-14	Scheduled	42	1	0	0				ANA
T2ANALW019	52	2014-08-27	Scheduled	52	1	0	0				ANA
T2ANALW019	78	2015-02-05	Scheduled	78	1	0	0				ANA
T2ANALW020	0	2013-09-02	Scheduled	0	1	1	0				ANA
T2ANALW020	4	2013-09-29	Scheduled	4	1	1	0				ANA
T2ANALW020	8	2013-10-27	Scheduled	8	1	1	0				ANA
T2ANALW020	12	2013-11-24	Scheduled	12	1	1	0				ANA
T2ANALW020	16	2013-12-22	Scheduled	16	1	1	0				ANA
T2ANALW020	20	2014-01-19	Scheduled	20	1	1	0				ANA
T2ANALW020	24	2014-02-16	Scheduled	24	1	1	0				ANA
T2ANALW020	28	2014-03-16	Scheduled	28	1	1	0				ANA
T2ANALW020	32	2014-04-13	Scheduled	32	1	0	0				ANA
T2ANALW020	52	2014-08-31	Scheduled	52	1	0	0				ANA
T2ANALW020	74	2015-01-25	Scheduled	74	1	0	0				ANA
T2ANALW020	78	2015-02-22	Scheduled	78	1	0	0				ANA
T2ANALW021	0	2013-10-02	Scheduled	0	1	1	0				ANA
T2ANALW021	4	2013-10-30	Scheduled	4	1	1	0				ANA
T2ANALW021	8	2013-11-27	Scheduled	8	1	1	0				ANA
T2ANALW021	12	2014-01-01	Scheduled	12	1	1	0				ANA
T2ANALW021	16	2014-01-22	Scheduled	16	0	1	0	Treatment box given to brother			ANA
T2ANALW021	20	2014-02-19	Scheduled	20	1	1	0				ANA
T2ANALW021	24	2014-04-04	Scheduled	24	1	1	0				ANA
T2ANALW021	28	2014-04-23	Scheduled	28	1	1	0				ANA
T2ANALW021	32	2014-05-21	Scheduled	32	1	0	0				ANA
T2ANALW021	52	2014-08-20	Scheduled	46	1	0	0				ANA
T2ANALW021	54	2014-10-15	Scheduled	52	1	0	0				ANA
T2ANALW021	78	2015-03-11	Scheduled	78	1	0	0				ANA
T2FMRHW001	0	2012-02-22	Scheduled	0	1	1	0				FMR
T2FMRHW001	4	2012-03-19	Scheduled	4	1	1	0				FMR
T2FMRHW001	8	2012-04-16	Scheduled	8	1	2	0				FMR
T2FMRHW001	16	2012-06-18	Scheduled	16	1	1	0	PATIENT HAD TAKEN EXTRA DDRUGS AS HE WAS GOING TO HIS VILLAGE			FMR
T2FMRHW001	20	2012-07-16	Scheduled	20	1	0	0				FMR
T2FMRHW001	24	2012-08-13	Scheduled	24	1	0	0				FMR
T2FMRHW001	28	2012-09-07	Scheduled	28	1	0	0				FMR
T2FMRHW001	32	2012-10-05	Scheduled	32	1	0	0				FMR
T2FMRHW001	36	2012-11-01	Scheduled	36	1	0	0				FMR
T2FMRHW001	40	2012-11-26	Scheduled	40	1	0	0				FMR
T2FMRHW001	44	2013-01-14	Scheduled	48	1	0	0				FMR
T2FMRHW001	52	2013-02-28	Scheduled	52	1	0	0				FMR
T2FMRHW001	78	2013-09-02	Scheduled	78	1	0	0				FMR
T2FMRHW002	0	2012-02-28	Scheduled	0	1	1	0	PT. HAS ALREADY TAKEN PB MDT IN JUNE 2010 AND HENCE ONLY TENLEP DRUGS WERE GIVEN.			FMR
T2FMRHW002	4	2012-03-28	Scheduled	4	1	1	0				FMR
T2FMRHW002	8	2012-04-25	Scheduled	8	1	1	0				FMR
T2FMRHW002	12	2012-06-20	Scheduled	12	1	1	0				FMR
T2FMRHW002	16	2012-07-16	Scheduled	16	1	1	0				FMR
T2FMRHW002	20	2012-08-16	Scheduled	20	1	0	0				FMR
T2FMRHW002	24	2012-09-12	Scheduled	24	1	0	0				FMR
T2FMRHW002	28	2012-10-16	Scheduled	28	1	0	0				FMR
T2FMRHW002	72	2014-01-27	Scheduled	78	1	0	0	PT CAME AFTER A LONG GAP AND HENCE 72 WEEKS HAS BEEN TAKEN AS THE FINAL.			FMR
T2FMRHW003	0	2012-03-02	Scheduled	0	1	1	0				FMR
T2FMRHW003	4	2012-03-28	Scheduled	4	1	1	0				FMR
T2FMRHW003	8	2012-05-02	Scheduled	8	1	1	0				FMR
T2FMRHW003	12	2012-06-06	Scheduled	12	1	1	0				FMR
T2FMRHW003	16	2012-06-27	Scheduled	16	1	1	0				FMR
T2FMRHW003	20	2012-07-24	Scheduled	20	1	1	0				FMR
T2FMRHW003	24	2012-08-23	Scheduled	24	1	1	0				FMR
T2FMRHW003	28	2012-09-18	Scheduled	28	1	1	0				FMR
T2FMRHW003	32	2012-10-17	Scheduled	32	1	0	0				FMR
T2FMRHW003	40	2012-12-31	Scheduled	40	1	0	0	PT. WAS GIVEN TWO DOSES LAST TIME AS HE WAS GOING OUT OF MUMBAI.			FMR
T2FMRHW003	52	2013-06-18	Scheduled	64	1	0	0				FMR
T2FMRHW003	56	2013-07-10	Scheduled	68	1	0	0				FMR
T2FMRHW004	0	2012-03-07	Scheduled	0	1	1	0				FMR
T2FMRHW004	4	2012-04-03	Scheduled	4	1	1	0				FMR
T2FMRHW004	8	2012-05-02	Scheduled	8	1	1	0				FMR
T2FMRHW004	12	2012-05-29	Scheduled	12	1	1	0				FMR
T2FMRHW004	16	2012-06-26	Scheduled	16	1	1	0				FMR
T2FMRHW004	20	2012-07-23	Scheduled	20	1	1	0				FMR
T2FMRHW004	24	2012-08-27	Scheduled	24	1	1	0				FMR
T2FMRHW004	28	2012-09-26	Scheduled	28	1	1	0				FMR
T2FMRHW004	32	2012-10-08	Scheduled	32	1	0	0				FMR
T2FMRHW004	36	2012-11-07	Scheduled	36	1	0	0				FMR
T2FMRHW004	40	2012-12-05	Scheduled	40	1	0	0				FMR
T2FMRHW004	44	2012-12-31	Scheduled	44	1	0	0				FMR
T2FMRHW004	48	2013-01-28	Scheduled	48	1	0	0				FMR
T2FMRHW004	52	2013-02-28	Scheduled	52	1	0	0				FMR
T2FMRHW004	56	2013-04-09	Scheduled	56	1	0	0				FMR
T2FMRHW004	60	2013-05-08	Scheduled	60	1	0	0				FMR
T2FMRHW004	64	2013-06-07	Scheduled	64	1	0	0				FMR
T2FMRHW004	68	2013-07-18	Scheduled	68	1	0	0				FMR
T2FMRHW004	72	2013-09-23	Scheduled	72	1	0	0	PT. DEVELOPED NEW PATCHES ON LT.FOREARM, RT.LEG - SOME MILDLY ERYTHEMATOUS. TYPE 1 REACTION +.			FMR
								PT. HAS BEEN RESTARTED WITH A SHORT COURSE OF STEROIDS.
T2FMRHW004	78	2013-10-22	Scheduled	78	1	0	0				FMR
T2FMRHW005	0	2012-05-30	Scheduled	0	1	1	0				FMR
T2FMRHW005	4	2012-06-28	Scheduled	4	1	1	0				FMR
T2FMRHW005	8	2012-07-24	Scheduled	8	1	2	0				FMR
T2FMRHW005	16	2012-09-21	Scheduled	16	1	1	0	TWO DOSES WERE GIVEN LAST TIME AS HE WAS GOING OUT OF MUMBAI.			FMR
T2FMRHW005	20	2012-10-19	Scheduled	20	1	1	0				FMR
T2FMRHW005	24	2012-11-16	Scheduled	24	1	1	0				FMR
T2FMRHW005	28	2012-12-07	Scheduled	28	1	1	0				FMR
T2FMRHW005	32	2013-01-11	Scheduled	32	1	0	0				FMR
T2FMRHW005	40	2013-03-04	Scheduled	40	1	0	0	PT. WAS OUT OF MUMBAI FOR WORK. SAYS HE HAS ONLY MISSED 3 - 4 DAYS' MDT.			FMR
T2FMRHW005	52	2013-05-14	Scheduled	48	1	0	0	AS THE PAT. WAS GOING OUT OF MUMBAI FOR WORK HE HAD BEEN GIVEN HIS 11TH & 12TH DOSE LAST TIME.			FMR
T2FMRHW005	56	2013-06-14	Scheduled	52	1	0	0				FMR
T2FMRHW005	74	2013-10-04	Scheduled	60	1	0	0				FMR
T2FMRHW005	78	2013-11-05	Scheduled	78	1	0	0				FMR
T2FMRHW006	0	2012-07-16	Scheduled	0	1	1	0				FMR
T2FMRHW006	4	2012-08-13	Scheduled	4	1	1	0				FMR
T2FMRHW006	8	2012-09-10	Scheduled	8	1	3	0				FMR
T2FMRHW006	22	2012-12-24	Scheduled	20	1	1	0	PT. HAD TAKEN THREE DOSES LAST TIME AND HAS NOT MISSED ANY DOSE.			FMR
T2FMRHW006	26	2013-01-21	Scheduled	24	1	1	0				FMR
T2FMRHW006	30	2013-02-18	Scheduled	28	1	0	0				FMR
T2FMRHW006	37	2013-04-08	Scheduled	32	1	0	0				FMR
T2FMRHW006	52	2013-07-29	Scheduled	52	1	0	0				FMR
T2FMRHW006	56	2013-08-19	Scheduled	56	1	0	0				FMR
T2FMRHW006	68	2013-11-11	Scheduled	68	1	0	0				FMR
T2FMRHW006	78	2014-03-24	Scheduled	78	1	0	0				FMR
T2FMRHW007	0	2012-06-18	Scheduled	0	1	1	0				FMR
T2FMRHW007	4	2012-07-16	Scheduled	4	1	1	0				FMR
T2FMRHW007	8	2012-08-13	Scheduled	8	1	1	0				FMR
T2FMRHW007	12	2012-09-10	Scheduled	12	1	1	0				FMR
T2FMRHW007	16	2012-10-10	Scheduled	16	1	1	0				FMR
T2FMRHW007	20	2012-11-05	Scheduled	20	1	1	0				FMR
T2FMRHW007	24	2012-12-03	Scheduled	24	1	1	0				FMR
T2FMRHW007	28	2012-12-24	Scheduled	28	1	1	0				FMR
T2FMRHW007	32	2013-01-15	Scheduled	32	1	0	0				FMR
T2FMRHW007	40	2013-03-25	Scheduled	40	1	0	0	PT. WAS GIVEN TWO DOSES LAST TIME AS HE WAS GOING TO HIS VILLAGE			FMR
T2FMRHW007	44	2013-04-29	Scheduled	44	1	0	0				FMR
T2FMRHW007	48	2013-05-13	Scheduled	48	1	0	0				FMR
T2FMRHW007	52	2013-06-03	Scheduled	52	1	0	0				FMR
T2FMRHW007	56	2013-07-08	Scheduled	56	1	0	0	PT. DIED OF SUBARACHNOID HAEMORRHAGE. THIS WAS KNOWN IN NOVEMBER 2013 WHEN WE TRIED TO REACH HIM FOR FOLLOW UP.			FMR
T2FMRHW008	0	2012-06-07	Scheduled	0	1	1	0				FMR
T2FMRHW008	4	2012-07-02	Scheduled	4	1	1	0				FMR
T2FMRHW008	8	2012-08-01	Scheduled	8	1	1	0				FMR
T2FMRHW008	12	2012-08-30	Scheduled	12	1	2	0				FMR
T2FMRHW008	20	2012-10-25	Scheduled	20	1	2	0	PT. HAS TAKEN TWO DOSES AS HE IS GOING TO HIS VILLOAGE.			FMR
T2FMRHW008	28	2012-12-20	Scheduled	28	1	1	0				FMR
T2FMRHW008	32	2013-01-24	Scheduled	32	1	0	0				FMR
T2FMRHW009	0	2012-08-13	Scheduled	0	1	1	0				FMR
T2FMRHW009	4	2012-09-10	Scheduled	4	1	1	0				FMR
T2FMRHW009	8	2012-10-22	Scheduled	8	1	1	0	PT. DID NOT TAKE MEDICINE FOR 10 DAYS AND IS LATE BY A WEEK.			FMR
T2FMRHW009	12	2012-12-03	Scheduled	12	1	1	0				FMR
T2FMRHW009	16	2013-01-14	Scheduled	16	1	1	0				FMR
T2FMRHW009	20	2013-02-11	Scheduled	20	1	1	0				FMR
T2FMRHW009	26	2013-03-25	Scheduled	24	1	1	0	PT. WAS LATE BY 2 WEEKS. DR. SHETTY ADVISED TO CONTINUE AS MEDICINE WAS NOT TAKEN ONLY FOR A WEEK.			FMR
T2FMRHW009	30	2013-04-29	Scheduled	28	1	0	0				FMR
T2FMRHW009	34	2013-06-03	Scheduled	32	1	0	0				FMR
T2FMRHW009	44	2013-08-26	Scheduled	40	1	0	0				FMR
T2FMRHW009	52	2013-10-28	Scheduled	52	1	0	0				FMR
T2FMRHW009	64	2014-02-10	Scheduled	64	1	0	0				FMR
T2FMRHW009	68	2014-03-24	Scheduled	68	1	0	0				FMR
T2FMRHW009	78	2014-08-04	Scheduled	78	1	0	0				FMR
T2FMRHW010	0	2013-09-30	Scheduled	0	1	1	0				FMR
T2FMRHW010	4	2013-10-21	Scheduled	4	1	1	0				FMR
T2FMRHW010	8	2013-11-25	Scheduled	8	1	1	0				FMR
T2FMRHW010	12	2013-12-30	Scheduled	12	1	1	0				FMR
T2FMRHW010	16	2014-01-27	Scheduled	16	1	1	0				FMR
T2FMRHW010	20	2014-03-03	Scheduled	20	1	1	0				FMR
T2FMRHW010	24	2014-04-07	Scheduled	24	1	1	0				FMR
T2FMRHW010	28	2014-05-05	Scheduled	28	1	1	0				FMR
T2FMRHW010	32	2014-06-09	Scheduled	32	1	0	0				FMR
T2FMRHW010	36	2014-06-30	Scheduled	36	1	0	0				FMR
T2FMRHW010	48	2014-10-06	Scheduled	48	1	0	0				FMR
T2FMRHW010	52	2014-12-22	Scheduled	52	1	0	0				FMR
T2FMRHW011	0	2012-06-06	Scheduled	0	1	1	0				FMR
T2FMRHW011	4	2012-07-03	Scheduled	4	1	1	0				FMR
T2FMRHW011	8	2012-07-27	Scheduled	8	1	1	0				FMR
T2FMRHW011	12	2012-08-22	Scheduled	12	1	1	0				FMR
T2FMRHW011	16	2012-09-25	Scheduled	16	1	1	0				FMR
T2FMRHW011	20	2012-10-25	Scheduled	20	1	1	0				FMR
T2FMRHW011	24	2012-11-20	Scheduled	24	1	1	0				FMR
T2FMRHW011	28	2012-12-13	Scheduled	28	1	1	0				FMR
T2FMRHW011	32	2013-01-15	Scheduled	32	1	0	0				FMR
T2FMRHW011	36	2013-02-14	Scheduled	36	1	0	0				FMR
T2FMRHW011	40	2013-03-18	Scheduled	40	1	0	0				FMR
T2FMRHW011	48	2013-05-16	Scheduled	52	1	0	0	PT. HAD GONE TO HER VILLAGE AND SO HER 12TH DOSE HAD BEEN GIVEN TO HER LAST TIME.			FMR
T2FMRHW011	59	2013-08-06	Scheduled	56	1	0	0				FMR
T2FMRHW011	61	2013-08-19	Scheduled	60	1	0	0	PT. DEVELOPED SEVERE ITCHING AND ERYTHEMA ON THE PATCHES ALONG WITH TENDERNESS. SHE IS TAKEN OFF THE TRIAL AND RESTARTED WITH PREDNISOLONE.			FMR
T2FMRHW011	63	2013-09-02	Scheduled	64	1	0	0				FMR
T2FMRHW011	67	2013-10-03	Scheduled	68	1	0	0				FMR
T2FMRHW011	72	2013-11-06	Scheduled	72	1	0	0				FMR
T2FMRHW011	76	2013-12-09	Scheduled	76	1	0	0				FMR
T2FMRHW011	78	2014-01-06	Scheduled	78	1	0	0				FMR
T2FMRHW012	0	2012-06-20	Scheduled	0	1	1	0				FMR
T2FMRHW012	4	2012-07-17	Scheduled	4	1	1	0				FMR
T2FMRHW012	8	2012-09-11	Scheduled	8	1	1	0	PT. WAS GIVEN TWO DOSES AS HE COULD NOT ATTEND DUE TO RAMADAN. THE WEEK NO. IS ERRONEOUS HERE. IT SHOULD BE 12 WEEKS. PLEASE CORRECT.			FMR
T2FMRHW012	12	2012-10-11	Scheduled	12	1	1	0				FMR
T2FMRHW012	16	2012-11-07	Scheduled	16	1	1	0				FMR
T2FMRHW012	20	2012-12-07	Scheduled	20	1	1	0				FMR
T2FMRHW012	24	2013-01-08	Scheduled	24	1	1	0				FMR
T2FMRHW012	28	2013-02-13	Scheduled	28	1	0	0				FMR
T2FMRHW012	46	2013-06-27	Scheduled	52	1	0	0	12 MONTHS' FOLLOW UP.			FMR
T2FMRHW012	58	2013-09-19	Scheduled	60	1	0	0				FMR
T2FMRHW012	78	2015-01-20	Scheduled	78	1	0	0	PT CAME AFTER A LONG GAP. HE WAS CALLED ON THE TELEPHONE AND LICKILY TURNED UP. SO WE HAVE TAKEN THIS AS HIS 78 WEEKS' FU.			FMR
T2FMRHW013	0	2012-06-22	Scheduled	0	1	1	0				FMR
T2FMRHW013	4	2012-07-19	Scheduled	4	1	1	0				FMR
T2FMRHW013	8	2012-08-16	Scheduled	8	1	1	0				FMR
T2FMRHW013	12	2012-09-10	Scheduled	12	1	1	0				FMR
T2FMRHW013	16	2012-10-08	Scheduled	16	1	1	0				FMR
T2FMRHW013	20	2012-10-29	Scheduled	20	1	1	0				FMR
T2FMRHW013	24	2012-12-03	Scheduled	24	1	1	0				FMR
T2FMRHW013	28	2013-01-01	Scheduled	28	1	1	0				FMR
T2FMRHW013	36	2013-02-22	Scheduled	32	1	0	0	PT. HAD TAKEN TWO DOSES LAST TIME AS HE WAS GOING TO HIS VILLAGE. HE HAS NOT MISSED ANY MEDICINE.			FMR
T2FMRHW013	40	2013-03-20	Scheduled	40	1	0	0				FMR
T2FMRHW013	43	2013-04-03	Scheduled	44	1	0	0	HE CAME EARLY B ECAUSE HE WANTED TO GO TO HIS VILLAGE.			FMR
T2FMRHW013	54	2013-06-20	Scheduled	52	1	0	0	INDIVIDUALIZED Rx STARTED AS PT. HAD DOWNGRADING OF MF & VMT + NEURITIS			FMR
T2FMRHW013	60	2013-08-05	Scheduled	60	1	0	0				FMR
T2FMRHW013	64	2013-09-02	Scheduled	64	1	0	0				FMR
T2FMRHW013	68	2013-10-01	Scheduled	68	1	0	0				FMR
T2FMRHW013	72	2013-10-22	Scheduled	72	1	0	0				FMR
T2FMRHW013	84	2014-01-23	Scheduled	78	1	0	0	PT. HAD GONE TO HIS VILLAGE.			FMR
T2FMRHW014	0	2012-07-04	Scheduled	0	1	1	0				FMR
T2FMRHW014	4	2012-08-01	Scheduled	4	1	1	0				FMR
T2FMRHW014	8	2012-09-03	Scheduled	8	1	1	0				FMR
T2FMRHW014	12	2012-10-09	Scheduled	12	1	2	0				FMR
T2FMRHW014	18	2012-11-23	Scheduled	20	1	1	0	PT.HAD A GAP IN THE TREATMENT FOR 10 DAYS BUT IT WAS DECIDED TO CONTINUE.			FMR
T2FMRHW014	22	2012-12-20	Scheduled	24	1	2	0				FMR
T2FMRHW014	32	2013-02-26	Scheduled	32	1	0	0	PT. WAS GIVEN TWO DOSES LAST TIME AS H E WAS GOING OUT OF MUMBAI			FMR
T2FMRHW014	36	2013-04-02	Scheduled	36	1	0	0				FMR
T2FMRHW014	42	2013-05-14	Scheduled	40	1	0	0	PT. HAD A GAP OF 2 WKS. BUT IT WAS DECIDED TO CONTINUE HIS MDT.			FMR
T2FMRHW014	46	2013-06-18	Scheduled	44	1	0	0				FMR
T2FMRHW014	52	2013-07-31	Scheduled	52	1	0	0	PT. HAD A GAP OF 2 WEEKS DUE TO ILLNESS.			FMR
T2FMRHW014	58	2013-09-19	Scheduled	56	1	0	0	PT WITHDREW HIS CONSENT			FMR
T2FMRHW015	0	2012-07-11	Scheduled	0	1	1	0				FMR
T2FMRHW015	4	2012-08-07	Scheduled	4	1	1	0				FMR
T2FMRHW015	8	2012-09-05	Scheduled	8	1	1	0				FMR
T2FMRHW015	12	2012-10-03	Scheduled	12	1	1	0				FMR
T2FMRHW015	16	2012-10-31	Scheduled	16	1	1	0				FMR
T2FMRHW015	20	2012-11-27	Scheduled	20	1	1	0				FMR
T2FMRHW015	24	2012-12-24	Scheduled	24	1	1	0				FMR
T2FMRHW015	28	2013-01-23	Scheduled	28	1	1	0				FMR
T2FMRHW015	32	2013-02-20	Scheduled	32	1	0	0				FMR
T2FMRHW015	40	2013-04-18	Scheduled	40	1	0	0				FMR
T2FMRHW015	48	2013-06-18	Scheduled	48	1	0	0				FMR
T2FMRHW015	64	2013-10-21	Scheduled	64	1	0	0				FMR
T2FMRHW015	72	2014-01-20	Scheduled	78	1	0	0				FMR
T2FMRHW016	0	2012-07-17	Scheduled	0	1	1	0				FMR
T2FMRHW016	4	2012-08-13	Scheduled	4	1	1	0				FMR
T2FMRHW016	8	2012-09-06	Scheduled	8	1	1	0				FMR
T2FMRHW016	12	2012-10-03	Scheduled	12	1	1	0				FMR
T2FMRHW016	16	2012-11-02	Scheduled	16	1	1	0				FMR
T2FMRHW016	20	2012-11-30	Scheduled	20	1	1	0				FMR
T2FMRHW016	24	2012-12-27	Scheduled	24	1	1	0				FMR
T2FMRHW016	28	2013-01-28	Scheduled	28	1	1	0				FMR
T2FMRHW016	32	2013-02-25	Scheduled	32	1	0	0				FMR
T2FMRHW016	36	2013-03-26	Scheduled	36	1	0	0				FMR
T2FMRHW016	40	2013-04-22	Scheduled	40	1	0	0				FMR
T2FMRHW016	44	2013-05-20	Scheduled	44	1	0	0				FMR
T2FMRHW016	48	2013-06-17	Scheduled	48	1	0	0				FMR
T2FMRHW016	55	2013-08-07	Scheduled	52	1	0	0				FMR
T2FMRHW016	60	2013-10-15	Scheduled	64	1	0	0				FMR
T2FMRHW016	72	2014-01-21	Scheduled	78	1	0	0				FMR
T2FMRHW017	0	2012-07-19	Scheduled	0	1	1	0				FMR
T2FMRHW017	4	2012-08-01	Scheduled	4	1	0	0				FMR
T2FMRHW018	0	2012-07-23	Scheduled	0	1	1	0				FMR
T2FMRHW018	4	2012-08-27	Scheduled	4	1	1	0				FMR
T2FMRHW018	8	2012-09-21	Scheduled	8	1	1	0				FMR
T2FMRHW018	12	2012-10-22	Scheduled	12	1	1	0				FMR
T2FMRHW018	16	2012-11-27	Scheduled	16	1	1	0				FMR
T2FMRHW018	20	2012-12-24	Scheduled	20	1	1	0				FMR
T2FMRHW018	24	2013-01-24	Scheduled	24	1	1	0				FMR
T2FMRHW018	28	2013-02-25	Scheduled	28	1	1	0				FMR
T2FMRHW018	32	2013-03-26	Scheduled	32	1	0	0				FMR
T2FMRHW018	33	2013-04-02	Scheduled	33	1	0	0	PT. HAS DEVELOPED PAINFUL NODULES . HAS FEVER. MULTIPLE NERVES ARE ENLARGED AND PAINFUL. TYPE 2 REACTION IS EVIDENT AND SINCE HE HAS FINISHED HIS STEROID PACKETTS, IT IS DECIDED BY DR. SHETTY TO OPEN HIS CODE AND REMOVE HIM FROM THE TRIAL AND START PERSON			FMR
T2FMRHW018	41	2013-06-03	Scheduled	41	1	0	0				FMR
T2FMRHW018	45	2013-07-03	Scheduled	45	1	0	0				FMR
T2FMRHW018	49	2013-08-02	Scheduled	52	1	0	0				FMR
T2FMRHW018	55	2013-09-20	Scheduled	55	1	0	0				FMR
T2FMRHW018	60	2013-10-25	Scheduled	60	1	0	0				FMR
T2FMRHW018	64	2013-11-25	Scheduled	64	1	0	0				FMR
T2FMRHW018	68	2013-12-26	Scheduled	68	1	0	0				FMR
T2FMRHW018	78	2014-03-14	Scheduled	78	1	0	0				FMR
T2FMRHW019	0	2012-08-09	Scheduled	0	1	1	0				FMR
T2FMRHW019	4	2012-09-03	Scheduled	4	1	1	0				FMR
T2FMRHW019	8	2012-10-03	Scheduled	8	1	1	0				FMR
T2FMRHW019	10	2012-10-19	Scheduled	12	1	2	0	PATIENT IS GOING TO HIS VILLAGE AND HAS COME EARLY TO TAKE ADDITIONAL DRUGS.			FMR
T2FMRHW019	18	2012-12-19	Scheduled	20	1	1	0				FMR
T2FMRHW019	22	2013-01-15	Scheduled	24	1	1	0				FMR
T2FMRHW019	26	2013-02-11	Scheduled	28	1	1	0				FMR
T2FMRHW019	30	2013-03-11	Scheduled	32	1	0	0				FMR
T2FMRHW019	34	2013-04-01	Scheduled	36	1	0	0				FMR
T2FMRHW019	36	2013-05-02	Scheduled	40	1	0	0				FMR
T2FMRHW019	45	2013-07-11	Scheduled	48	1	0	0	PT. SENT HIS RELATIVE TO COLLECT MEDICINES AS HE HAD TO GO TO HIS VILLAGE FOR HIS MOTHER'S ILL HEALTH. HOWEVER HE INFORMED THAT HE HAD NO COMPLAINTS AND WAS FEELING MUCH BETTER.			FMR
T2FMRHW019	48	2013-08-06	Scheduled	52	1	0	0				FMR
T2FMRHW019	51	2013-08-28	Scheduled	56	1	0	0				FMR
T2FMRHW019	55	2013-09-25	Scheduled	60	1	0	0				FMR
T2FMRHW019	60	2013-10-24	Scheduled	64	1	0	0				FMR
T2FMRHW019	72	2013-12-27	Scheduled	78	1	0	0				FMR
T2FMRHW020	0	2012-08-14	Scheduled	0	1	1	0				FMR
T2FMRHW020	4	2012-09-07	Scheduled	4	1	2	0				FMR
T2FMRHW020	12	2012-10-25	Scheduled	12	1	1	0				FMR
T2FMRHW020	16	2012-12-03	Scheduled	16	1	1	0				FMR
T2FMRHW020	20	2012-12-31	Scheduled	20	1	1	0				FMR
T2FMRHW020	23	2013-01-21	Scheduled	24	1	1	0				FMR
T2FMRHW020	27	2013-02-25	Scheduled	28	1	1	0				FMR
T2FMRHW020	31	2013-03-26	Scheduled	32	1	0	0				FMR
T2FMRHW020	35	2013-04-25	Scheduled	36	1	0	0				FMR
T2FMRHW020	39	2013-05-23	Scheduled	40	1	0	0				FMR
T2FMRHW020	49	2013-08-08	Scheduled	52	1	0	0	PT. IS LIVING IN HIS VILLAGE & WILL COME ONLY FOR POST RFT FOLLOWUP AFTER 3 MTHS.			FMR
T2FMRHW020	60	2013-11-26	Scheduled	60	1	0	0				FMR
T2FMRHW020	78	2014-05-30	Scheduled	78	1	0	0				FMR
T2FMRHW021	0	2012-09-26	Scheduled	0	1	1	0				FMR
T2FMRHW021	4	2012-10-19	Scheduled	4	1	1	0				FMR
T2FMRHW021	8	2012-11-15	Scheduled	8	1	1	0				FMR
T2FMRHW021	12	2012-12-17	Scheduled	12	1	1	0				FMR
T2FMRHW021	16	2013-01-11	Scheduled	16	1	1	0				FMR
T2FMRHW021	20	2013-02-11	Scheduled	20	1	1	0				FMR
T2FMRHW021	24	2013-03-08	Scheduled	24	1	1	0				FMR
T2FMRHW021	28	2013-04-02	Scheduled	28	1	1	0				FMR
T2FMRHW021	32	2013-05-03	Scheduled	32	1	0	0				FMR
T2FMRHW021	36	2013-06-03	Scheduled	36	1	0	0				FMR
T2FMRHW021	40	2013-07-04	Scheduled	40	1	0	0				FMR
T2FMRHW021	44	2013-08-05	Scheduled	44	1	0	0				FMR
T2FMRHW021	52	2014-01-03	Scheduled	52	1	0	0				FMR
T2FMRHW021	78	2014-07-01	Scheduled	78	1	0	0				FMR
T2FMRHW022	0	2012-10-19	Scheduled	0	1	1	0				FMR
T2FMRHW022	4	2012-11-19	Scheduled	4	1	1	0				FMR
T2FMRHW022	8	2012-12-19	Scheduled	8	1	1	0				FMR
T2FMRHW022	12	2013-01-17	Scheduled	12	1	1	0				FMR
T2FMRHW022	16	2013-02-18	Scheduled	16	1	1	0				FMR
T2FMRHW022	20	2013-03-18	Scheduled	20	1	1	0				FMR
T2FMRHW022	24	2013-04-16	Scheduled	24	1	1	0				FMR
T2FMRHW022	28	2013-05-15	Scheduled	28	1	1	0				FMR
T2FMRHW022	32	2013-06-12	Scheduled	32	1	0	0				FMR
T2FMRHW022	40	2013-08-16	Scheduled	40	1	0	0				FMR
T2FMRHW022	52	2013-10-24	Scheduled	52	1	0	0				FMR
T2FMRHW022	60	2014-01-03	Scheduled	60	1	0	0				FMR
T2FMRHW022	78	2014-03-13	Scheduled	74	1	0	0				FMR
T2FMRHW022	86	2014-05-21	Scheduled	78	1	0	0				FMR
T2FMRHW023	0	2012-10-30	Scheduled	0	1	1	0				FMR
T2FMRHW023	4	2012-12-03	Scheduled	4	1	1	0				FMR
T2FMRHW023	8	2013-01-02	Scheduled	8	1	1	0				FMR
T2FMRHW023	12	2013-01-28	Scheduled	12	1	1	0				FMR
T2FMRHW023	16	2013-03-01	Scheduled	16	1	1	0				FMR
T2FMRHW023	20	2013-03-29	Scheduled	20	1	1	0				FMR
T2FMRHW023	26	2013-05-08	Scheduled	24	1	2	0	PT.FINDS IT DIFFICULT TO COME FOR TREATMENT BECAUSE OF HER OFFICE WORK. SHE IS 2 WEEKS LATE. THE LAST TWO DOSES OF STEROIDS HAVE BEEN GIVEN THIS TIME FOLLOWING WHICH SHE WILL FINISH HER TREATMENT.			FMR
T2FMRHW023	34	2013-07-12	Scheduled	32	1	0	0				FMR
T2FMRHW023	52	2013-12-18	Scheduled	52	1	0	0	PT. WAS RFT BUT DID NOT COME FOR FOLLOW UP.SHE HAD DIVELOPED NEW PATHCES ALONG WITH NEURITIS SINCE 3 WEEKS.HER MF ALSO SHOWING DOWNGRADING IT HAS BEEN DECIDED TO PUT HER ON CLF AND CS.			FMR
T2FMRHW023	56	2014-01-08	Scheduled	56	1	0	0				FMR
T2FMRHW023	60	2014-02-06	Scheduled	60	1	0	0				FMR
T2FMRHW023	64	2014-03-25	Scheduled	64	1	0	0				FMR
T2FMRHW023	72	2014-05-16	Scheduled	78	1	0	0				FMR
T2FMRHW024	0	2012-10-31	Scheduled	0	1	1	0				FMR
T2FMRHW024	4	2012-11-20	Scheduled	4	1	1	0				FMR
T2FMRHW024	8	2012-12-26	Scheduled	8	1	1	0				FMR
T2FMRHW024	12	2013-01-22	Scheduled	12	1	1	0				FMR
T2FMRHW024	16	2013-02-19	Scheduled	16	1	1	0				FMR
T2FMRHW024	20	2013-03-18	Scheduled	20	1	1	0				FMR
T2FMRHW024	24	2013-04-12	Scheduled	24	1	2	0	2 DOSES HAVE BEEN GIVEN AS HE IS GOING OUT OF MUMBAI.			FMR
T2FMRHW024	34	2013-07-02	Scheduled	32	1	0	0				FMR
T2FMRHW024	42	2013-09-03	Scheduled	40	1	0	0				FMR
T2FMRHW024	52	2013-10-30	Scheduled	52	1	0	0				FMR
T2FMRHW024	64	2014-01-31	Scheduled	64	1	0	0				FMR
T2FMRHW024	68	2014-02-27	Scheduled	68	1	0	0				FMR
T2FMRHW024	78	2014-04-30	Scheduled	78	1	0	0				FMR
T2FMRHW025	0	2013-05-13	Scheduled	0	1	1	0				FMR
T2FMRHW025	4	2013-06-17	Scheduled	4	1	1	0				FMR
T2FMRHW025	8	2013-07-08	Scheduled	8	1	1	0				FMR
T2FMRHW025	12	2013-08-05	Scheduled	12	1	1	0				FMR
T2FMRHW025	14	2013-08-19	Scheduled	16	1	0	0	PT. IS GOING OUT OF MUMBAI AND HENCE CAME EARLY FOR THE NEXT DOSE.			FMR
T2FMRHW026	0	2012-11-08	Scheduled	0	1	1	0				FMR
T2FMRHW026	4	2012-12-03	Scheduled	4	1	0	0				FMR
T2FMRHW027	0	2012-11-28	Scheduled	0	1	1	0				FMR
T2FMRHW027	4	2012-12-21	Scheduled	4	1	1	0				FMR
T2FMRHW027	8	2013-01-18	Scheduled	8	1	1	0				FMR
T2FMRHW027	12	2013-02-15	Scheduled	12	1	1	0				FMR
T2FMRHW027	16	2013-03-13	Scheduled	16	1	1	0				FMR
T2FMRHW027	20	2013-04-18	Scheduled	20	1	1	0				FMR
T2FMRHW027	24	2013-05-14	Scheduled	24	1	2	0	TWO DOSES GIVEN AS PT. IS GOING OUT OF MUMBAI			FMR
T2FMRHW027	34	2013-08-05	Scheduled	32	1	0	0	PT. HAD BEEN GIVEN TWO DOSES LAST TIME AS HE WAS GOING TO HIS VILLAGE. HOWEVER HE FELL ILL AND WAS LATE FOR HIS FOLLOW UP BY 2 WEEKS.			FMR
T2FMRHW027	38	2013-08-30	Scheduled	36	1	0	0				FMR
T2FMRHW027	42	2013-09-26	Scheduled	44	1	0	0				FMR
T2FMRHW027	46	2013-10-28	Scheduled	48	1	0	0				FMR
T2FMRHW027	52	2013-12-03	Scheduled	52	1	0	0				FMR
T2FMRHW027	78	2014-06-10	Scheduled	78	1	0	0				FMR
T2FMRHW028	0	2012-12-07	Scheduled	0	1	1	0				FMR
T2FMRHW028	4	2013-01-07	Scheduled	4	1	1	0				FMR
T2FMRHW028	12	2013-03-08	Scheduled	12	1	0	0	PT. TOOK 25 DAYS' GAP IN HIS TREATMENT. ADVISED TO CONTINUE.			FMR
T2FMRHW029	0	2012-12-11	Scheduled	0	1	1	0				FMR
T2FMRHW029	4	2013-01-10	Scheduled	4	1	1	0				FMR
T2FMRHW029	8	2013-02-12	Scheduled	8	1	1	0				FMR
T2FMRHW029	12	2013-03-14	Scheduled	12	1	1	0				FMR
T2FMRHW029	16	2013-04-12	Scheduled	16	1	2	0				FMR
T2FMRHW029	24	2013-06-13	Scheduled	24	1	1	0	PT. WAS IN HIS VILLAGE. SAYS HE HAS MISSED HIS MEDICINES ONLY SINCE PAST TWO WEEKS. HIS MF, VMT SHOWS DOWNGRADING. NEXT DOSE HAS BEEN GIVEN BUT WE WILL DECIDE NEXT MONTH WHETHER TO TAKE HIM OFF THE TRIAL.			FMR
T2FMRHW029	28	2013-07-11	Scheduled	28	1	1	0				FMR
T2FMRHW029	32	2013-08-13	Scheduled	32	1	0	0				FMR
T2FMRHW029	37	2013-09-20	Scheduled	36	1	0	0	2 DOSES WERE GIVEN AS HE HAD TO GO TO HIS VILLAGE			FMR
T2FMRHW029	52	2014-01-21	Scheduled	52	1	0	0	PT. DID NOT COME LAST MONTH AS HIS FATHER WAS VERY ILL.			FMR
T2FMRHW029	56	2014-03-07	Scheduled	56	1	0	0				FMR
T2FMRHW030	0	2012-12-11	Scheduled	0	1	1	0				FMR
T2FMRHW030	4	2013-01-08	Scheduled	4	1	1	0				FMR
T2FMRHW030	8	2013-02-05	Scheduled	8	1	1	0				FMR
T2FMRHW030	12	2013-03-04	Scheduled	12	1	1	0				FMR
T2FMRHW030	16	2013-03-29	Scheduled	16	1	1	0				FMR
T2FMRHW030	20	2013-05-03	Scheduled	20	1	1	0				FMR
T2FMRHW030	24	2013-05-29	Scheduled	24	1	1	0				FMR
T2FMRHW030	28	2013-06-27	Scheduled	28	1	1	0				FMR
T2FMRHW030	32	2013-07-24	Scheduled	32	1	0	0				FMR
T2FMRHW030	36	2013-08-22	Scheduled	36	1	0	0				FMR
T2FMRHW030	40	2013-09-24	Scheduled	40	1	0	0				FMR
T2FMRHW030	44	2013-10-22	Scheduled	44	1	0	0				FMR
T2FMRHW030	48	2013-11-11	Scheduled	48	1	0	0				FMR
T2FMRHW030	52	2013-12-20	Scheduled	52	1	0	0				FMR
T2FMRHW030	56	2014-01-03	Scheduled	56	1	0	0				FMR
T2FMRHW030	60	2014-01-31	Scheduled	60	1	0	0				FMR
T2FMRHW030	64	2014-03-07	Scheduled	64	1	0	0				FMR
T2FMRHW030	68	2014-04-04	Scheduled	68	1	0	0				FMR
T2FMRHW031	0	2013-01-02	Scheduled	0	1	1	0				FMR
T2FMRHW031	4	2013-01-29	Scheduled	4	1	1	0				FMR
T2FMRHW031	8	2013-02-20	Scheduled	8	1	1	0				FMR
T2FMRHW031	12	2013-03-20	Scheduled	12	1	1	0				FMR
T2FMRHW031	16	2013-04-18	Scheduled	16	1	1	0				FMR
T2FMRHW031	20	2013-06-17	Scheduled	20	1	3	0				FMR
T2FMRHW031	33	2013-09-25	Scheduled	32	1	0	0	PT. WORKS OUT OF MUMBAI AND COMES FOR FOLLOW UP WHENVER HE IS IN MUMBAI. HE IS RFT.			FMR
T2FMRHW032	0	2013-01-09	Scheduled	0	1	1	0				FMR
T2FMRHW033	0	2013-01-09	Scheduled	0	1	1	0				FMR
T2FMRHW033	4	2013-02-05	Scheduled	4	1	1	0				FMR
T2FMRHW033	8	2013-03-05	Scheduled	8	1	1	0				FMR
T2FMRHW033	14	2013-04-15	Scheduled	12	1	1	0	PT. WAS IN HIS VILLAGE AND COULD NOT RETURN ON TIME. HOWEVER HE HAD SOME EXTRA MEDICINES AND EFFECTIVELY HAS ONLY MISSED TAKING DRUGS FOR 3 -4 DAYS.			FMR
T2FMRHW033	18	2013-05-14	Scheduled	16	1	1	0				FMR
T2FMRHW033	22	2013-06-17	Scheduled	20	1	1	0				FMR
T2FMRHW033	27	2013-07-23	Scheduled	24	1	1	0				FMR
T2FMRHW033	31	2013-08-28	Scheduled	28	1	1	0				FMR
T2FMRHW033	36	2013-10-08	Scheduled	32	1	0	0				FMR
T2FMRHW033	52	2014-01-24	Scheduled	52	1	0	0				FMR
T2FMRHW033	78	2015-02-25	Scheduled	78	1	0	0	PT WAS GIVEN UP AS LOST BUT HAS REAPPEARED AND HAS RESPONDED TO OUR TELEPHONE CALL.			FMR
T2FMRHW034	0	2013-01-10	Scheduled	0	1	1	0				FMR
T2FMRHW034	4	2013-02-05	Scheduled	4	1	1	0				FMR
T2FMRHW034	8	2013-03-08	Scheduled	8	1	1	0				FMR
T2FMRHW034	12	2013-04-04	Scheduled	12	1	1	0				FMR
T2FMRHW034	18	2013-05-24	Scheduled	16	1	1	0				FMR
T2FMRHW034	22	2013-06-27	Scheduled	20	1	1	0				FMR
T2FMRHW034	25	2013-07-17	Scheduled	24	1	1	0				FMR
T2FMRHW034	27	2013-07-25	Scheduled	28	1	0	0				FMR
T2FMRHW034	31	2013-08-23	Scheduled	32	1	0	0	CALLED EVERY TWO WEEKS TO MONITOR RESPONSE			FMR
T2FMRHW034	35	2013-09-20	Scheduled	36	1	0	0				FMR
T2FMRHW034	40	2013-10-15	Scheduled	40	1	0	0				FMR
T2FMRHW034	44	2013-11-11	Scheduled	44	1	0	0				FMR
T2FMRHW034	48	2013-12-11	Scheduled	48	1	0	0				FMR
T2FMRHW034	52	2014-01-07	Scheduled	52	1	0	0				FMR
T2FMRHW034	56	2014-02-07	Scheduled	56	1	0	0				FMR
T2FMRHW034	64	2014-04-16	Scheduled	64	1	0	0				FMR
T2FMRHW034	78	2014-06-19	Scheduled	78	1	0	0				FMR
T2FMRHW035	0	2013-01-29	Scheduled	0	1	1	0				FMR
T2FMRHW035	12	2013-04-22	Scheduled	4	1	1	0	PT. DID NOT COME FOR 2 MTHS. HE TOOK MDT FROM BLP FOR 1 MTH. DR. SHETTY HAS ADVISED THAT SINCE HE NEEDS STEROIDS, WE CONTINUE HIM IN TRIAL 2 DESPITE HIS ABSENCE. HE MAY BE REMOVED FROM ANALYSIS IF YOU THINK IT NECESSARY.			FMR
T2FMRHW035	17	2013-05-30	Scheduled	8	1	1	0				FMR
T2FMRHW035	21	2013-07-01	Scheduled	12	1	1	0				FMR
T2FMRHW035	25	2013-08-05	Scheduled	16	1	1	0				FMR
T2FMRHW035	28	2013-09-02	Scheduled	20	1	1	0				FMR
T2FMRHW035	32	2013-10-04	Scheduled	24	1	0	0				FMR
T2FMRHW035	36	2013-11-05	Scheduled	28	1	0	0				FMR
T2FMRHW035	52	2014-01-31	Scheduled	52	1	0	0				FMR
T2FMRHW035	78	2014-07-22	Scheduled	78	1	0	0	PT. HAS COME AFTER A GAP OF 6 MTHS WITH C/O TIR AND NEURITIS. HE HAS BEEN RESTARTED WITH INDIVIDUALISED TREATMENT.			FMR
T2FMRHW036	0	2013-02-05	Scheduled	0	1	1	0				FMR
T2FMRHW036	4	2013-03-04	Scheduled	4	1	1	0				FMR
T2FMRHW036	8	2013-03-28	Scheduled	8	1	2	0	TWO DOSES WERE GIVEN AS HE HAD TO GO OUT OF MUMBAI			FMR
T2FMRHW036	20	2013-06-24	Scheduled	16	1	1	0	EVEN THOUGH PT HAS COME AFTER 3 MTHS INSTEAD OF 2, HE SAYS THAT HE HAS MISSED ONLY A WEEK'S MEDICINES.			FMR
T2FMRHW036	24	2013-07-22	Scheduled	20	1	0	0				FMR
T2FMRHW037	0	2013-02-14	Scheduled	0	1	1	0				FMR
T2FMRHW037	6	2013-03-28	Scheduled	4	1	1	0	PT. WAS GIVEN MB MDT AT SHATABDI HOSP. ON 28.1.13. TENLEP STEROIDS WERE GIVEN FROM 14.2.13. HENCE THERE IS ADIFFERENCE OF 2 WEEKS BETWEEN THE TWO MEDICINES.			FMR
T2FMRHW037	10	2013-04-23	Scheduled	8	1	2	0	PT. WAS GIVEN TWO DOSES AS HE WAS GOING OUT OF MUMBAI.			FMR
T2FMRHW037	18	2013-06-20	Scheduled	16	1	1	0				FMR
T2FMRHW037	22	2013-07-23	Scheduled	20	1	1	0				FMR
T2FMRHW037	26	2013-08-23	Scheduled	24	1	1	0				FMR
T2FMRHW037	30	2013-09-25	Scheduled	28	1	1	0				FMR
T2FMRHW037	34	2013-10-25	Scheduled	32	1	0	0				FMR
T2FMRHW037	40	2013-11-19	Scheduled	40	1	0	0				FMR
T2FMRHW037	44	2013-12-03	Scheduled	44	1	0	0				FMR
T2FMRHW037	48	2013-12-20	Scheduled	48	1	0	0	PT. WAS STARTED ON STEROIDS LAST TIME 60 MGS X 1 WK; 45 MG X 1 WK.			FMR
T2FMRHW037	52	2014-01-20	Scheduled	52	1	0	0				FMR
T2FMRHW037	56	2014-02-20	Scheduled	56	1	0	0				FMR
T2FMRHW037	60	2014-04-04	Scheduled	60	1	0	0				FMR
T2FMRHW037	64	2014-04-28	Scheduled	64	1	0	0				FMR
T2FMRHW037	72	2014-06-18	Scheduled	72	1	0	0				FMR
T2FMRHW037	78	2014-08-01	Scheduled	78	1	0	0				FMR
T2FMRHW038	0	2013-02-27	Scheduled	0	1	1	0				FMR
T2FMRHW038	4	2013-03-25	Scheduled	4	1	1	0				FMR
T2FMRHW038	7	2013-04-15	Scheduled	8	1	1	0	PT. CAME A LITTLE EARLY AS HE HAD TO GO OUT OF MUMBAI NEXT WEEK.			FMR
T2FMRHW038	12	2013-05-20	Scheduled	12	1	1	0	GIVEN TWO DOSES AS HE IS GOING TO HIS VILLAGE			FMR
T2FMRHW038	16	2013-06-21	Scheduled	16	1	1	0				FMR
T2FMRHW038	18	2013-07-05	Scheduled	20	1	1	0				FMR
T2FMRHW038	26	2013-09-02	Scheduled	24	1	1	0	PT. WAS GIVEN TWO DOSES LAST TIME AS HE WAS GOING OUT OF MUMBAI			FMR
T2FMRHW038	28	2013-09-20	Scheduled	28	1	0	0	PT. CAME EARLY AS HE WAS GOING OUT OF MUMBAI.			FMR
T2FMRHW038	32	2013-10-25	Scheduled	32	1	0	0				FMR
T2FMRHW038	36	2013-11-11	Scheduled	36	1	0	0				FMR
T2FMRHW038	78	2014-09-16	Scheduled	78	1	0	0	PT. WAS IN HIS VILLAGE SINCE HE HAD ALL THE MDT TO COMPLETE HIS Rx. 6 - 7 MTHS BACK HE DEVELOPED NEW PATCHES, PAIN AND TINGLING IN BOTH UPPER & LOWER LIMBS ALONG WITH WEAKNESS. WE ARE STARTING INDIVIDUALISED Rx AS OF TODAY.			FMR
T2FMRHW039	0	2013-03-04	Scheduled	0	1	1	0				FMR
T2FMRHW039	4	2013-04-10	Scheduled	4	1	1	0				FMR
T2FMRHW039	8	2013-05-10	Scheduled	8	1	1	0				FMR
T2FMRHW039	10	2013-05-24	Scheduled	12	1	2	0	PT. IS GOING TO HIS VILLAGE & HAS COME EARLY TO TAKE HIS NEXT DOSE SO AS NOT TO MISS OUT.			FMR
T2FMRHW039	17	2013-07-17	Scheduled	20	1	1	0				FMR
T2FMRHW039	21	2013-08-16	Scheduled	24	1	1	0				FMR
T2FMRHW039	25	2013-09-20	Scheduled	28	1	1	0				FMR
T2FMRHW039	28	2013-10-23	Scheduled	32	1	0	0				FMR
T2FMRHW039	32	2013-11-22	Scheduled	36	1	0	0				FMR
T2FMRHW039	44	2014-02-07	Scheduled	44	1	0	0				FMR
T2FMRHW039	52	2014-05-30	Scheduled	52	1	0	0				FMR
T2FMRHW039	78	2014-11-03	Scheduled	78	1	0	0				FMR
T2FMRHW040	0	2013-03-07	Scheduled	0	1	1	0				FMR
T2FMRHW040	4	2013-04-04	Scheduled	4	1	1	0				FMR
T2FMRHW040	8	2013-05-02	Scheduled	8	1	1	0				FMR
T2FMRHW040	12	2013-05-28	Scheduled	12	1	1	0				FMR
T2FMRHW040	16	2013-06-25	Scheduled	16	1	1	0				FMR
T2FMRHW040	20	2013-07-24	Scheduled	20	1	1	0				FMR
T2FMRHW040	24	2013-08-26	Scheduled	24	1	0	0				FMR
T2FMRHW040	44	2014-01-27	Scheduled	44	1	0	0	PT. WAS IN HIS VILLAGE			FMR
T2FMRHW040	52	2014-06-06	Scheduled	52	1	0	0				FMR
T2FMRHW040	78	2015-02-20	Scheduled	78	1	0	0				FMR
T2FMRHW041	0	2013-04-05	Scheduled	0	1	1	0				FMR
T2FMRHW041	4	2013-04-26	Scheduled	4	1	1	0				FMR
T2FMRHW041	8	2013-06-06	Scheduled	8	1	1	0				FMR
T2FMRHW041	12	2013-07-05	Scheduled	12	1	1	0				FMR
T2FMRHW041	16	2013-08-07	Scheduled	16	1	1	0				FMR
T2FMRHW041	20	2013-09-06	Scheduled	20	1	1	0				FMR
T2FMRHW041	24	2013-10-07	Scheduled	24	1	1	0				FMR
T2FMRHW041	28	2013-11-08	Scheduled	28	1	1	0				FMR
T2FMRHW041	32	2013-12-16	Scheduled	32	1	0	0				FMR
T2FMRHW041	36	2014-01-17	Scheduled	36	1	0	0				FMR
T2FMRHW041	40	2014-02-17	Scheduled	40	1	0	0				FMR
T2FMRHW041	44	2014-03-14	Scheduled	44	1	0	0				FMR
T2FMRHW041	52	2014-05-02	Scheduled	52	1	0	0				FMR
T2FMRHW041	78	2014-09-30	Scheduled	78	1	0	0				FMR
T2FMRHW042	0	2013-04-18	Scheduled	0	1	1	0				FMR
T2FMRHW042	4	2013-05-15	Scheduled	4	1	1	0				FMR
T2FMRHW042	8	2013-06-14	Scheduled	8	1	1	0				FMR
T2FMRHW042	12	2013-07-11	Scheduled	12	1	1	0				FMR
T2FMRHW042	16	2013-08-08	Scheduled	16	1	1	0				FMR
T2FMRHW042	20	2013-09-06	Scheduled	20	1	1	0				FMR
T2FMRHW042	24	2013-10-03	Scheduled	24	1	1	0				FMR
T2FMRHW042	28	2013-10-30	Scheduled	28	1	1	0				FMR
T2FMRHW042	32	2013-12-05	Scheduled	32	1	0	0				FMR
T2FMRHW042	40	2014-01-28	Scheduled	40	1	0	0				FMR
T2FMRHW042	52	2014-04-30	Scheduled	52	1	0	0				FMR
T2FMRHW042	78	2014-10-21	Scheduled	78	1	0	0				FMR
T2FMRHW043	0	2013-04-30	Scheduled	0	1	1	0				FMR
T2FMRHW043	6	2013-06-17	Scheduled	4	1	1	0	PT. HAD ACNE ON THE CHEST AND DID NOT TAKE MEDICINE FOR 2 WEEKS. HENCE HE IS LATE. DECIDED TO CONTINUE.			FMR
T2FMRHW043	10	2013-07-12	Scheduled	8	1	1	0				FMR
T2FMRHW043	14	2013-08-12	Scheduled	12	1	1	0				FMR
T2FMRHW043	18	2013-09-12	Scheduled	16	1	1	0				FMR
T2FMRHW043	20	2013-10-14	Scheduled	20	1	1	0				FMR
T2FMRHW043	24	2013-11-11	Scheduled	24	1	0	0				FMR
T2FMRHW043	78	2014-11-05	Scheduled	78	1	0	0	PT. TOOK HIS 9,10 & 11 & 12TH MDT DOSES AT BLP. HE HAD REFUSED TO TAKE Rx FROM FMR AFTER FINISHING HIS TENLEP Rx.HE HAS BEEN PUT ON PREDNI AT BLP SINCE 5.4.14.			FMR
T2FMRHW044	0	2013-05-03	Scheduled	0	1	2	0				FMR
T2FMRHW044	8	2013-06-27	Scheduled	8	1	1	0	PT. WAS GIVEN TWO DOSES LAST TIME AS HE HAD TO GO OUT OF MUMBAI.			FMR
T2FMRHW044	12	2013-07-22	Scheduled	12	1	1	0				FMR
T2FMRHW044	16	2013-08-23	Scheduled	16	1	1	0				FMR
T2FMRHW044	20	2013-09-20	Scheduled	20	1	1	0				FMR
T2FMRHW044	24	2013-10-21	Scheduled	24	1	1	0				FMR
T2FMRHW044	36	2014-01-13	Scheduled	28	1	0	0				FMR
T2FMRHW044	40	2014-02-28	Scheduled	40	1	0	0				FMR
T2FMRHW044	52	2014-05-21	Scheduled	52	1	0	0				FMR
T2FMRHW044	56	2014-06-30	Scheduled	56	1	0	0				FMR
T2FMRHW044	78	2015-01-27	Scheduled	78	1	0	0				FMR
T2FMRHW045	0	2013-05-21	Scheduled	0	1	1	0				FMR
T2FMRHW045	4	2013-06-18	Scheduled	4	1	2	0	TWO DOSES GIVEN AS HE HAS TO GO OUT OF MUMBAI.			FMR
T2FMRHW045	12	2013-08-19	Scheduled	12	1	1	0				FMR
T2FMRHW045	16	2013-09-17	Scheduled	16	1	1	0				FMR
T2FMRHW045	20	2013-10-04	Scheduled	20	1	2	0	PT. IS GOING TO HIS VILLAGE FOR 2 MTHS AND HENCE TWO EXTRA DOSES GIVEN.			FMR
T2FMRHW045	28	2013-12-10	Scheduled	28	1	0	0	PT. IS GOING OUT OF MUMBAI FOR WORK. 2 DOSES GIVEN.			FMR
T2FMRHW045	36	2014-02-13	Scheduled	36	1	0	0				FMR
T2FMRHW045	44	2014-04-09	Scheduled	44	1	0	0				FMR
T2FMRHW046	0	2013-06-03	Scheduled	0	1	1	0				FMR
T2FMRHW046	4	2013-06-28	Scheduled	4	1	1	0				FMR
T2FMRHW046	8	2013-07-29	Scheduled	8	1	1	0				FMR
T2FMRHW046	12	2013-08-23	Scheduled	12	1	1	0				FMR
T2FMRHW046	16	2013-09-19	Scheduled	16	1	1	0				FMR
T2FMRHW046	20	2013-10-11	Scheduled	20	1	1	0				FMR
T2FMRHW046	24	2013-11-13	Scheduled	24	1	1	0				FMR
T2FMRHW046	28	2013-12-19	Scheduled	28	1	1	0				FMR
T2FMRHW046	32	2014-01-17	Scheduled	32	1	0	0				FMR
T2FMRHW046	36	2014-02-14	Scheduled	36	1	0	0				FMR
T2FMRHW046	40	2014-03-13	Scheduled	40	1	0	0				FMR
T2FMRHW046	52	2014-07-10	Scheduled	52	1	0	0				FMR
T2FMRHW046	78	2014-10-17	Scheduled	78	1	0	0				FMR
T2FMRHW047	0	2013-06-03	Scheduled	0	1	1	0				FMR
T2FMRHW047	4	2013-06-28	Scheduled	4	1	1	0				FMR
T2FMRHW047	8	2013-08-01	Scheduled	8	1	1	0				FMR
T2FMRHW047	13	2013-09-10	Scheduled	12	1	1	0				FMR
T2FMRHW047	16	2013-10-10	Scheduled	16	1	1	0				FMR
T2FMRHW047	20	2013-11-12	Scheduled	20	1	1	0				FMR
T2FMRHW047	24	2013-12-10	Scheduled	24	1	1	0				FMR
T2FMRHW047	28	2014-01-15	Scheduled	28	1	0	0				FMR
T2FMRHW047	36	2014-03-04	Scheduled	36	1	0	0				FMR
T2FMRHW047	40	2014-04-03	Scheduled	40	1	0	0				FMR
T2FMRHW047	44	2014-05-05	Scheduled	44	1	0	0				FMR
T2FMRHW047	48	2014-06-04	Scheduled	52	1	0	0				FMR
T2FMRHW047	52	2014-07-22	Scheduled	58	1	0	0				FMR
T2FMRHW047	56	2014-09-03	Scheduled	64	1	0	0				FMR
T2FMRHW047	60	2014-10-14	Scheduled	60	1	0	0				FMR
T2FMRHW047	78	2014-11-18	Scheduled	78	1	0	0				FMR
T2FMRHW048	0	2013-06-10	Scheduled	0	1	1	0				FMR
T2FMRHW048	4	2013-07-08	Scheduled	4	1	1	0				FMR
T2FMRHW048	8	2013-08-12	Scheduled	8	1	1	0				FMR
T2FMRHW048	12	2013-09-11	Scheduled	12	1	1	0				FMR
T2FMRHW048	16	2013-10-03	Scheduled	16	1	2	0	PT. HAS TAKEN TWO DOSES AS HE IS GOING TO HIS VILLAGE			FMR
T2FMRHW048	32	2014-02-03	Scheduled	24	1	1	0	PT. WAS IN HIS VILLAGE. HE HAS A ONE MTH GAP FOR HIS SECOND LAST TENLEP BOX. MDT IS OVER SINCE HE TOOK PB MDT.			FMR
T2FMRHW048	36	2014-02-25	Scheduled	28	1	0	0				FMR
T2FMRHW048	40	2014-03-25	Scheduled	40	1	0	0				FMR
T2FMRHW048	52	2014-06-02	Scheduled	52	1	0	0				FMR
T2FMRHW048	64	2014-09-16	Scheduled	64	1	0	0				FMR
T2FMRHW048	78	2014-12-22	Scheduled	78	1	0	0				FMR
T2FMRHW049	0	2013-08-28	Scheduled	0	1	1	0				FMR
T2FMRHW049	2	2013-09-13	Scheduled	4	1	1	0	PT. TOOK EXTRA MEDICINES AS HE FELT THAT IF HE TOOK MORE TABLETS HE WOULD HEAL FASTER. HE HAS BEN WARNED AND GIVEN INSTRUCTIONS ON HOW TO TAKE THE Rx PROPERLY.			FMR
T2FMRHW049	8	2013-10-09	Scheduled	8	1	1	0				FMR
T2FMRHW049	12	2013-10-30	Scheduled	12	1	1	0				FMR
T2FMRHW049	16	2013-12-03	Scheduled	16	1	1	0				FMR
T2FMRHW049	20	2013-12-30	Scheduled	20	1	1	0				FMR
T2FMRHW049	24	2014-01-23	Scheduled	24	1	1	0				FMR
T2FMRHW049	28	2014-02-18	Scheduled	28	1	1	0				FMR
T2FMRHW049	32	2014-03-18	Scheduled	32	1	0	0				FMR
T2FMRHW049	36	2014-04-17	Scheduled	36	1	0	0	LAST 3 DOSES GIVEN AS HE IS GOING TO HIS VILLAGE.			FMR
T2FMRHW049	48	2014-07-11	Scheduled	48	1	0	0				FMR
T2FMRHW049	52	2014-08-12	Scheduled	52	1	0	0				FMR
T2FMRHW049	60	2014-10-08	Scheduled	60	1	0	0				FMR
T2FMRHW049	68	2014-12-10	Scheduled	68	1	0	0				FMR
T2FMRHW050	0	2013-08-30	Scheduled	0	1	1	0				FMR
T2FMRHW050	4	2013-09-30	Scheduled	4	1	1	0				FMR
T2FMRHW050	8	2013-10-24	Scheduled	8	1	1	0				FMR
T2FMRHW050	12	2013-11-26	Scheduled	12	1	1	0				FMR
T2FMRHW050	16	2013-12-27	Scheduled	16	1	1	0				FMR
T2FMRHW050	20	2014-01-28	Scheduled	20	1	1	0				FMR
T2FMRHW050	24	2014-02-20	Scheduled	24	1	1	0				FMR
T2FMRHW050	36	2014-05-27	Scheduled	28	1	0	0				FMR
T2FMRHW050	40	2014-06-26	Scheduled	32	1	0	0				FMR
T2FMRHW050	44	2014-08-05	Scheduled	44	1	0	0	PT. WAS IN HIS VILLAGE AS HIS MOTHER EXPIRED.			FMR
T2FMRHW050	48	2014-08-27	Scheduled	48	1	0	0				FMR
T2FMRHW050	52	2014-10-07	Scheduled	52	1	0	0				FMR
T2FMRHW050	56	2014-11-04	Scheduled	56	1	0	0				FMR
T2FMRHW050	60	2014-12-10	Scheduled	60	1	0	0				FMR
T2FMRHW050	64	2015-01-05	Scheduled	64	1	0	0				FMR
T2FMRHW051	0	2013-09-12	Scheduled	0	1	1	0				FMR
T2FMRHW051	4	2013-10-08	Scheduled	4	1	1	0				FMR
T2FMRHW051	8	2013-10-29	Scheduled	8	1	1	0				FMR
T2FMRHW051	12	2013-11-08	Scheduled	12	1	0	0	PT. CAME EARLY BECAUSE HE WAS FEELING UNEASY & HAD TINGLING ALL OVER THE BODY. HE FELT THAT THIS WAS DUE TO THE MEDICINES AND HAD STOPPED TAKING THEM ON HIS OWN SINCE PAST TWO DAYS. WE REFERRED HOM BACK TO DR.PAI WHO ADVISED THAT ALL Rx TO BE STOPPED. HE			FMR
T2FMRHW052	0	2013-10-01	Scheduled	0	1	1	0				FMR
T2FMRHW052	4	2013-10-29	Scheduled	4	1	1	0				FMR
T2FMRHW052	8	2013-11-25	Scheduled	8	1	1	0				FMR
T2FMRHW052	12	2013-12-24	Scheduled	12	1	1	0				FMR
T2FMRHW052	16	2014-01-21	Scheduled	16	1	1	0				FMR
T2FMRHW052	20	2014-02-19	Scheduled	20	1	1	0				FMR
T2FMRHW052	24	2014-03-18	Scheduled	24	1	1	0				FMR
T2FMRHW052	28	2014-04-15	Scheduled	28	1	1	0				FMR
T2FMRHW052	32	2014-05-12	Scheduled	32	1	0	0	3 DOSES WERE GIVEN AS HE WANTED TO GO TO HIS NATIVE PLACE - NEPAL			FMR
T2FMRHW052	48	2014-07-30	Scheduled	39	1	0	0				FMR
T2FMRHW053	0	2013-10-15	Scheduled	0	1	1	0				FMR
T2FMRHW053	4	2013-12-10	Scheduled	4	1	2	0	PT DEVELOPED PSYCHOSIS FOR WHICH SHE WAS ADMITTED TO HOSPITAL. DR. PAI HAS ADVISED TO CONTINUE WITHOUT DAPSONE.			FMR
T2FMRHW053	12	2014-01-21	Scheduled	12	1	2	0	PT. HAD COME EARLIER AND HAD BEEN GIVEN 3 MB MDT WITHOUT DAPSONE.			FMR
T2FMRHW053	20	2014-03-11	Scheduled	20	1	1	0				FMR
T2FMRHW053	24	2014-04-10	Scheduled	24	1	1	0				FMR
T2FMRHW053	28	2014-05-12	Scheduled	28	1	1	0				FMR
T2FMRHW053	32	2014-06-13	Scheduled	32	1	0	0				FMR
T2FMRHW053	36	2014-07-07	Scheduled	36	1	0	0				FMR
T2FMRHW053	40	2014-08-07	Scheduled	40	1	0	0				FMR
T2FMRHW053	44	2014-09-05	Scheduled	48	1	0	0				FMR
T2FMRHW053	48	2014-10-14	Scheduled	48	1	0	0				FMR
T2FMRHW053	52	2014-11-14	Scheduled	52	1	0	0				FMR
T2FMRHW053	56	2014-12-15	Scheduled	56	1	0	0				FMR
T2FMRHW054	0	2013-10-30	Scheduled	0	1	1	0				FMR
T2FMRHW054	4	2013-12-16	Scheduled	4	1	1	0				FMR
T2FMRHW054	8	2014-01-13	Scheduled	8	1	1	0				FMR
T2FMRHW054	16	2014-03-03	Scheduled	12	1	1	0	PT. WAS DELAYED DUE TO BLEEDING PER NOSE. DECIDED TO CONTINUE.			FMR
T2FMRHW054	24	2014-04-21	Scheduled	16	1	2	0	2 DOSES GIVEN AS HE HAD TO GO TO HIS VILLAGE.			FMR
T2FMRHW054	32	2014-06-09	Scheduled	24	1	1	0				FMR
T2FMRHW054	44	2014-09-15	Scheduled	28	1	0	0	THERE IS A GAP OF 2 MTHS. DECIDED TO CONTINUE.			FMR
T2FMRLW001	0	2012-02-29	Scheduled	0	1	1	0				FMR
T2FMRLW001	4	2012-03-30	Scheduled	4	1	2	0				FMR
T2FMRLW001	11	2012-05-23	Scheduled	12	1	0	0	PT. HAD GONE TO HER VILLAGE & TAKEN TWO DOSES.			FMR
T2FMRLW002	0	2012-03-07	Scheduled	0	1	1	0				FMR
T2FMRLW002	4	2012-04-02	Scheduled	4	1	1	0				FMR
T2FMRLW002	8	2012-04-23	Scheduled	8	1	1	0				FMR
T2FMRLW002	12	2012-05-14	Scheduled	12	1	1	0				FMR
T2FMRLW002	13	2012-06-06	Scheduled	16	1	1	0				FMR
T2FMRLW002	16	2012-07-06	Scheduled	20	1	1	0				FMR
T2FMRLW002	20	2012-08-08	Scheduled	24	1	1	0				FMR
T2FMRLW002	24	2012-09-17	Scheduled	28	1	1	0				FMR
T2FMRLW002	28	2012-10-08	Scheduled	32	1	0	0				FMR
T2FMRLW002	41	2013-01-14	Scheduled	40	1	0	0	PT.HAS RETURNED FROM HIS VILLAGE DUE TO HIS FATHER'S DEATH. PT. IS RFT. C/O SWELLING, PAIN & STIFFNESS OF JOINTS OF BOTH HANDS. SMEARS ARE -VE. THER IS A NEW ERYTHEMATOUS PATCH ON THERT.LOWER ABDOMEN. BOTH ULNAR NERVES ARE ENLARGED & TENDER. PT. HAS BEEN			FMR
T2FMRLW002	44	2013-02-18	Scheduled	44	1	0	0				FMR
T2FMRLW002	48	2013-03-14	Scheduled	48	1	0	0				FMR
T2FMRLW002	52	2013-04-09	Scheduled	52	1	0	0				FMR
T2FMRLW002	56	2013-05-02	Scheduled	56	1	0	0				FMR
T2FMRLW002	60	2013-06-18	Scheduled	60	1	0	0				FMR
T2FMRLW002	64	2013-07-09	Scheduled	64	1	0	0				FMR
T2FMRLW002	68	2013-08-12	Scheduled	68	1	0	0				FMR
T2FMRLW002	72	2013-09-02	Scheduled	78	1	0	0				FMR
T2FMRLW003	0	2012-05-16	Scheduled	0	1	3	0				FMR
T2FMRLW003	16	2012-09-03	Scheduled	12	1	1	0				FMR
T2FMRLW003	20	2012-10-15	Scheduled	16	1	1	0				FMR
T2FMRLW003	24	2012-11-08	Scheduled	20	1	2	0				FMR
T2FMRLW003	36	2013-02-08	Scheduled	28	1	1	0	PT HAD GONE TO HIS VILLAGE WITH ADDITIONAL DOSES, THE LAST TIME HE CAME.			FMR
T2FMRLW003	40	2013-03-08	Scheduled	32	1	0	0				FMR
T2FMRLW003	78	2015-02-02	Scheduled	78	1	0	0	PT. WAS GIVEN UP AS LOST. HE WAS IN HIS VILLAGE. AFTER HIS RETURN HE WAS TOLD BY SOMEONE THAT WE WANTED TO SEE HIM AND THAT IS WHY HE HAS COME. WE ARE TAKING THIS AS HIS 78 WEEKS' FU ALTHOUGH A LOT MORE TIME HAS PASSED BETWEEN HIS LAST VISIT.			FMR
T2FMRLW004	0	2012-07-09	Scheduled	0	1	1	0				FMR
T2FMRLW004	4	2012-08-06	Scheduled	4	1	1	0				FMR
T2FMRLW004	8	2012-09-03	Scheduled	8	1	1	0				FMR
T2FMRLW004	12	2012-10-01	Scheduled	12	1	1	0				FMR
T2FMRLW004	16	2012-11-05	Scheduled	16	1	1	0				FMR
T2FMRLW004	20	2012-12-17	Scheduled	20	1	1	0				FMR
T2FMRLW004	24	2013-01-14	Scheduled	24	1	1	0				FMR
T2FMRLW004	28	2013-02-11	Scheduled	28	1	1	0				FMR
T2FMRLW004	36	2013-04-08	Scheduled	32	1	0	0				FMR
T2FMRLW004	51	2013-07-29	Scheduled	48	1	0	0	1 YEAR FOLLOW UP.			FMR
T2FMRLW004	54	2013-08-19	Scheduled	52	1	0	0				FMR
T2FMRLW004	64	2013-10-28	Scheduled	60	1	0	0				FMR
T2FMRLW004	78	2014-04-07	Scheduled	78	1	0	0				FMR
T2FMRLW005	0	2012-08-13	Scheduled	0	1	1	0				FMR
T2FMRLW005	4	2012-09-10	Scheduled	4	1	1	0				FMR
T2FMRLW005	8	2012-10-05	Scheduled	8	1	1	0				FMR
T2FMRLW005	12	2012-11-26	Scheduled	12	1	2	0				FMR
T2FMRLW005	20	2013-01-14	Scheduled	20	1	2	0				FMR
T2FMRLW005	24	2013-02-25	Scheduled	28	1	1	0	PT. WAS NOT WELL SO HIS BROTHER CAME TO TAKE THE MEDICINE. MF, VMT NOT DONE FOR THIS VISIT.			FMR
T2FMRLW005	28	2013-03-18	Scheduled	32	1	0	0				FMR
T2FMRLW005	36	2013-05-20	Scheduled	36	1	0	0				FMR
T2FMRLW005	47	2013-07-08	Scheduled	48	1	0	0	2 DOSES WERE GIVEN AS HE IS GOING OUT OF MUMBAI			FMR
T2FMRLW005	52	2013-09-02	Scheduled	52	1	0	0	2 DOSES GIVEN AS HE WAS GOING TO IS VILLAGE			FMR
T2FMRLW005	78	2014-06-09	Scheduled	78	0	0	0	PT. DID NOT COME - HIS BROTHER CAME INSTEAD. HE WAS SMEAR 6+ AND DR. SHETTY ADVISED TO GIVE MB MDT MDT AGAIN. HENCE MF & VMT NOT DONE.			FMR
T2FMRLW006	0	2012-06-05	Scheduled	0	1	1	0				FMR
T2FMRLW006	4	2012-07-02	Scheduled	4	1	1	0				FMR
T2FMRLW006	8	2012-08-03	Scheduled	8	1	1	0				FMR
T2FMRLW006	12	2012-08-31	Scheduled	12	1	1	0				FMR
T2FMRLW006	16	2012-09-28	Scheduled	16	1	1	0				FMR
T2FMRLW006	20	2012-10-31	Scheduled	20	1	0	0				FMR
T2FMRLW006	78	2014-12-10	Scheduled	78	1	0	0	PT. WAS SEEN IN A FIELD VISIT AND CAME FOR FOLLOWUP. HE HAS TAKEN 24 WEEKS' TENLEP Rx. AND FINISHED HIS 6 DOSES OF PB MDT. THIS IS ACTUALLY HIS 30TH MONTH FOLLOW UP SINCE HE STARTED THE Rx. DR. SHETTY HAS ADVISED THAT WE FILL UP THE DETAILS OF THIS FOLLOW			FMR
T2FMRLW007	0	2012-10-08	Scheduled	0	1	1	0				FMR
T2FMRLW008	0	2012-12-03	Scheduled	0	1	2	0				FMR
T2FMRLW008	7	2013-01-29	Scheduled	8	1	1	0				FMR
T2FMRLW008	10	2013-02-18	Scheduled	12	1	1	0				FMR
T2FMRLW008	14	2013-03-18	Scheduled	16	1	1	0				FMR
T2FMRLW008	18	2013-04-15	Scheduled	20	1	1	0				FMR
T2FMRLW008	24	2013-06-03	Scheduled	24	1	1	0	SHE WAS NOT WELL AND COULD NOT COME FOR REGULAR FOLLOW UP.			FMR
T2FMRLW008	28	2013-07-08	Scheduled	28	1	1	0				FMR
T2FMRLW008	35	2013-08-26	Scheduled	32	1	0	0	PT. WAS GIVEN TWO DOSES LAST TIME AS SHE WAS GOING OUT OF MUMBAI.			FMR
T2FMRLW008	40	2013-09-23	Scheduled	40	1	0	0				FMR
T2FMRLW008	44	2013-10-28	Scheduled	44	1	0	0	PT. REFUSED TO COME FOR FURTHER Rx.			FMR
T2FMRLW009	0	2012-07-04	Scheduled	0	1	1	0				FMR
T2FMRLW009	3	2012-07-25	Scheduled	4	1	1	0				FMR
T2FMRLW009	7	2012-08-21	Scheduled	8	1	1	0				FMR
T2FMRLW009	11	2012-09-20	Scheduled	12	1	1	0				FMR
T2FMRLW009	15	2012-10-22	Scheduled	16	1	1	0				FMR
T2FMRLW009	18	2012-11-15	Scheduled	20	1	3	0				FMR
T2FMRLW009	30	2013-02-14	Scheduled	32	1	0	0	PT. HAD GONE TO HIS VILLAGE & TAKEN 3 MTHS' MEDICINE WITH HIM.			FMR
T2FMRLW009	34	2013-03-12	Scheduled	36	1	0	0				FMR
T2FMRLW009	38	2013-04-12	Scheduled	40	1	0	0				FMR
T2FMRLW009	42	2013-05-14	Scheduled	44	1	0	0				FMR
T2FMRLW009	50	2013-07-17	Scheduled	48	1	0	0				FMR
T2FMRLW009	56	2013-08-26	Scheduled	52	1	0	0				FMR
T2FMRLW010	0	2012-06-22	Scheduled	0	1	1	0				FMR
T2FMRLW010	4	2012-07-26	Scheduled	4	1	1	0				FMR
T2FMRLW010	8	2012-08-23	Scheduled	8	1	1	0				FMR
T2FMRLW010	12	2012-09-21	Scheduled	12	1	1	0				FMR
T2FMRLW010	16	2012-10-18	Scheduled	16	1	1	0				FMR
T2FMRLW010	20	2012-11-29	Scheduled	20	1	1	0				FMR
T2FMRLW010	24	2012-12-26	Scheduled	24	1	1	0				FMR
T2FMRLW010	28	2013-01-24	Scheduled	28	1	1	0				FMR
T2FMRLW010	32	2013-02-22	Scheduled	32	1	0	0				FMR
T2FMRLW010	36	2013-03-18	Scheduled	36	1	0	0				FMR
T2FMRLW010	40	2013-04-12	Scheduled	40	1	0	0				FMR
T2FMRLW010	44	2013-05-10	Scheduled	44	1	0	0				FMR
T2FMRLW011	0	2012-08-07	Scheduled	0	1	1	0				FMR
T2FMRLW011	4	2012-09-10	Scheduled	4	1	1	0				FMR
T2FMRLW011	8	2012-10-09	Scheduled	8	1	0	0				FMR
T2FMRLW012	0	2012-08-08	Scheduled	0	1	1	0				FMR
T2FMRLW012	4	2012-09-03	Scheduled	4	1	1	0				FMR
T2FMRLW012	8	2012-09-25	Scheduled	8	1	1	0				FMR
T2FMRLW012	12	2012-10-23	Scheduled	12	1	1	0				FMR
T2FMRLW012	16	2012-11-22	Scheduled	16	1	1	0				FMR
T2FMRLW012	20	2012-12-19	Scheduled	20	1	1	0				FMR
T2FMRLW012	24	2013-01-15	Scheduled	24	1	1	0				FMR
T2FMRLW012	28	2013-02-12	Scheduled	28	1	0	0				FMR
T2FMRLW012	32	2013-03-12	Scheduled	32	1	0	0				FMR
T2FMRLW012	36	2013-04-12	Scheduled	36	1	0	0				FMR
T2FMRLW012	40	2013-05-09	Scheduled	40	1	0	0				FMR
T2FMRLW012	44	2013-06-05	Scheduled	44	1	0	0				FMR
T2FMRLW012	48	2013-07-03	Scheduled	48	1	0	0				FMR
T2FMRLW012	52	2013-07-31	Scheduled	52	1	0	0				FMR
T2FMRLW012	56	2013-08-27	Scheduled	56	1	0	0				FMR
T2FMRLW012	60	2013-09-25	Scheduled	60	1	0	0				FMR
T2FMRLW012	64	2013-10-24	Scheduled	64	1	0	0				FMR
T2FMRLW012	68	2013-11-22	Scheduled	68	1	0	0				FMR
T2FMRLW012	72	2013-12-31	Scheduled	72	1	0	0				FMR
T2FMRLW012	78	2014-02-18	Scheduled	78	1	0	0				FMR
T2FMRLW013	0	2012-08-21	Scheduled	0	1	1	0				FMR
T2FMRLW013	4	2012-09-24	Scheduled	4	1	1	0				FMR
T2FMRLW013	8	2012-10-22	Scheduled	8	1	1	0				FMR
T2FMRLW013	11	2012-11-08	Scheduled	12	1	1	0	PT. IS GOING TO HIS VILLAGE FOR 2 WEEKS SO ADDITIONAL MEDICINE GIVEN			FMR
T2FMRLW013	16	2012-12-26	Scheduled	16	1	1	0				FMR
T2FMRLW013	20	2013-01-22	Scheduled	20	1	1	0				FMR
T2FMRLW013	24	2013-02-20	Scheduled	24	1	1	0				FMR
T2FMRLW013	28	2013-03-25	Scheduled	28	1	1	0				FMR
T2FMRLW013	32	2013-04-25	Scheduled	32	1	0	0				FMR
T2FMRLW013	38	2013-06-10	Scheduled	36	1	0	0	PT. WAS IN HIS VILLAGE AND HAD JAUNDICE. HE HAS MISSED 3 WEEKS OF Rx. HE HAS BEEN GIVEN HIS NEXT DOSE OF MDT BUT HAS SHOWN DOWNGRADING OF MF & VMT AND HAS BEEN CALLED AFTER 2 WEEKS.			FMR
T2FMRLW013	40	2013-06-20	Scheduled	40	1	0	0				FMR
T2FMRLW013	49	2013-08-28	Scheduled	48	1	0	0				FMR
T2FMRLW013	53	2013-09-24	Scheduled	52	1	0	0				FMR
T2FMRLW013	56	2013-10-24	Scheduled	56	1	0	0				FMR
T2FMRLW014	0	2012-08-21	Scheduled	0	1	1	0				FMR
T2FMRLW014	4	2012-09-18	Scheduled	4	1	1	0				FMR
T2FMRLW014	8	2012-10-04	Scheduled	8	1	3	0				FMR
T2FMRLW014	22	2013-01-17	Scheduled	20	1	1	0	PT. HAD TAKEN TWO DOSES ON 4.10.2012 AS HE WAS GOING TO HIS VILLAGE. HE WAS DUE TO COME ON 4.12.12. HOWEVER HE HAS COME TODAY FROM HIS VILLAGE AND HAS A GAP OF 3 WEEKS IN HIS TREATMENT. WE HAVE DECIDED TO CONTINUE HIS TREATMENT INSPITE OF THE GAP.			FMR
T2FMRLW014	26	2013-02-20	Scheduled	24	1	1	0				FMR
T2FMRLW014	30	2013-03-18	Scheduled	28	1	1	0				FMR
T2FMRLW014	34	2013-04-15	Scheduled	32	1	0	0				FMR
T2FMRLW014	38	2013-05-20	Scheduled	36	1	0	0				FMR
T2FMRLW014	42	2013-06-20	Scheduled	40	1	0	0				FMR
T2FMRLW014	46	2013-07-24	Scheduled	44	1	0	0				FMR
T2FMRLW014	50	2013-08-21	Scheduled	52	1	0	0				FMR
T2FMRLW014	78	2014-11-18	Scheduled	78	1	0	0	PT. WAS GIVEN UP AS LOST. PT. HAS COME AFTER A LONG GAP.			FMR
T2FMRLW015	0	2012-08-23	Scheduled	0	1	1	0				FMR
T2FMRLW015	4	2012-09-21	Scheduled	4	1	1	0				FMR
T2FMRLW015	7	2012-10-12	Scheduled	8	1	1	0	NON HEALING ULCER RT. FOOT HAS INCREASED IN SIZE. PT. HAS BEEN REFERRED TO JJ HOSPITAL FOR PLASTIC SURGERY.			FMR
T2FMRLW015	11	2012-11-08	Scheduled	12	1	1	0				FMR
T2FMRLW015	14	2012-11-26	Scheduled	16	1	2	0	PT. DISCHARGED FROM THE HOSPITAL. PT. IS GOING TO HIS VILLAGE AND HENCE 2 DOSES 5TH & 6TH MB MDT HAVE BEEN GIVEN.			FMR
T2FMRLW015	22	2013-02-04	Scheduled	24	1	1	0				FMR
T2FMRLW015	26	2013-03-07	Scheduled	28	1	0	0	PT. SENT HIS RELATIVE TO COLLECT THE MEDICINE AS HE IS IN THE VILLAGE. MF & VMT COULD NOT BE DONE.			FMR
T2FMRLW016	0	2012-09-07	Scheduled	0	1	1	0				FMR
T2FMRLW016	4	2012-10-03	Scheduled	4	1	1	0				FMR
T2FMRLW016	8	2012-10-31	Scheduled	8	1	1	0				FMR
T2FMRLW016	12	2012-11-27	Scheduled	12	1	1	0	PT. WAS ADMITTED TO J.J.HOSPITAL FOR TREATMENT OF HIS NON HEALING ULCER. HIS RELATIVE TOOK THE MEDICINE FOR HIM AND HENCE HIS MF & VMT HAVE NOT BEEN DONE.			FMR
T2FMRLW016	16	2012-12-27	Scheduled	16	1	1	0	PT. IS STILL IN HOSPITAL. MEDICINES GIVEN TO HIS RELATIVE. MF & VMT NOT DONE.			FMR
T2FMRLW016	20	2013-01-24	Scheduled	20	1	1	0				FMR
T2FMRLW016	24	2013-02-22	Scheduled	24	1	1	0				FMR
T2FMRLW016	28	2013-03-22	Scheduled	28	1	1	0				FMR
T2FMRLW016	32	2013-04-17	Scheduled	32	1	0	0				FMR
T2FMRLW016	40	2013-06-17	Scheduled	40	1	0	0	PT. HAD TAKEN TWO DOSES LAST TIME AS HE HAD TO GO TO HIS VILLAGE			FMR
T2FMRLW016	44	2013-07-15	Scheduled	44	1	0	0				FMR
T2FMRLW016	48	2013-08-12	Scheduled	52	1	0	0				FMR
T2FMRLW016	78	2014-02-03	Scheduled	78	1	0	0	PT. WAS IN HIS VILLAGE			FMR
T2FMRLW017	0	2012-09-25	Scheduled	0	1	1	0				FMR
T2FMRLW017	4	2012-10-15	Scheduled	4	1	1	0				FMR
T2FMRLW017	8	2012-11-15	Scheduled	8	1	1	0				FMR
T2FMRLW017	12	2012-12-10	Scheduled	12	1	1	0				FMR
T2FMRLW017	16	2013-01-11	Scheduled	16	1	1	0				FMR
T2FMRLW017	20	2013-02-06	Scheduled	20	1	2	0				FMR
T2FMRLW017	28	2013-04-08	Scheduled	28	1	1	0	PT. HAD TAKEN TWO DOSES LAST TIME AS HE HAD TO GO TO HIS VILLAGE			FMR
T2FMRLW017	32	2013-05-03	Scheduled	32	1	0	0				FMR
T2FMRLW017	36	2013-06-03	Scheduled	36	1	0	0				FMR
T2FMRLW017	40	2013-07-02	Scheduled	40	1	0	0				FMR
T2FMRLW017	44	2013-07-26	Scheduled	44	1	0	0				FMR
T2FMRLW017	48	2013-08-21	Scheduled	48	1	0	0				FMR
T2FMRLW017	52	2013-09-19	Scheduled	52	1	0	0				FMR
T2FMRLW017	60	2013-11-19	Scheduled	60	1	0	0				FMR
T2FMRLW017	64	2013-12-02	Scheduled	64	1	0	0				FMR
T2FMRLW017	72	2014-01-28	Scheduled	78	1	0	0				FMR
T2FMRLW018	0	2012-10-04	Scheduled	0	1	1	0				FMR
T2FMRLW018	4	2012-11-05	Scheduled	4	1	1	0				FMR
T2FMRLW018	8	2012-12-13	Scheduled	8	1	1	0				FMR
T2FMRLW018	12	2013-01-14	Scheduled	12	1	1	0				FMR
T2FMRLW018	16	2013-02-12	Scheduled	16	1	2	0				FMR
T2FMRLW018	24	2013-04-15	Scheduled	24	1	2	0	PT. HAD GONE TO HER VILLAGE FOR AN EMERRGENCY IN THE FAMILY. BUT SHE SAYS THAT SHE HAS MISSED THE TREATMENT FOR ONLY 10 DAYS. ADVISED TO CONTINUE.			FMR
T2FMRLW018	29	2013-05-21	Scheduled	28	1	0	0				FMR
T2FMRLW018	33	2013-06-21	Scheduled	32	1	0	0				FMR
T2FMRLW018	38	2013-07-29	Scheduled	36	1	0	0				FMR
T2FMRLW018	44	2013-09-11	Scheduled	52	1	0	0				FMR
T2FMRLW018	78	2014-12-22	Scheduled	78	1	0	0	PT HAS NOT TAKEN HER 12TH MB MDT DOSE. WAS GIVEN UP AS LOST			FMR
T2FMRLW019	0	2012-10-04	Scheduled	0	1	1	0				FMR
T2FMRLW019	4	2012-11-01	Scheduled	4	1	2	0				FMR
T2FMRLW019	10	2013-01-15	Scheduled	12	1	1	0	PAT. WAS GIVEN 2ND & 3RD MDT + STEROID BOXES 5 - 8 & 9 - 12 ON 1.11.12 BECAUSE SHE WAS GOING TO THE VILLAGE. HOWEVER INSTEAD OF COMING ON 1.1.2013, SHE CAME ON 15.1.2013. SHE HAS TAKEN A GAP OF 10 DAYS IN HER TREATMENT. WE HAVE DECIDED TO CONTINUE HER TRE			FMR
T2FMRLW019	14	2013-02-14	Scheduled	16	1	1	0	PT. C/O AMENORHEA SINCE 18.12.12. PREGNANCY TEST WAS FALSE POSITIVE. AS PER DR. PAI'S ADVICE NO STEROIDS WERE GIVEN THIS MONTH. HOWEVER, ON 20.2.13 PT'S HUSBAND REPORTED THAT SHE HAD GOT HER PERIOD.			FMR
T2FMRLW019	18	2013-03-11	Scheduled	20	1	1	0	PT'S HUSBAND REPORTED THAT SHE COULD NOT COME BUT SHE HAD AGAIN GOT HER PERIOD SINCE YESTERDAY. AS PER DR.SHETTY'S ADVISE WE HAVE CONTINUED HER STEROID AFTER A BREAK OF ONE MONTH.			FMR
T2FMRLW019	22	2013-04-17	Scheduled	24	1	1	0				FMR
T2FMRLW019	26	2013-05-17	Scheduled	28	1	1	0				FMR
T2FMRLW019	30	2013-06-17	Scheduled	32	1	0	0				FMR
T2FMRLW019	34	2013-07-22	Scheduled	36	1	0	0				FMR
T2FMRLW019	38	2013-08-26	Scheduled	40	1	0	0				FMR
T2FMRLW019	42	2013-10-01	Scheduled	44	1	0	0				FMR
T2FMRLW019	52	2013-11-06	Scheduled	52	1	0	0				FMR
T2FMRLW019	72	2014-03-05	Scheduled	78	1	0	0				FMR
T2FMRLW020	0	2013-01-08	Scheduled	0	1	1	0	PT'S DIAGNOSIS DEPENDED UPON THE BIOPSY REPORT AND HENCE THE DIFFERENCE BETWEEN THE DATES OF REGISTRATION AND STARTING THE TREATMENT.			FMR
T2FMRLW020	4	2013-02-01	Scheduled	4	1	1	0				FMR
T2FMRLW020	8	2013-03-04	Scheduled	8	1	1	0				FMR
T2FMRLW020	14	2013-04-16	Scheduled	12	1	2	0	PT. COULD NOT COME TO THE CLINIC AS HIS WIFE WAS ADMITTED TO THE HOSPITAL. SO HIS NEXT DOSE OF TENLEP MEDICINE WAS DELIVERED TO HIS PLACE. HENCE HE HAS NOT BEEN EXAMINED.			FMR
T2FMRLW020	22	2013-06-19	Scheduled	20	1	1	0	HE HAS A GAP OF 3 WEEKS IN HIS TREATMENT.			FMR
T2FMRLW020	28	2013-08-06	Scheduled	24	1	1	0				FMR
T2FMRLW020	32	2013-09-11	Scheduled	28	1	1	0				FMR
T2FMRLW020	36	2013-10-14	Scheduled	32	1	0	0				FMR
T2FMRLW020	52	2014-01-27	Scheduled	52	1	0	0				FMR
T2FMRLW021	0	2012-12-26	Scheduled	0	1	1	0				FMR
T2FMRLW021	4	2013-01-22	Scheduled	4	1	1	0				FMR
T2FMRLW021	8	2013-02-21	Scheduled	8	1	1	0				FMR
T2FMRLW021	12	2013-03-19	Scheduled	12	1	1	0				FMR
T2FMRLW021	16	2013-04-12	Scheduled	16	1	1	0				FMR
T2FMRLW021	20	2013-05-14	Scheduled	20	1	1	0				FMR
T2FMRLW021	24	2013-06-12	Scheduled	24	1	1	0				FMR
T2FMRLW021	28	2013-07-10	Scheduled	28	1	1	0				FMR
T2FMRLW021	32	2013-08-07	Scheduled	32	1	0	0				FMR
T2FMRLW021	36	2013-09-04	Scheduled	36	1	0	0				FMR
T2FMRLW021	40	2013-10-03	Scheduled	40	1	0	0				FMR
T2FMRLW021	44	2013-10-31	Scheduled	44	1	0	0				FMR
T2FMRLW021	48	2013-12-03	Scheduled	52	1	0	0				FMR
T2FMRLW021	52	2014-02-04	Scheduled	60	1	0	0				FMR
T2FMRLW021	70	2014-06-13	Scheduled	78	1	0	0				FMR
T2FMRLW022	0	2013-02-11	Scheduled	0	1	1	0				FMR
T2FMRLW022	4	2013-03-11	Scheduled	4	1	1	0				FMR
T2FMRLW022	8	2013-04-11	Scheduled	8	1	1	0				FMR
T2FMRLW022	13	2013-05-20	Scheduled	12	1	1	0	PT. IS LATE BY A WEEK BUT SHE HAD MEDICINES AND HASN'T MISSED A DOSE.			FMR
T2FMRLW022	16	2013-06-03	Scheduled	16	1	1	0				FMR
T2FMRLW022	20	2013-07-01	Scheduled	20	1	1	0				FMR
T2FMRLW022	24	2013-07-29	Scheduled	24	1	1	0				FMR
T2FMRLW022	28	2013-08-19	Scheduled	28	1	1	0				FMR
T2FMRLW022	32	2013-09-23	Scheduled	32	1	0	0				FMR
T2FMRLW022	36	2013-10-21	Scheduled	36	1	0	0				FMR
T2FMRLW022	40	2013-11-18	Scheduled	40	1	0	0				FMR
T2FMRLW022	44	2013-12-30	Scheduled	44	1	0	0				FMR
T2FMRLW022	48	2014-01-27	Scheduled	48	1	0	0				FMR
T2FMRLW022	52	2014-03-10	Scheduled	52	1	0	0				FMR
T2FMRLW022	78	2014-09-15	Scheduled	78	1	0	0				FMR
T2FMRLW023	0	2013-02-19	Scheduled	0	1	1	0				FMR
T2FMRLW023	4	2013-03-13	Scheduled	4	1	1	0				FMR
T2FMRLW023	8	2013-04-15	Scheduled	8	1	1	0				FMR
T2FMRLW023	12	2013-05-10	Scheduled	12	1	1	0				FMR
T2FMRLW023	16	2013-06-07	Scheduled	16	1	1	0				FMR
T2FMRLW023	20	2013-07-04	Scheduled	20	1	1	0				FMR
T2FMRLW023	24	2013-07-31	Scheduled	24	1	1	0				FMR
T2FMRLW023	28	2013-09-03	Scheduled	28	1	1	0				FMR
T2FMRLW023	32	2013-10-03	Scheduled	32	1	0	0				FMR
T2FMRLW023	36	2013-10-29	Scheduled	36	1	0	0	ANTIBIOTIC - CEFIXINE TDS WEAS GIVEN FOR 5 DAYS & DOXYCYCLINE BD, IBUPROFEN 400 MGMS. BD. GELUCIL SYRUP WAS GIVEN FOR ACIDITY.			FMR
T2FMRLW023	40	2013-11-13	Scheduled	40	1	0	0	CAME EARLY AS HE HAD TO SHOW HIS RESPONSE TO ULCERATIVE LESIONS WHICH HAVE DISAPPEARED NOW & PT. IS FEELING MUCH BETTER.			FMR
T2FMRLW023	44	2013-12-10	Scheduled	44	1	0	0				FMR
T2FMRLW023	48	2014-01-16	Scheduled	48	1	0	0				FMR
T2FMRLW023	52	2014-02-11	Scheduled	52	1	0	0				FMR
T2FMRLW023	60	2014-04-11	Scheduled	60	1	0	0				FMR
T2FMRLW023	64	2014-05-12	Scheduled	64	1	0	0				FMR
T2FMRLW023	68	2014-06-11	Scheduled	68	1	0	0				FMR
T2FMRLW023	78	2014-08-07	Scheduled	78	1	0	0				FMR
T2FMRLW024	0	2012-12-17	Scheduled	0	1	1	0				FMR
T2FMRLW024	4	2013-01-14	Scheduled	4	1	1	0				FMR
T2FMRLW024	8	2013-02-11	Scheduled	8	1	1	0				FMR
T2FMRLW024	12	2013-03-11	Scheduled	12	1	1	0				FMR
T2FMRLW024	16	2013-04-08	Scheduled	16	1	1	0				FMR
T2FMRLW024	22	2013-05-20	Scheduled	20	1	1	0	GAP OF 10 DAYS IN Rx.			FMR
T2FMRLW024	25	2013-06-03	Scheduled	24	1	1	0				FMR
T2FMRLW024	32	2013-07-22	Scheduled	28	1	0	0	THERE IS A GAP OG 10 DAYS' Rx DUE TO FAMILY PROBLEMS.			FMR
T2FMRLW024	40	2013-09-30	Scheduled	36	1	0	0	PT. HAS MISSED ONE MONTH'S Rx.			FMR
T2FMRLW024	44	2013-10-28	Scheduled	44	1	0	0				FMR
T2FMRLW024	48	2013-11-25	Scheduled	48	1	0	0				FMR
T2FMRLW024	52	2014-01-06	Scheduled	52	1	0	0				FMR
T2FMRLW024	78	2014-09-08	Scheduled	78	1	0	0	PT CAME AFTER 8 MTHS. HE WAS GIVEN UP AS LOST.			FMR
T2FMRLW025	0	2013-03-25	Scheduled	0	1	1	0				FMR
T2FMRLW025	4	2013-04-22	Scheduled	4	1	1	0				FMR
T2FMRLW025	8	2013-05-20	Scheduled	8	1	1	0				FMR
T2FMRLW025	12	2013-06-17	Scheduled	12	1	1	0				FMR
T2FMRLW025	16	2013-07-08	Scheduled	16	1	1	0				FMR
T2FMRLW025	20	2013-08-05	Scheduled	20	1	1	0				FMR
T2FMRLW025	24	2013-09-02	Scheduled	24	1	1	0				FMR
T2FMRLW025	28	2013-09-30	Scheduled	28	1	1	0				FMR
T2FMRLW025	32	2013-10-28	Scheduled	32	1	0	0				FMR
T2FMRLW025	36	2013-11-25	Scheduled	36	1	0	0				FMR
T2FMRLW025	40	2013-12-30	Scheduled	40	1	0	0				FMR
T2FMRLW025	44	2014-01-27	Scheduled	44	1	0	0				FMR
T2FMRLW025	52	2014-04-07	Scheduled	52	1	0	0				FMR
T2FMRLW025	64	2014-07-21	Scheduled	64	1	0	0				FMR
T2FMRLW025	68	2014-09-01	Scheduled	78	1	0	0				FMR
T2FMRLW026	0	2013-05-06	Scheduled	0	1	1	0				FMR
T2FMRLW026	4	2013-06-03	Scheduled	4	1	1	0				FMR
T2FMRLW026	8	2013-07-01	Scheduled	8	1	1	0				FMR
T2FMRLW026	12	2013-07-29	Scheduled	12	1	1	0				FMR
T2FMRLW026	15	2013-08-19	Scheduled	16	1	1	0				FMR
T2FMRLW026	20	2013-10-21	Scheduled	20	1	1	0	PT. HAD A GAP OF 15 DAYS. DECIDED TO CONTINUE.			FMR
T2FMRLW026	36	2014-02-24	Scheduled	24	1	1	0	SHE WAS PREGNANT AND HAD AN ABORTION FOR WHICH SHE WAS ADMITTED TO HOSPITAL. DECIDED TO CONTINUE MEDICINES.			FMR
T2FMRLW026	40	2014-03-24	Scheduled	28	1	0	0				FMR
T2FMRLW026	44	2014-04-21	Scheduled	44	1	0	0				FMR
T2FMRLW026	48	2014-05-26	Scheduled	52	1	0	0				FMR
T2FMRLW026	52	2014-06-23	Scheduled	56	1	0	0				FMR
T2FMRLW026	56	2014-08-04	Scheduled	62	1	0	0				FMR
T2FMRLW026	60	2014-09-15	Scheduled	78	1	0	0				FMR
T2FMRLW027	0	2013-10-08	Scheduled	0	1	1	0				FMR
T2FMRLW027	4	2013-11-06	Scheduled	4	1	1	0				FMR
T2FMRLW027	8	2013-11-29	Scheduled	8	1	1	0				FMR
T2FMRLW027	12	2013-12-30	Scheduled	12	1	1	0				FMR
T2FMRLW027	16	2014-01-28	Scheduled	16	1	1	0				FMR
T2FMRLW027	20	2014-02-25	Scheduled	20	1	1	0				FMR
T2FMRLW027	24	2014-03-25	Scheduled	24	1	1	0				FMR
T2FMRLW027	28	2014-04-25	Scheduled	28	1	0	0				FMR
T2FMRLW027	36	2014-06-19	Scheduled	36	1	0	0	PT HAD GONE TO HIS VILLAGE & IS LATE FOR FOLLOW UP.			FMR
T2FMRLW027	40	2014-07-17	Scheduled	40	1	0	0				FMR
T2FMRLW027	44	2014-08-11	Scheduled	44	1	0	0				FMR
T2FMRLW027	48	2014-09-12	Scheduled	48	1	0	0				FMR
T2FMRLW027	52	2014-10-22	Scheduled	52	1	0	0				FMR
T2FMRLW027	56	2015-01-02	Scheduled	56	1	0	0				FMR
T2FMRLW028	0	2013-04-24	Scheduled	0	1	1	0				FMR
T2FMRLW028	4	2013-05-23	Scheduled	4	1	1	0				FMR
T2FMRLW028	8	2013-06-21	Scheduled	8	1	0	0				FMR
T2JALHW001	0	2012-05-24	Scheduled	0	1	1	0				JAL
T2JALHW001	4	2012-06-22	Scheduled	4	1	1	0				JAL
T2JALHW001	8	2012-07-19	Scheduled	8	1	1	0				JAL
T2JALHW001	12	2012-08-16	Scheduled	12	1	1	0				JAL
T2JALHW001	16	2012-09-12	Scheduled	16	1	1	0				JAL
T2JALHW001	20	2012-10-09	Scheduled	20	1	1	0				JAL
T2JALHW001	24	2012-11-06	Scheduled	24	1	1	0				JAL
T2JALHW001	28	2012-12-03	Scheduled	28	1	1	0				JAL
T2JALHW001	32	2013-01-04	Scheduled	32	1	0	0				JAL
T2JALHW001	36	2013-02-04	Scheduled	36	1	0	0				JAL
T2JALHW001	40	2013-03-19	Scheduled	40	1	0	0				JAL
T2JALHW001	44	2013-04-29	Scheduled	44	1	0	0				JAL
T2JALHW001	48	2013-05-23	Scheduled	52	1	0	0				JAL
T2JALHW001	56	2013-07-22	Scheduled	60	1	0	0				JAL
T2JALHW001	78	2013-12-20	Scheduled	78	1	0	0				JAL
T2JALHW002	0	2012-06-01	Scheduled	0	1	1	0				JAL
T2JALHW002	4	2012-06-29	Scheduled	4	1	1	0				JAL
T2JALHW002	8	2012-07-30	Scheduled	8	1	1	0				JAL
T2JALHW002	12	2012-08-27	Scheduled	12	1	1	0				JAL
T2JALHW002	16	2012-09-21	Scheduled	16	1	1	0				JAL
T2JALHW002	20	2012-10-18	Scheduled	20	1	1	0				JAL
T2JALHW002	24	2012-11-19	Scheduled	24	1	0	0				JAL
T2JALHW003	0	2012-06-05	Scheduled	0	1	1	0				JAL
T2JALHW003	4	2012-07-04	Scheduled	4	1	1	0				JAL
T2JALHW003	8	2012-08-06	Scheduled	8	1	1	0				JAL
T2JALHW003	12	2012-09-03	Scheduled	12	1	1	0				JAL
T2JALHW003	16	2012-10-01	Scheduled	16	1	1	0				JAL
T2JALHW003	20	2012-10-29	Scheduled	20	1	1	0				JAL
T2JALHW003	24	2012-11-26	Scheduled	24	1	1	0				JAL
T2JALHW003	28	2012-12-24	Scheduled	28	1	1	0				JAL
T2JALHW003	32	2013-01-21	Scheduled	32	1	0	0				JAL
T2JALHW003	36	2013-03-22	Scheduled	36	1	0	0				JAL
T2JALHW003	48	2013-06-12	Scheduled	48	1	0	0				JAL
T2JALHW003	52	2013-07-17	Scheduled	52	1	0	0				JAL
T2JALHW003	78	2013-12-17	Scheduled	78	1	0	0				JAL
T2JALHW004	0	2012-05-29	Scheduled	0	1	1	0				JAL
T2JALHW004	4	2012-06-26	Scheduled	4	1	1	0				JAL
T2JALHW004	8	2012-07-23	Scheduled	8	1	1	0				JAL
T2JALHW004	12	2012-08-21	Scheduled	12	1	1	0				JAL
T2JALHW004	16	2012-09-18	Scheduled	16	1	1	0				JAL
T2JALHW004	20	2012-10-12	Scheduled	20	1	1	0				JAL
T2JALHW004	24	2012-11-12	Scheduled	24	1	1	0				JAL
T2JALHW004	28	2012-12-10	Scheduled	28	1	1	0				JAL
T2JALHW004	32	2013-01-03	Scheduled	32	1	0	0				JAL
T2JALHW004	36	2013-03-05	Scheduled	36	1	0	0				JAL
T2JALHW004	40	2013-04-08	Scheduled	40	1	0	0				JAL
T2JALHW004	48	2013-06-05	Scheduled	48	1	0	0				JAL
T2JALHW004	52	2013-07-02	Scheduled	52	1	0	0				JAL
T2JALHW004	78	2014-02-03	Scheduled	78	1	0	0				JAL
T2JALHW005	0	2012-06-06	Scheduled	0	1	1	0				JAL
T2JALHW005	4	2012-07-05	Scheduled	4	1	0	0				JAL
T2JALHW006	0	2012-06-12	Scheduled	0	1	1	0				JAL
T2JALHW006	4	2012-07-10	Scheduled	4	1	1	0				JAL
T2JALHW006	8	2012-08-07	Scheduled	8	1	1	0				JAL
T2JALHW006	12	2012-09-05	Scheduled	12	1	1	0				JAL
T2JALHW006	16	2012-10-03	Scheduled	16	1	1	0				JAL
T2JALHW006	20	2012-10-31	Scheduled	20	1	1	0				JAL
T2JALHW006	24	2012-11-27	Scheduled	24	1	1	0				JAL
T2JALHW006	28	2012-12-26	Scheduled	28	1	1	0				JAL
T2JALHW006	32	2013-01-23	Scheduled	32	1	0	0				JAL
T2JALHW006	36	2013-02-20	Scheduled	36	1	0	0				JAL
T2JALHW006	40	2013-03-20	Scheduled	40	1	0	0				JAL
T2JALHW006	44	2013-04-12	Scheduled	44	1	0	0				JAL
T2JALHW006	52	2013-07-10	Scheduled	52	1	0	0				JAL
T2JALHW006	78	2014-01-01	Scheduled	78	1	0	0				JAL
T2JALHW007	0	2012-05-30	Scheduled	0	1	1	0				JAL
T2JALHW007	4	2012-06-27	Scheduled	4	1	1	0				JAL
T2JALHW007	8	2012-07-26	Scheduled	8	1	1	0				JAL
T2JALHW007	12	2012-08-22	Scheduled	12	1	0	0				JAL
T2JALHW008	0	2012-05-31	Scheduled	0	1	1	0				JAL
T2JALHW008	4	2012-06-26	Scheduled	4	1	0	0				JAL
T2JALHW009	0	2012-06-28	Scheduled	0	1	1	0				JAL
T2JALHW009	4	2012-07-26	Scheduled	4	1	1	0				JAL
T2JALHW009	8	2012-08-23	Scheduled	8	1	0	0				JAL
T2JALHW010	0	2012-06-29	Scheduled	0	1	1	0				JAL
T2JALHW010	4	2012-07-30	Scheduled	4	1	1	0				JAL
T2JALHW010	8	2012-08-27	Scheduled	8	1	0	0				JAL
T2JALHW011	0	2012-08-13	Scheduled	0	1	1	0				JAL
T2JALHW011	4	2012-09-11	Scheduled	4	1	1	0				JAL
T2JALHW011	8	2012-10-10	Scheduled	8	1	1	0				JAL
T2JALHW011	12	2012-11-07	Scheduled	12	1	1	0				JAL
T2JALHW011	16	2012-12-05	Scheduled	16	1	1	0				JAL
T2JALHW011	20	2013-01-02	Scheduled	20	1	1	0				JAL
T2JALHW011	24	2013-01-30	Scheduled	24	1	1	0				JAL
T2JALHW011	28	2013-02-28	Scheduled	28	1	1	0				JAL
T2JALHW011	32	2013-03-26	Scheduled	32	1	0	0				JAL
T2JALHW011	36	2013-05-27	Scheduled	36	1	0	0				JAL
T2JALHW011	52	2013-08-27	Scheduled	52	1	0	0				JAL
T2JALHW011	78	2014-02-20	Scheduled	78	1	0	0				JAL
T2JALHW012	0	2012-08-14	Scheduled	0	1	1	0				JAL
T2JALHW012	4	2012-09-11	Scheduled	4	1	0	0				JAL
T2JALHW013	0	2012-06-29	Scheduled	0	1	1	0				JAL
T2JALHW013	4	2012-07-26	Scheduled	4	1	1	0				JAL
T2JALHW013	8	2012-08-23	Scheduled	8	1	1	0				JAL
T2JALHW013	12	2012-09-24	Scheduled	12	1	1	0				JAL
T2JALHW013	16	2012-10-22	Scheduled	16	1	1	0				JAL
T2JALHW013	20	2012-11-19	Scheduled	20	1	1	0				JAL
T2JALHW013	24	2012-12-17	Scheduled	24	1	1	0				JAL
T2JALHW013	28	2013-01-14	Scheduled	28	1	1	0				JAL
T2JALHW013	32	2013-02-11	Scheduled	32	1	0	0				JAL
T2JALHW013	36	2013-04-28	Scheduled	36	1	0	0				JAL
T2JALHW013	52	2013-07-08	Scheduled	52	1	0	0				JAL
T2JALHW013	78	2014-01-06	Scheduled	78	1	0	0				JAL
T2JALHW014	0	2012-07-02	Scheduled	0	1	1	0				JAL
T2JALHW014	4	2012-07-31	Scheduled	4	1	1	0				JAL
T2JALHW014	8	2012-08-27	Scheduled	8	1	1	0				JAL
T2JALHW014	12	2012-09-24	Scheduled	12	1	1	0				JAL
T2JALHW014	16	2012-10-22	Scheduled	16	1	1	0				JAL
T2JALHW014	20	2012-11-20	Scheduled	20	1	1	0				JAL
T2JALHW014	24	2012-12-17	Scheduled	24	1	1	0				JAL
T2JALHW014	28	2013-01-14	Scheduled	28	1	1	0				JAL
T2JALHW014	32	2013-02-14	Scheduled	32	1	0	0				JAL
T2JALHW014	36	2013-03-20	Scheduled	36	1	0	0				JAL
T2JALHW014	40	2013-04-25	Scheduled	40	1	0	0				JAL
T2JALHW014	52	2013-07-19	Scheduled	52	1	0	0				JAL
T2JALHW014	78	2014-01-15	Scheduled	78	1	0	0				JAL
T2JALHW015	0	2012-08-29	Scheduled	0	1	1	0				JAL
T2JALHW015	4	2012-10-01	Scheduled	4	1	1	0				JAL
T2JALHW015	8	2012-11-02	Scheduled	8	1	0	0				JAL
T2JALHW016	0	2012-09-04	Scheduled	0	1	1	0				JAL
T2JALHW016	4	2012-10-01	Scheduled	4	1	1	0				JAL
T2JALHW016	8	2012-10-30	Scheduled	8	1	1	0				JAL
T2JALHW016	12	2012-11-27	Scheduled	12	1	1	0				JAL
T2JALHW016	16	2012-12-24	Scheduled	16	1	1	0				JAL
T2JALHW016	20	2013-01-21	Scheduled	20	1	1	0				JAL
T2JALHW016	24	2013-02-18	Scheduled	24	1	1	0				JAL
T2JALHW016	28	2013-03-18	Scheduled	28	1	1	0				JAL
T2JALHW016	32	2013-04-15	Scheduled	32	1	0	0				JAL
T2JALHW016	36	2013-07-08	Scheduled	36	1	0	0				JAL
T2JALHW016	48	2013-09-16	Scheduled	48	1	0	0				JAL
T2JALHW016	52	2013-10-28	Scheduled	52	1	0	0				JAL
T2JALHW016	78	2014-05-01	Scheduled	78	1	0	0				JAL
T2JALHW017	0	2012-09-06	Scheduled	0	1	1	0				JAL
T2JALHW017	4	2012-10-01	Scheduled	4	1	1	0				JAL
T2JALHW017	8	2012-10-25	Scheduled	8	1	1	0				JAL
T2JALHW017	12	2012-11-27	Scheduled	12	1	1	0				JAL
T2JALHW017	16	2012-12-27	Scheduled	16	1	1	0				JAL
T2JALHW017	20	2013-01-23	Scheduled	20	1	1	0				JAL
T2JALHW017	24	2013-02-22	Scheduled	24	1	1	0				JAL
T2JALHW017	28	2013-03-21	Scheduled	28	1	1	0				JAL
T2JALHW017	32	2013-04-18	Scheduled	32	1	0	0				JAL
T2JALHW017	52	2013-09-16	Scheduled	52	1	0	0				JAL
T2JALHW017	78	2014-03-10	Scheduled	78	1	0	0				JAL
T2JALHW018	0	2012-07-06	Scheduled	0	1	1	0				JAL
T2JALHW018	4	2012-08-03	Scheduled	4	1	1	0				JAL
T2JALHW018	8	2012-08-31	Scheduled	8	1	1	0				JAL
T2JALHW018	12	2012-09-28	Scheduled	12	1	1	0				JAL
T2JALHW018	16	2012-10-26	Scheduled	16	1	1	0				JAL
T2JALHW018	20	2012-11-23	Scheduled	20	1	1	0				JAL
T2JALHW018	24	2012-12-21	Scheduled	24	1	1	0				JAL
T2JALHW018	28	2013-01-17	Scheduled	28	1	1	0				JAL
T2JALHW018	32	2013-02-12	Scheduled	32	1	0	0				JAL
T2JALHW018	36	2013-04-28	Scheduled	36	1	0	0				JAL
T2JALHW018	52	2013-07-08	Scheduled	52	1	0	0				JAL
T2JALHW018	78	2014-01-10	Scheduled	78	1	0	0				JAL
T2JALHW019	0	2012-07-17	Scheduled	0	1	1	0				JAL
T2JALHW019	4	2012-08-14	Scheduled	4	1	1	0				JAL
T2JALHW019	8	2012-09-13	Scheduled	8	1	1	0				JAL
T2JALHW019	12	2012-10-12	Scheduled	12	1	1	0				JAL
T2JALHW019	16	2012-11-08	Scheduled	16	1	1	0				JAL
T2JALHW019	20	2012-12-05	Scheduled	20	1	1	0				JAL
T2JALHW019	24	2013-01-03	Scheduled	24	1	1	0				JAL
T2JALHW019	28	2013-01-28	Scheduled	28	1	1	0				JAL
T2JALHW019	32	2013-02-28	Scheduled	32	1	0	0				JAL
T2JALHW019	36	2013-04-24	Scheduled	36	1	0	0				JAL
T2JALHW019	48	2013-08-05	Scheduled	52	1	0	0				JAL
T2JALHW019	52	2013-09-03	Scheduled	56	1	0	0				JAL
T2JALHW019	78	2014-02-17	Scheduled	78	1	0	0				JAL
T2JALHW020	0	2012-09-27	Scheduled	0	1	1	0				JAL
T2JALHW020	4	2012-10-19	Scheduled	4	1	1	0				JAL
T2JALHW020	8	2012-11-20	Scheduled	8	1	1	0				JAL
T2JALHW020	12	2012-12-18	Scheduled	12	1	1	0				JAL
T2JALHW020	16	2013-01-16	Scheduled	16	1	1	0				JAL
T2JALHW020	20	2013-02-13	Scheduled	20	1	1	0				JAL
T2JALHW020	24	2013-03-13	Scheduled	24	1	1	0				JAL
T2JALHW020	28	2013-04-10	Scheduled	28	1	1	0				JAL
T2JALHW020	32	2013-05-08	Scheduled	32	1	0	0				JAL
T2JALHW020	36	2013-06-05	Scheduled	36	1	0	0				JAL
T2JALHW020	52	2013-09-25	Scheduled	52	1	0	0				JAL
T2JALHW020	78	2014-02-12	Scheduled	78	1	0	0				JAL
T2JALHW021	0	2012-10-04	Scheduled	0	1	1	0				JAL
T2JALHW021	4	2012-11-01	Scheduled	4	1	1	0				JAL
T2JALHW021	8	2012-11-29	Scheduled	8	1	1	0				JAL
T2JALHW021	12	2012-12-27	Scheduled	12	1	1	0				JAL
T2JALHW021	16	2013-01-23	Scheduled	16	1	1	0				JAL
T2JALHW021	20	2013-02-21	Scheduled	20	1	1	0				JAL
T2JALHW021	24	2013-03-20	Scheduled	24	1	1	0				JAL
T2JALHW021	28	2013-04-17	Scheduled	28	1	1	0				JAL
T2JALHW021	32	2013-07-03	Scheduled	32	1	0	0				JAL
T2JALHW021	40	2013-09-26	Scheduled	52	1	0	0				JAL
T2JALHW021	52	2013-11-20	Scheduled	60	1	0	0				JAL
T2JALHW021	78	2014-05-15	Scheduled	78	1	0	0				JAL
T2JALHW022	0	2012-10-05	Scheduled	0	1	1	0				JAL
T2JALHW022	4	2012-11-02	Scheduled	4	1	1	0				JAL
T2JALHW022	8	2012-11-29	Scheduled	8	1	1	0				JAL
T2JALHW022	12	2012-12-28	Scheduled	12	1	1	0				JAL
T2JALHW022	16	2013-01-24	Scheduled	16	1	1	0				JAL
T2JALHW022	20	2013-02-25	Scheduled	20	1	1	0				JAL
T2JALHW022	24	2013-03-22	Scheduled	24	1	1	0				JAL
T2JALHW022	28	2013-04-18	Scheduled	28	1	1	0				JAL
T2JALHW022	32	2013-05-16	Scheduled	32	1	0	0				JAL
T2JALHW022	36	2013-06-17	Scheduled	36	1	0	0				JAL
T2JALHW022	52	2013-10-09	Scheduled	52	1	0	0				JAL
T2JALHW022	78	2014-07-09	Scheduled	78	1	0	0				JAL
T2JALHW023	0	2012-07-11	Scheduled	0	1	1	0				JAL
T2JALHW024	0	2012-08-09	Scheduled	0	1	1	0				JAL
T2JALHW024	4	2012-09-06	Scheduled	4	1	1	0				JAL
T2JALHW024	8	2012-10-04	Scheduled	8	1	1	0				JAL
T2JALHW024	12	2012-11-01	Scheduled	12	1	1	0				JAL
T2JALHW024	16	2012-11-29	Scheduled	16	1	1	0				JAL
T2JALHW024	20	2012-12-27	Scheduled	20	1	1	0				JAL
T2JALHW024	24	2013-01-24	Scheduled	24	1	1	0				JAL
T2JALHW024	28	2013-02-21	Scheduled	28	1	1	0				JAL
T2JALHW024	32	2013-03-21	Scheduled	32	1	0	0				JAL
T2JALHW024	36	2013-05-24	Scheduled	36	1	0	0				JAL
T2JALHW024	52	2013-09-12	Scheduled	52	1	0	0				JAL
T2JALHW024	78	2014-03-06	Scheduled	78	1	0	0				JAL
T2JALHW025	0	2012-11-08	Scheduled	0	1	1	0				JAL
T2JALHW025	4	2012-12-06	Scheduled	4	1	1	0				JAL
T2JALHW025	8	2013-01-02	Scheduled	8	1	1	0				JAL
T2JALHW025	12	2013-01-28	Scheduled	12	1	1	0				JAL
T2JALHW025	16	2013-03-04	Scheduled	16	1	1	0				JAL
T2JALHW025	20	2013-04-01	Scheduled	20	1	1	0				JAL
T2JALHW025	24	2013-04-26	Scheduled	24	1	1	0				JAL
T2JALHW025	28	2013-05-22	Scheduled	28	1	1	0				JAL
T2JALHW025	32	2013-06-21	Scheduled	32	1	0	0				JAL
T2JALHW025	52	2014-02-03	Scheduled	52	1	0	0				JAL
T2JALHW025	78	2014-08-26	Scheduled	78	1	0	0				JAL
T2JALHW026	0	2012-11-23	Scheduled	0	1	1	0				JAL
T2JALHW026	4	2012-12-21	Scheduled	4	1	1	0				JAL
T2JALHW026	8	2013-01-24	Scheduled	8	1	1	0				JAL
T2JALHW026	12	2013-02-22	Scheduled	12	1	1	0				JAL
T2JALHW026	16	2013-03-22	Scheduled	16	1	1	0				JAL
T2JALHW026	20	2013-04-18	Scheduled	20	1	1	0				JAL
T2JALHW026	24	2013-06-03	Scheduled	24	1	0	0				JAL
T2JALHW026	28	2013-07-01	Scheduled	28	1	0	0				JAL
T2JALHW026	32	2013-07-30	Scheduled	32	1	0	0				JAL
T2JALHW026	52	2013-12-20	Scheduled	52	1	0	0				JAL
T2JALHW026	78	2014-06-20	Scheduled	78	1	0	0				JAL
T2JALHW027	0	2012-11-29	Scheduled	0	1	1	0				JAL
T2JALHW027	4	2012-12-31	Scheduled	4	1	1	0	Not taken tablet for 3 days			JAL
T2JALHW027	8	2013-01-24	Scheduled	8	1	1	0				JAL
T2JALHW027	12	2013-02-25	Scheduled	12	1	1	0				JAL
T2JALHW027	16	2013-03-21	Scheduled	16	1	1	0				JAL
T2JALHW027	20	2013-04-25	Scheduled	20	1	1	0				JAL
T2JALHW027	24	2013-05-28	Scheduled	24	1	1	0				JAL
T2JALHW027	28	2013-07-05	Scheduled	28	1	0	0				JAL
T2JALHW028	0	2012-11-29	Scheduled	0	1	1	0				JAL
T2JALHW028	4	2012-12-28	Scheduled	4	1	1	0				JAL
T2JALHW028	8	2013-01-25	Scheduled	8	1	1	0				JAL
T2JALHW028	12	2013-02-22	Scheduled	12	1	1	0				JAL
T2JALHW028	16	2013-03-22	Scheduled	16	1	1	0				JAL
T2JALHW028	20	2013-04-18	Scheduled	20	1	1	0				JAL
T2JALHW028	24	2013-05-16	Scheduled	24	1	1	0				JAL
T2JALHW028	28	2013-06-14	Scheduled	28	1	1	0				JAL
T2JALHW028	32	2013-08-02	Scheduled	32	1	0	0				JAL
T2JALHW028	52	2014-01-29	Scheduled	52	1	0	0				JAL
T2JALHW028	78	2014-05-27	Scheduled	78	1	0	0				JAL
T2JALHW029	0	2012-12-06	Scheduled	0	1	1	0				JAL
T2JALHW029	4	2013-01-03	Scheduled	4	1	1	0				JAL
T2JALHW029	8	2013-01-31	Scheduled	8	1	1	0				JAL
T2JALHW029	12	2013-02-28	Scheduled	12	1	1	0				JAL
T2JALHW029	16	2013-04-02	Scheduled	16	1	1	0				JAL
T2JALHW029	20	2013-04-29	Scheduled	20	1	1	0				JAL
T2JALHW029	24	2013-05-27	Scheduled	24	1	1	0				JAL
T2JALHW029	28	2013-06-24	Scheduled	28	1	1	0				JAL
T2JALHW029	32	2013-07-23	Scheduled	32	1	0	0				JAL
T2JALHW029	52	2013-12-20	Scheduled	52	1	0	0				JAL
T2JALHW029	78	2014-06-23	Scheduled	78	1	0	0				JAL
T2JALHW030	0	2012-12-11	Scheduled	0	1	1	0				JAL
T2JALHW030	4	2013-01-17	Scheduled	4	1	0	0				JAL
T2JALHW031	0	2012-12-14	Scheduled	0	1	1	0				JAL
T2JALHW031	4	2013-01-11	Scheduled	4	1	1	0				JAL
T2JALHW031	8	2013-02-11	Scheduled	8	1	1	0				JAL
T2JALHW031	12	2013-03-11	Scheduled	12	1	1	0				JAL
T2JALHW031	16	2013-04-10	Scheduled	16	1	1	0				JAL
T2JALHW031	20	2013-05-07	Scheduled	20	1	1	0				JAL
T2JALHW031	24	2013-06-05	Scheduled	24	1	1	0				JAL
T2JALHW031	28	2013-07-02	Scheduled	28	1	0	0				JAL
T2JALHW031	32	2013-07-31	Scheduled	32	1	0	0				JAL
T2JALHW031	52	2013-12-31	Scheduled	52	1	0	0				JAL
T2JALHW031	78	2014-06-13	Scheduled	78	1	0	0				JAL
T2JALHW032	0	2012-12-26	Scheduled	0	1	1	0				JAL
T2JALHW032	4	2013-01-30	Scheduled	4	1	1	0				JAL
T2JALHW032	8	2013-03-01	Scheduled	8	1	1	0				JAL
T2JALHW032	12	2013-04-02	Scheduled	12	1	1	0				JAL
T2JALHW032	16	2013-04-29	Scheduled	16	1	1	0				JAL
T2JALHW032	20	2013-05-24	Scheduled	20	1	1	0				JAL
T2JALHW032	24	2013-06-24	Scheduled	24	1	1	0				JAL
T2JALHW032	28	2013-07-22	Scheduled	28	1	1	0				JAL
T2JALHW032	32	2013-08-19	Scheduled	32	1	0	0				JAL
T2JALHW032	36	2013-09-23	Scheduled	36	1	0	0				JAL
T2JALHW032	52	2014-01-24	Scheduled	52	1	0	0				JAL
T2JALHW032	78	2014-07-21	Scheduled	78	1	0	0				JAL
T2JALHW033	0	2013-01-02	Scheduled	0	1	1	0				JAL
T2JALHW033	4	2013-02-01	Scheduled	4	1	1	0				JAL
T2JALHW033	8	2013-02-21	Scheduled	8	1	1	0				JAL
T2JALHW033	12	2013-03-22	Scheduled	12	1	1	0				JAL
T2JALHW033	16	2013-04-24	Scheduled	16	1	1	0				JAL
T2JALHW033	20	2013-05-28	Scheduled	20	1	1	0				JAL
T2JALHW033	24	2013-06-24	Scheduled	24	1	1	0				JAL
T2JALHW033	28	2013-07-22	Scheduled	28	1	0	0				JAL
T2JALHW033	32	2013-08-19	Scheduled	32	1	0	0				JAL
T2JALHW033	52	2014-01-27	Scheduled	52	1	0	0				JAL
T2JALHW033	78	2014-07-09	Scheduled	78	1	0	0				JAL
T2JALHW034	0	2013-01-07	Scheduled	0	1	1	0				JAL
T2JALHW034	4	2013-02-08	Scheduled	4	1	1	0				JAL
T2JALHW034	8	2013-03-07	Scheduled	8	1	1	0				JAL
T2JALHW034	12	2013-04-05	Scheduled	12	1	1	0				JAL
T2JALHW034	16	2013-05-03	Scheduled	16	1	1	0				JAL
T2JALHW034	20	2013-05-27	Scheduled	20	1	1	0				JAL
T2JALHW034	24	2013-07-01	Scheduled	24	1	1	0				JAL
T2JALHW034	28	2013-07-29	Scheduled	28	1	1	0				JAL
T2JALHW034	32	2013-08-29	Scheduled	32	1	0	0				JAL
T2JALHW034	52	2014-01-28	Scheduled	52	1	0	0				JAL
T2JALHW034	78	2014-07-16	Scheduled	78	1	0	0				JAL
T2JALHW035	0	2013-01-08	Scheduled	0	1	1	0				JAL
T2JALHW035	4	2013-02-05	Scheduled	4	1	1	0				JAL
T2JALHW035	8	2013-03-05	Scheduled	8	1	1	0				JAL
T2JALHW035	12	2013-04-02	Scheduled	12	1	1	0				JAL
T2JALHW035	16	2013-04-30	Scheduled	16	1	1	0				JAL
T2JALHW035	20	2013-05-28	Scheduled	20	1	1	0				JAL
T2JALHW035	24	2013-06-26	Scheduled	24	1	1	0				JAL
T2JALHW035	28	2013-07-24	Scheduled	28	1	1	0				JAL
T2JALHW035	32	2013-08-23	Scheduled	32	1	0	0				JAL
T2JALHW035	52	2014-01-07	Scheduled	52	1	0	0				JAL
T2JALHW035	78	2014-07-07	Scheduled	78	1	0	0				JAL
T2JALHW036	0	2013-01-11	Scheduled	0	1	1	0				JAL
T2JALHW036	4	2013-02-08	Scheduled	4	1	1	0				JAL
T2JALHW036	8	2013-03-08	Scheduled	8	1	1	0				JAL
T2JALHW036	12	2013-04-10	Scheduled	12	1	1	0				JAL
T2JALHW036	16	2013-05-07	Scheduled	16	1	1	0				JAL
T2JALHW036	20	2013-06-05	Scheduled	20	1	1	0				JAL
T2JALHW036	24	2013-07-04	Scheduled	24	1	1	0				JAL
T2JALHW036	28	2013-08-02	Scheduled	28	1	1	0				JAL
T2JALHW036	32	2013-08-30	Scheduled	32	1	0	0				JAL
T2JALHW036	52	2014-01-10	Scheduled	52	1	0	0				JAL
T2JALHW036	78	2014-06-30	Scheduled	78	1	0	0				JAL
T2JALHW037	0	2013-01-17	Scheduled	0	1	1	0				JAL
T2JALHW037	4	2013-02-11	Scheduled	4	1	1	0				JAL
T2JALHW037	8	2013-03-19	Scheduled	8	1	1	0				JAL
T2JALHW037	12	2013-04-16	Scheduled	12	1	1	0				JAL
T2JALHW037	16	2013-05-13	Scheduled	16	1	1	0				JAL
T2JALHW037	20	2013-06-12	Scheduled	20	1	1	0				JAL
T2JALHW037	24	2013-07-12	Scheduled	24	1	1	0				JAL
T2JALHW037	28	2013-08-12	Scheduled	28	1	1	0				JAL
T2JALHW037	32	2013-09-10	Scheduled	32	1	0	0				JAL
T2JALHW037	52	2014-02-10	Scheduled	52	1	0	0				JAL
T2JALHW037	78	2014-06-12	Scheduled	78	1	0	0				JAL
T2JALHW038	0	2013-01-18	Scheduled	0	1	1	0				JAL
T2JALHW038	4	2013-02-20	Scheduled	4	1	1	0				JAL
T2JALHW038	8	2013-03-20	Scheduled	8	1	0	0				JAL
T2JALHW039	0	2013-01-23	Scheduled	0	1	1	0				JAL
T2JALHW039	4	2013-02-20	Scheduled	4	1	1	0				JAL
T2JALHW039	8	2013-04-02	Scheduled	8	1	1	0				JAL
T2JALHW039	12	2013-04-29	Scheduled	12	1	1	0				JAL
T2JALHW039	16	2013-05-27	Scheduled	16	1	1	0				JAL
T2JALHW039	20	2013-06-24	Scheduled	20	1	1	0				JAL
T2JALHW039	24	2013-07-22	Scheduled	24	1	1	0				JAL
T2JALHW039	28	2013-08-20	Scheduled	28	1	1	0				JAL
T2JALHW039	32	2013-09-16	Scheduled	32	1	0	0				JAL
T2JALHW039	52	2014-02-14	Scheduled	52	1	0	0				JAL
T2JALHW039	78	2014-07-23	Scheduled	78	1	0	0				JAL
T2JALHW040	0	2013-01-28	Scheduled	0	1	1	0				JAL
T2JALHW040	4	2013-02-26	Scheduled	4	1	1	0				JAL
T2JALHW040	8	2013-03-25	Scheduled	8	1	1	0				JAL
T2JALHW040	12	2013-05-06	Scheduled	12	1	1	0				JAL
T2JALHW040	16	2013-05-31	Scheduled	16	1	1	0				JAL
T2JALHW040	20	2013-06-28	Scheduled	20	1	1	0				JAL
T2JALHW040	24	2013-07-26	Scheduled	24	1	1	0				JAL
T2JALHW040	28	2013-08-23	Scheduled	28	1	1	0				JAL
T2JALHW040	32	2013-09-20	Scheduled	32	1	0	0				JAL
T2JALHW040	52	2014-02-06	Scheduled	52	1	0	0				JAL
T2JALHW040	78	2014-08-20	Scheduled	78	1	0	0				JAL
T2JALHW041	0	2013-01-31	Scheduled	0	1	1	0				JAL
T2JALHW041	4	2013-02-28	Scheduled	4	1	1	0				JAL
T2JALHW041	8	2013-03-29	Scheduled	8	1	1	0				JAL
T2JALHW041	12	2013-04-26	Scheduled	12	1	1	0				JAL
T2JALHW041	16	2013-06-14	Scheduled	16	1	1	0				JAL
T2JALHW041	20	2013-07-12	Scheduled	20	1	1	0				JAL
T2JALHW041	24	2013-08-13	Scheduled	24	1	1	0				JAL
T2JALHW041	28	2013-09-09	Scheduled	28	1	1	0				JAL
T2JALHW041	32	2013-10-08	Scheduled	32	1	0	0				JAL
T2JALHW041	52	2014-03-03	Scheduled	52	1	0	0				JAL
T2JALHW041	78	2014-09-03	Scheduled	78	1	0	0				JAL
T2JALHW042	0	2013-02-07	Scheduled	0	1	1	0				JAL
T2JALHW042	4	2013-03-07	Scheduled	4	1	1	0				JAL
T2JALHW042	8	2013-04-04	Scheduled	8	1	1	0				JAL
T2JALHW042	12	2013-04-30	Scheduled	12	1	1	0				JAL
T2JALHW042	16	2013-05-28	Scheduled	16	1	1	0				JAL
T2JALHW042	20	2013-06-25	Scheduled	20	1	1	0				JAL
T2JALHW042	24	2013-07-24	Scheduled	24	1	1	0				JAL
T2JALHW042	28	2013-08-22	Scheduled	28	1	1	0				JAL
T2JALHW042	32	2013-09-19	Scheduled	32	1	0	0				JAL
T2JALHW042	52	2014-02-12	Scheduled	52	1	0	0				JAL
T2JALHW042	78	2014-09-22	Scheduled	78	1	0	0				JAL
T2JALHW043	0	2013-02-08	Scheduled	0	1	1	0				JAL
T2JALHW043	4	2013-03-11	Scheduled	4	1	1	0				JAL
T2JALHW043	8	2013-04-08	Scheduled	8	1	1	0				JAL
T2JALHW043	12	2013-05-06	Scheduled	12	1	1	0				JAL
T2JALHW043	16	2013-06-07	Scheduled	16	1	1	0				JAL
T2JALHW043	20	2013-07-04	Scheduled	20	1	1	0				JAL
T2JALHW043	24	2013-08-02	Scheduled	24	1	1	0				JAL
T2JALHW043	28	2013-08-30	Scheduled	28	1	1	0				JAL
T2JALHW043	32	2013-09-26	Scheduled	32	1	0	0				JAL
T2JALHW043	52	2014-03-03	Scheduled	52	1	0	0				JAL
T2JALHW043	78	2014-09-10	Scheduled	78	1	0	0				JAL
T2JALHW044	0	2013-02-18	Scheduled	0	1	1	0				JAL
T2JALHW045	0	2013-02-22	Scheduled	0	1	1	0				JAL
T2JALHW045	4	2013-03-13	Scheduled	4	1	1	0				JAL
T2JALHW045	8	2013-04-17	Scheduled	8	1	1	0				JAL
T2JALHW045	12	2013-05-16	Scheduled	12	1	1	0				JAL
T2JALHW045	16	2013-06-13	Scheduled	16	1	1	0				JAL
T2JALHW045	20	2013-07-09	Scheduled	20	1	1	0				JAL
T2JALHW045	24	2013-08-09	Scheduled	24	1	1	0				JAL
T2JALHW045	28	2013-09-04	Scheduled	28	1	1	0				JAL
T2JALHW045	32	2013-10-07	Scheduled	32	1	0	0				JAL
T2JALHW045	52	2014-02-11	Scheduled	52	1	0	0				JAL
T2JALHW045	78	2014-09-08	Scheduled	78	1	0	0				JAL
T2JALHW046	0	2013-02-27	Scheduled	0	1	1	0				JAL
T2JALHW046	4	2013-03-25	Scheduled	4	1	1	0				JAL
T2JALHW046	8	2013-04-29	Scheduled	8	1	1	0				JAL
T2JALHW046	12	2013-05-30	Scheduled	12	1	1	0				JAL
T2JALHW046	16	2013-07-04	Scheduled	16	1	1	0				JAL
T2JALHW046	20	2013-08-06	Scheduled	20	1	1	0				JAL
T2JALHW046	24	2013-08-30	Scheduled	24	1	1	0				JAL
[truncated: 6,590 more rows]

## Sheet: MFT
TENLEPID	WeekNumber	Visitdate	AssessedBy	trst	tlst	mrs1	mrs2	mrs3	mrs4	rrs1	rrs2	rrs3	urs1	urs2	urs3	urs4	urs5	uls1	uls2	uls3	uls4	uls5	rls1	rls2	rls3	mls1	mls2	mls3	mls4	srs1	srs2	srs3	prs1	prs2	prs3	prs4	pls1	pls2	pls3	pls4	sls1	sls2	sls3	mrst	rrst	urst	ulst	rlst	mlst
T2ANAHW001	0	2012-03-22	Dr Mahesh shah	1	1	0	0	0	0	1	0	0	1	0	0	0	0	1	0	0	0	0	0	0	0	0	0	0	0	1	1	1	0	0	0	0	1	0	1	0	3	3	3	0	1	1	1	0	0
T2ANAHW001	4	2012-04-18	RB Bista	1	1	0	0	0	0	0	0	0	0	1	0	0	0	0	0	0	0	0	0	1	0	0	0	0	0	0	0	0	3	0	0	0	3	0	0	0	3	4	4	0	0	1	0	1	0
T2ANAHW001	8	2012-05-16	Apsara	1	1	0	0	0	0	1	0	0	1	0	0	0	0	1	0	0	0	0	0	0	0	0	0	0	0	1	1	1	0	0	0	0	1	0	0	0	3	3	3	0	1	1	1	0	0
T2ANAHW001	12	2012-06-13	Apsara	1	1	0	0	0	0	1	1	1	0	0	0	0	0	1	1	1	0	0	1	1	1	0	0	0	0	1	1	1	1	1	1	0	1	1	1	0	2	2	2	0	3	0	3	3	0
T2ANAHW001	16	2012-07-11	apsara	1	1	0	0	0	0	0	0	0	0	0	0	0	0	0	0	0	0	0	1	1	0	0	0	0	0	0	0	0	0	0	0	0	0	0	0	0	1	0	0	0	0	0	0	2	0
T2ANAHW001	20	2012-08-08	apsara	1	1	0	0	0	0	0	0	0	0	0	0	0	0	0	0	0	0	0	0	0	0	0	0	0	0	0	0	0	0	1	0	0	0	0	2	0	1	1	1	0	0	0	0	0	0
T2ANAHW001	24	2012-09-05	apsara	1	1	0	0	0	0	0	0	0	0	0	0	0	0	0	0	0	0	0	0	0	0	0	0	0	0	0	0	0	0	0	0	0	1	0	0	0	1	1	0	0	0	0	0	0	0
T2ANAHW001	28	2012-10-03	RBB	1	1	0	0	0	0	0	0	0	0	0	0	0	0	0	0	0	0	0	0	0	0	0	0	0	0	0	0	0	0	0	0	0	0	0	0	0	3	4	3	0	0	0	0	0	0
T2ANAHW001	32	2012-10-31	RBB	1	1	0	0	0	0	0	1	0	0	0	0	0	0	0	0	0	0	0	0	0	0	0	0	0	0	0	0	0	0	0	0	0	0	0	0	0	3	3	3	0	1	0	0	0	0
T2ANAHW001	40	2012-12-26	RBB	1	1	0	0	0	0	0	0	0	0	0	0	0	0	0	0	0	0	0	0	0	0	0	0	0	0	0	0	0	0	0	0	0	0	0	0	0	3	3	4	0	0	0	0	0	0
T2ANAHW001	48	2013-02-20	Apsara	1	1	0	0	0	0	0	0	0	0	0	0	0	0	0	0	0	0	0	0	0	0	0	0	0	0	0	0	0	0	0	0	0	0	0	0	0	0	0	0	0	0	0	0	0	0
T2ANAHW001	72	2013-10-02	RBB	1	1	0	0	0	0	0	0	0	0	0	0	0	0	0	0	0	0	0	0	0	0	0	0	0	0	0	0	0	0	0	0	0	0	0	0	0	3	4	4	0	0	0	0	0	0
T2ANAHW001	78	2013-10-02	RBB	1	1	0	0	0	0	0	0	0	0	0	0	0	0	0	0	0	0	0	0	0	0	0	0	0	0	0	0	0	0	0	0	0	0	0	0	0	3	4	4	0	0	0	0	0	0
T2ANAHW002	0	2012-03-28	Apsara	1	1	0	0	0	0	2	1	3	0	0	0	0	0	0	0	0	0	0	1	0	0	0	0	0	0	4	4	4	4	4	4	0	4	4	4	0	4	4	4	0	6	0	0	1	0
T2ANAHW002	4	2012-04-25	Apsara	1	1	1	0	0	0	1	1	1	0	0	0	0	0	0	0	0	0	0	0	1	0	1	0	0	0	4	4	3	4	4	3	0	4	4	4	0	3	4	3	1	3	0	0	1	1
T2ANAHW002	8	2012-05-23	Apsara	1	1	0	0	0	0	0	0	0	0	0	0	0	0	0	0	0	0	0	0	0	0	0	0	0	0	4	3	4	4	4	3	0	4	4	4	0	3	4	4	0	0	0	0	0	0
T2ANAHW002	12	2012-06-20	Apsara	1	1	1	0	0	0	0	1	0	0	0	0	0	0	0	0	0	0	0	0	1	0	0	0	0	0	3	3	3	4	4	4	0	4	4	4	0	3	3	3	1	1	0	0	1	0
T2ANAHW002	16	2012-07-18	RBB	1	1	0	0	0	0	0	0	0	0	0	0	0	0	0	0	0	0	0	0	0	0	0	0	0	0	0	0	0	3	4	3	0	4	4	3	0	0	0	0	0	0	0	0	0	0
T2ANAHW002	20	2012-08-15	Apsara	1	1	0	0	0	0	0	0	0	0	0	0	0	0	0	0	0	0	0	0	0	0	0	0	0	0	2	2	2	3	4	3	0	4	4	3	0	3	3	3	0	0	0	0	0	0
T2ANAHW002	24	2012-09-12	Apsara	1	1	0	0	0	0	0	0	0	0	0	0	0	0	0	0	0	0	0	0	0	0	0	0	0	0	2	2	2	3	4	3	0	3	4	4	0	3	4	3	0	0	0	0	0	0
T2ANAHW002	28	2012-10-10	Apsara	1	1	0	0	0	0	0	0	0	0	0	0	0	0	0	0	0	0	0	0	0	0	0	0	0	0	3	2	2	3	4	4	0	4	4	3	0	2	3	3	0	0	0	0	0	0
T2ANAHW002	32	2012-12-12	Apsar	1	1	0	0	0	0	0	0	0	0	0	0	0	0	0	0	0	0	0	0	0	0	0	0	0	0	2	2	3	4	3	3	0	4	4	4	0	3	2	3	0	0	0	0	0	0
T2ANAHW002	52	2013-04-17	RBB	1	1	0	0	0	0	1	0	0	0	0	0	0	0	0	0	0	0	0	0	1	0	0	0	0	0	4	4	4	4	4	4	0	4	4	4	0	4	4	4	0	1	0	0	1	0
T2ANAHW002	72	2013-09-25	RBB	1	1	0	0	0	0	0	0	0	0	0	0	0	0	0	0	0	0	0	0	0	0	0	0	0	0	4	4	4	4	4	4	0	3	4	4	0	4	3	4	0	0	0	0	0	0
T2ANAHW002	78	2013-09-25	RBB	1	1	0	0	0	0	0	0	0	0	0	0	0	0	0	0	0	0	0	0	0	0	0	0	0	0	4	4	4	4	4	4	0	3	4	4	0	4	3	4	0	0	0	0	0	0
T2ANAHW003	0	2012-03-29	Apsara	1	1	0	0	0	0	2	1	1	1	1	1	0	0	1	1	1	0	0	2	1	1	0	0	1	0	4	4	4	4	4	4	0	4	4	4	0	4	4	4	0	4	3	3	4	1
T2ANAHW003	4	2012-04-25	RB Bista	1	1	1	1	1	0	1	1	1	1	1	1	0	0	1	1	1	0	0	1	1	1	1	1	1	0	4	4	4	4	4	4	0	4	4	4	0	4	4	4	3	3	3	3	3	3
T2ANAHW003	8	2012-05-23	Apsara	1	1	1	1	1	0	1	1	1	1	1	1	0	0	1	1	1	0	0	3	1	1	1	1	1	0	4	4	4	4	4	4	0	4	4	4	0	4	4	4	3	3	3	3	5	3
T2ANAHW003	12	2012-06-20	Apsara	1	1	1	1	1	0	1	1	1	1	1	1	0	0	1	1	1	0	0	1	1	1	1	1	1	0	4	4	4	4	4	4	0	4	4	4	0	4	4	4	3	3	3	3	3	3
T2ANAHW003	16	2012-07-17	Apsara	1	1	1	1	1	0	1	1	1	1	1	1	0	0	1	1	1	0	0	1	1	1	1	1	1	0	4	4	4	4	4	4	0	4	4	4	0	4	4	4	3	3	3	3	3	3
T2ANAHW003	20	2012-08-15	Apsara	1	1	0	0	0	0	0	0	0	0	0	0	0	0	0	0	0	0	0	0	0	0	0	0	0	0	4	4	4	4	4	4	0	4	4	4	0	4	4	4	0	0	0	0	0	0
T2ANAHW003	24	2012-09-12	Apsara	1	1	1	1	1	0	1	1	1	1	1	1	0	0	1	1	1	0	0	1	1	1	1	1	1	0	4	4	4	4	4	4	0	4	4	4	0	4	4	4	3	3	3	3	3	3
T2ANAHW003	28	2012-10-11	Apsara	1	1	0	0	0	0	1	1	1	1	1	1	0	0	1	1	1	0	0	1	1	1	1	1	1	0	4	4	4	4	4	4	0	4	4	4	0	4	4	4	0	3	3	3	3	3
T2ANAHW003	32	2012-11-07	Apsara	1	1	0	0	0	0	0	0	0	0	0	0	0	0	0	0	0	0	0	0	0	0	0	0	0	0	4	4	4	4	3	4	0	4	4	4	0	4	4	4	0	0	0	0	0	0
T2ANAHW003	48	2013-03-05	RBB	1	1	0	1	0	0	0	0	0	0	1	1	0	0	0	0	0	0	0	1	0	0	0	0	0	0	4	4	4	4	4	4	0	4	4	4	0	4	4	4	1	0	2	0	1	0
T2ANAHW003	72	2013-09-25	RBB	1	1	0	0	0	0	0	0	0	0	0	0	0	0	1	1	1	0	0	1	0	0	0	0	0	0	4	4	4	4	4	4	0	4	4	4	0	4	4	4	0	0	0	3	1	0
T2ANAHW003	78	2013-09-25	RBB	1	1	0	0	0	0	0	0	0	0	0	0	0	0	1	1	1	0	0	0	0	0	0	0	0	0	4	4	4	4	4	4	0	4	4	4	0	4	4	4	0	0	0	3	0	0
T2ANAHW004	0	2012-04-12	Apsara	1	1	5	5	5	0	5	5	5	5	5	5	0	0	5	5	5	0	0	5	5	5	5	5	5	0	4	4	4	4	4	4	0	4	4	4	0	4	4	4	15	15	15	15	15	15
T2ANAHW004	4	2012-05-09	RBB	1	1	4	4	5	0	3	4	5	2	4	2	0	0	4	4	4	0	0	4	4	4	1	1	4	0	4	4	4	3	3	3	0	3	3	3	0	4	4	4	13	12	8	12	12	6
T2ANAHW004	6	2012-08-29	Apsara	1	1	0	0	0	0	0	0	0	0	0	0	0	0	0	0	0	0	0	0	0	0	0	0	0	0	4	4	4	4	4	4	0	4	4	4	0	4	4	4	0	0	0	0	0	0
T2ANAHW004	8	2012-06-06	Apsara	1	1	4	5	5	0	3	3	5	4	4	3	0	0	4	5	5	0	0	4	5	5	4	5	5	0	4	4	4	4	4	4	0	4	4	4	0	4	3	4	14	11	11	14	14	14
T2ANAHW004	12	2012-07-04	RBB	1	1	1	4	4	0	4	4	4	1	4	4	0	0	1	4	4	0	0	4	4	4	1	4	1	0	4	4	4	4	4	4	0	4	4	4	0	4	3	3	9	12	9	9	12	6
T2ANAHW004	16	2012-08-01	RBB	1	1	0	2	3	0	2	1	0	0	1	2	0	0	0	1	1	0	0	1	1	0	0	1	1	0	4	4	4	3	3	3	0	4	4	4	0	4	4	4	5	3	3	2	2	2
T2ANAHW004	20	2012-08-29	Apsara	1	1	0	0	0	0	0	0	0	0	0	0	0	0	0	0	0	0	0	0	0	0	0	0	0	0	4	4	4	4	4	4	0	4	4	4	0	4	4	4	0	0	0	0	0	0
T2ANAHW004	24	2012-09-26	APSARA	1	1	0	0	0	0	0	0	0	0	0	0	0	0	0	0	0	0	0	0	0	0	0	0	0	0	4	4	4	3	3	3	0	3	3	3	0	4	4	4	0	0	0	0	0	0
T2ANAHW004	28	2012-10-17	RBB	1	1	0	0	0	0	0	0	0	0	0	0	0	0	0	0	0	0	0	0	0	0	0	0	0	0	4	4	4	3	3	3	0	3	3	3	0	4	4	4	0	0	0	0	0	0
T2ANAHW004	32	2012-11-21	APSAR	1	1	1	1	1	0	1	1	1	1	1	1	0	0	1	1	1	0	0	2	1	1	1	1	1	0	4	4	4	3	3	3	0	3	3	3	0	4	4	4	3	3	3	3	4	3
T2ANAHW004	52	2013-03-20	Apsara	1	1	1	1	1	0	1	1	1	1	1	1	0	0	1	1	1	0	0	1	1	1	1	1	1	0	4	4	4	3	3	3	0	3	3	3	0	4	4	4	3	3	3	3	3	3
T2ANAHW004	78	2013-10-23	Apsra	1	1	0	0	0	0	0	0	0	0	0	0	0	0	1	1	1	0	0	1	1	2	1	1	1	0	4	4	4	3	3	3	0	3	3	3	0	4	4	4	0	0	0	3	4	3
T2ANAHW005	0	2012-04-19	Apsara	1	1	5	4	5	0	4	4	5	5	5	5	0	0	5	5	5	0	0	1	1	1	4	4	5	0	4	4	4	4	4	4	0	4	4	4	0	4	4	4	14	13	15	15	3	13
T2ANAHW005	4	2012-05-18	Apsara	1	1	5	1	5	0	5	5	5	5	5	5	0	0	5	5	5	0	0	4	4	4	5	1	5	0	4	4	4	4	4	4	0	4	4	4	0	4	4	4	11	15	15	15	12	11
T2ANAHW005	8	2012-06-13	Apsara	1	1	3	2	4	0	5	5	5	5	5	5	0	0	5	5	5	0	0	4	4	4	5	3	5	0	4	4	4	4	4	4	0	4	4	4	0	4	4	4	9	15	15	15	12	13
T2ANAHW005	12	2012-07-11	RBB	1	2	1	1	1	0	4	3	5	5	5	5	0	0	5	5	5	0	0	1	0	1	1	1	1	0	4	4	4	4	4	4	0	4	4	4	0	4	4	4	3	12	15	15	2	3
T2ANAHW005	16	2012-08-08	APSARA	1	2	4	1	3	0	5	5	5	5	5	5	0	0	5	5	5	0	0	2	2	3	4	1	4	0	4	4	4	4	4	4	0	4	4	4	0	4	4	4	8	15	15	15	7	9
T2ANAHW005	20	2012-09-05	APSARA	1	2	1	0	3	0	5	4	4	5	5	5	0	0	5	5	5	0	0	3	2	2	4	1	1	0	4	4	4	4	4	4	0	4	4	4	0	4	4	4	4	13	15	15	7	6
T2ANAHW005	24	2012-10-10	APSARA	1	2	1	1	1	0	3	3	5	5	5	5	0	0	5	5	5	0	0	2	2	2	1	1	1	0	4	4	4	4	4	4	0	4	4	4	0	4	4	4	3	11	15	15	6	3
T2ANAHW005	29	2012-11-07	RBB	1	1	1	0	3	0	5	1	4	4	5	4	0	0	5	5	5	0	0	0	0	1	2	0	0	0	4	4	4	4	4	4	0	4	4	4	0	4	4	4	4	10	13	15	1	2
T2ANAHW005	32	2012-12-05	Apsara	1	1	1	1	1	0	2	1	2	3	5	3	0	0	5	5	5	0	0	1	1	1	1	1	1	0	4	4	4	4	4	4	0	4	4	3	0	4	4	4	3	5	11	15	3	3
T2ANAHW005	48	2013-02-27	RBB	1	1	5	5	4	0	3	3	4	1	1	2	0	0	5	5	5	0	0	3	0	0	1	0	1	0	4	4	4	4	4	4	0	3	4	4	0	4	4	4	14	10	4	15	3	2
T2ANAHW006	0	2012-05-31	RB Bista	1	1	0	0	0	0	0	0	0	1	0	0	0	0	0	0	0	0	0	0	1	0	0	0	0	0	4	3	1	0	0	0	0	0	0	0	0	3	3	1	0	0	1	0	1	0
T2ANAHW006	4	2012-06-26	RBB	1	1	0	0	0	0	1	1	0	0	0	0	0	0	0	0	0	0	0	0	1	0	0	0	0	0	1	1	1	0	0	0	0	0	0	0	0	1	3	0	0	2	0	0	1	0
T2ANAHW006	8	2012-07-25	RBB	1	1	0	0	0	0	0	0	0	0	0	0	0	0	0	0	0	0	0	0	0	1	0	0	0	0	0	1	1	0	0	0	0	0	0	0	0	2	2	2	0	0	0	0	1	0
T2ANAHW006	12	2012-08-22	Apsara	1	1	0	0	0	0	0	0	0	0	0	0	0	0	0	0	0	0	0	0	0	0	0	0	0	0	1	1	1	0	0	0	0	0	0	0	0	1	2	1	0	0	0	0	0	0
T2ANAHW006	16	2012-09-19	Apsara	1	1	0	0	0	0	0	0	0	0	0	0	0	0	0	0	0	0	0	0	0	0	0	0	0	0	2	2	2	0	0	0	0	0	0	0	0	2	3	2	0	0	0	0	0	0
T2ANAHW006	20	2012-10-17	RBB	1	1	0	0	0	0	0	0	0	0	0	0	0	0	0	0	0	0	0	0	0	0	0	0	0	0	0	0	0	0	0	0	0	0	0	0	0	0	0	0	0	0	0	0	0	0
T2ANAHW006	28	2012-11-28	Apsara	1	1	0	0	0	0	0	0	0	0	0	0	0	0	0	0	0	0	0	0	0	0	0	0	0	0	0	0	0	0	0	0	0	0	0	0	0	0	0	0	0	0	0	0	0	0
T2ANAHW006	32	2012-12-23	ND	1	1	0	0	0	0	0	0	0	0	0	0	0	0	0	0	0	0	0	0	0	0	0	0	0	0	1	0	0	0	0	0	0	0	0	0	0	1	2	3	0	0	0	0	0	0
T2ANAHW006	36	2013-01-20	ND	1	1	0	0	0	0	0	0	0	0	0	0	0	0	0	0	0	0	0	0	0	0	0	0	0	0	0	0	0	0	0	0	0	0	0	0	0	1	3	3	0	0	0	0	0	0
T2ANAHW006	40	2013-02-17	RBB	1	1	0	0	0	0	0	0	0	0	0	0	0	0	0	0	0	0	0	0	0	0	0	0	0	0	3	2	2	0	0	0	0	0	0	1	0	3	4	4	0	0	0	0	0	0
T2ANAHW006	44	2013-03-17	ND	1	1	0	0	0	0	0	0	0	0	0	0	0	0	0	0	0	0	0	0	0	0	0	0	0	0	3	2	1	0	0	0	0	0	0	0	0	3	3	4	0	0	0	0	0	0
T2ANAHW006	48	2013-04-14	ND	1	1	0	0	0	0	0	0	0	0	0	0	0	0	0	0	0	0	0	0	0	0	0	0	0	0	3	3	2	0	0	0	0	0	0	0	0	3	3	3	0	0	0	0	0	0
T2ANAHW006	78	2013-11-24	ND	1	1	0	0	0	0	0	0	0	0	0	0	0	0	0	0	0	0	0	0	0	0	0	0	0	0	3	3	3	0	0	0	0	0	0	0	0	3	3	3	0	0	0	0	0	0
T2ANAHW007	0	2012-07-13	Apsara	1	1	0	0	0	0	0	0	0	0	0	0	0	0	0	0	0	0	0	0	0	0	0	0	0	0	4	4	4	1	0	0	0	3	3	3	0	4	4	4	0	0	0	0	0	0
T2ANAHW007	4	2012-08-08	Apsara	1	1	0	0	0	0	0	0	0	0	0	0	0	0	0	0	0	0	0	0	0	0	0	0	0	0	4	4	4	1	1	1	0	1	1	3	0	4	4	4	0	0	0	0	0	0
T2ANAHW007	8	2012-09-05	Apsara	1	1	0	0	0	0	0	0	0	0	0	0	0	0	0	0	0	0	0	0	0	0	0	0	0	0	4	4	4	0	0	0	0	4	3	3	0	4	4	4	0	0	0	0	0	0
T2ANAHW007	12	2012-10-03	RBB	1	1	0	0	0	0	0	0	0	0	0	0	0	0	0	0	0	0	0	0	0	0	0	0	0	0	4	4	4	0	0	0	0	4	2	0	0	4	4	4	0	0	0	0	0	0
T2ANAHW007	16	2012-10-31	RBB	1	1	0	0	0	0	0	0	0	0	0	0	0	0	0	0	0	0	0	0	0	0	0	0	0	0	4	4	4	0	0	0	0	0	1	4	0	4	4	4	0	0	0	0	0	0
T2ANAHW007	20	2012-11-28	APSARA	1	1	0	0	0	0	0	0	0	0	0	0	0	0	0	0	0	0	0	0	0	0	0	0	0	0	4	4	4	0	0	0	0	1	2	3	0	4	4	4	0	0	0	0	0	0
T2ANAHW007	24	2012-12-26	RBB	1	1	0	0	0	0	0	0	0	0	0	0	0	0	0	0	0	0	0	0	0	0	0	0	0	0	4	4	4	0	0	0	0	4	0	0	0	4	4	4	0	0	0	0	0	0
T2ANAHW007	28	2013-01-23	RBB	1	1	0	0	0	0	0	0	0	0	0	0	0	0	0	0	0	0	0	0	0	0	0	0	0	0	4	4	4	1	1	1	0	3	1	1	0	4	4	4	0	0	0	0	0	0
T2ANAHW007	33	2013-02-27	RBB	1	1	0	0	0	0	0	0	0	0	0	0	0	0	0	0	0	0	0	0	0	0	0	0	0	0	4	4	4	0	0	0	0	4	0	0	0	4	4	4	0	0	0	0	0	0
T2ANAHW007	52	2013-07-10	RBB	1	1	0	0	0	0	0	0	0	0	0	0	0	0	0	0	0	0	0	0	0	0	0	0	0	0	4	4	4	0	0	0	0	3	0	0	0	4	4	4	0	0	0	0	0	0
T2ANAHW007	78	2014-01-08	Apsara	1	1	0	0	0	0	0	0	0	0	0	0	0	0	0	0	0	0	0	0	0	0	0	0	0	0	4	4	4	0	0	0	0	1	0	0	0	4	4	4	0	0	0	0	0	0
T2ANAHW008	0	2012-07-29	RB Bista	1	1	0	0	0	0	5	3	1	0	1	0	0	0	2	5	0	0	0	3	5	4	0	0	0	0	4	4	4	4	4	4	0	4	4	4	0	4	4	4	0	9	1	7	12	0
T2ANAHW008	4	2012-08-29	APSARA	1	1	1	0	0	0	2	3	2	1	1	1	0	0	5	5	5	0	0	5	5	5	4	1	1	0	4	4	4	4	4	4	0	4	4	4	0	4	4	4	1	7	3	15	15	6
T2ANAHW008	8	2012-09-26	APSARA	1	1	0	0	0	0	4	5	5	0	0	0	0	0	2	2	2	0	0	5	5	5	1	1	1	0	4	4	4	4	4	4	0	4	4	4	0	4	4	4	0	14	0	6	15	3
T2ANAHW008	12	2012-10-31	RBB	1	1	2	0	0	0	5	4	4	0	1	0	0	0	1	1	1	0	0	4	4	2	0	0	0	0	4	4	4	4	4	4	0	4	4	4	0	4	4	4	2	13	1	3	10	0
T2ANAHW008	16	2012-11-21	Apsara	1	1	0	0	0	0	3	1	3	0	0	0	0	0	1	3	1	0	0	2	2	2	0	0	0	0	4	4	4	4	4	4	0	4	4	4	0	4	4	4	0	7	0	5	6	0
T2ANAHW008	20	2012-12-19	RBB	1	1	0	0	0	0	4	4	4	0	0	0	0	0	1	1	0	0	0	5	5	4	2	0	0	0	4	4	4	4	4	4	0	4	4	4	0	4	4	4	0	12	0	2	14	2
T2ANAHW008	24	2013-01-16	RBB	1	1	0	0	0	0	3	3	1	1	0	0	0	0	1	1	1	0	0	4	4	4	1	0	0	0	4	4	4	4	4	4	0	4	4	4	0	4	4	4	0	7	1	3	12	1
T2ANAHW008	52	2013-12-05	Apsara	1	1	0	0	0	0	2	2	2	0	1	0	0	0	0	1	0	0	0	5	5	5	1	0	0	0	4	4	4	4	4	4	0	4	4	4	0	4	4	4	0	6	1	1	15	1
T2ANAHW008	78	2014-02-19	Apsara	1	1	0	0	0	0	3	2	2	0	0	0	0	0	0	1	0	0	0	5	5	5	0	0	0	0	4	4	4	4	4	4	0	4	4	4	0	4	4	4	0	7	0	1	15	0
T2ANAHW009	0	2012-09-17	APSARA	1	1	0	0	0	0	0	0	0	0	0	0	0	0	0	0	0	0	0	0	0	0	0	0	0	0	0	0	0	0	0	0	0	2	2	3	0	3	3	3	0	0	0	0	0	0
T2ANAHW009	4	2012-10-10	RBB	1	1	0	0	0	0	0	0	0	0	0	0	0	0	0	0	0	0	0	0	0	0	0	0	0	0	0	0	0	2	1	1	0	1	1	1	0	0	0	0	0	0	0	0	0	0
T2ANAHW009	8	2012-11-08	RBB	1	1	0	0	0	0	0	0	0	0	0	0	0	0	0	0	0	0	0	0	0	0	0	0	0	0	0	0	0	1	1	1	0	1	2	0	0	0	0	0	0	0	0	0	0	0
T2ANAHW009	12	2012-12-05	Apsara	1	1	0	0	0	0	0	0	0	0	0	0	0	0	0	0	0	0	0	0	0	0	0	0	0	0	0	0	0	0	0	0	0	0	0	0	0	0	0	0	0	0	0	0	0	0
T2ANAHW009	16	2013-01-02	Apsara	1	1	0	0	0	0	0	0	0	0	0	0	0	0	0	0	0	0	0	0	0	0	0	0	0	0	0	0	0	0	0	0	0	0	0	0	0	0	0	0	0	0	0	0	0	0
T2ANAHW009	20	2013-01-30	Apsara	1	1	0	0	0	0	0	0	0	0	0	0	0	0	0	0	0	0	0	0	0	0	0	0	0	0	0	0	0	0	0	0	0	0	0	0	0	0	0	0	0	0	0	0	0	0
T2ANAHW009	24	2013-02-27	RBB	1	1	0	0	0	0	0	0	0	0	0	0	0	0	0	0	0	0	0	0	0	0	0	0	0	0	0	0	0	0	0	0	0	0	0	0	0	0	0	0	0	0	0	0	0	0
T2ANAHW009	28	2013-03-27	Apsara	1	1	0	0	0	0	0	0	0	0	0	0	0	0	0	0	0	0	0	0	0	0	0	0	0	0	0	0	0	0	0	0	0	0	0	0	0	0	0	0	0	0	0	0	0	0
T2ANAHW009	32	2013-04-24	RBB	1	1	0	0	0	0	0	0	0	0	0	0	0	0	0	0	0	0	0	0	0	0	0	0	0	0	0	0	0	0	0	0	0	0	0	0	0	0	0	0	0	0	0	0	0	0
T2ANAHW009	52	2013-09-25	RBB	1	1	0	0	0	0	0	0	0	0	0	0	0	0	0	0	0	0	0	0	0	0	0	0	0	0	0	0	0	0	0	0	0	0	0	0	0	0	0	0	0	0	0	0	0	0
T2ANAHW009	78	2014-03-05	Apsara	1	1	0	0	0	0	0	0	0	0	0	0	0	0	0	0	0	0	0	0	0	0	0	0	0	0	0	0	0	0	0	0	0	0	0	0	0	0	0	0	0	0	0	0	0	0
T2ANAHW010	0	2012-09-27	RBB	1	1	0	0	0	0	0	0	0	0	0	0	0	0	2	4	5	0	0	0	0	0	0	0	0	0	0	0	0	0	0	0	0	0	0	0	0	0	0	0	0	0	0	11	0	0
T2ANAHW010	4	2012-10-17	RBB	1	1	0	0	0	0	0	0	0	0	0	0	0	0	3	3	5	0	0	0	0	0	0	0	0	0	0	0	0	0	0	0	0	0	0	0	0	0	0	0	0	0	0	11	0	0
T2ANAHW010	8	2012-11-21	APSARA	1	1	0	0	0	0	0	0	0	0	0	0	0	0	1	1	5	0	0	0	0	0	0	0	0	0	0	0	0	0	0	0	0	0	0	0	0	0	0	0	0	0	0	7	0	0
T2ANAHW010	12	2012-12-19	RBB	1	1	0	0	0	0	0	0	0	0	0	0	0	0	3	4	5	0	0	0	0	0	0	0	0	0	0	0	0	0	0	0	0	0	0	0	0	0	0	0	0	0	0	12	0	0
T2ANAHW010	16	2013-01-16	RBB	1	1	0	0	0	0	0	0	0	0	0	0	0	0	1	3	5	0	0	0	0	0	0	0	0	0	0	0	0	0	0	0	0	0	0	0	0	0	0	0	0	0	0	9	0	0
T2ANAHW010	20	2013-02-15	RBB	1	1	0	0	0	0	0	0	0	0	0	0	0	0	1	2	5	0	0	0	0	0	0	0	0	0	0	0	0	0	0	0	0	0	0	0	0	0	0	0	0	0	0	8	0	0
T2ANAHW010	24	2013-03-15	nd	1	1	0	0	0	0	0	0	0	0	0	0	0	0	1	1	5	0	0	0	0	0	0	0	0	0	0	0	0	0	0	0	0	0	0	0	0	0	0	0	0	0	0	7	0	0
T2ANAHW010	28	2013-04-12	Apsara	1	1	0	0	0	0	0	0	0	0	0	0	0	0	1	2	5	0	0	0	0	0	0	0	0	0	0	0	0	0	0	0	0	0	0	0	0	0	0	0	0	0	0	8	0	0
T2ANAHW010	32	2013-05-10	Apsara	1	1	0	0	0	0	0	0	0	0	0	0	0	0	2	2	5	0	0	0	0	0	8	0	0	0	0	0	0	0	0	0	0	0	0	0	0	0	0	0	0	0	0	9	0	0
T2ANAHW010	52	2013-10-25	RBB	1	1	0	0	0	0	0	0	0	0	0	0	0	0	1	2	5	0	0	0	0	0	0	0	0	0	0	0	0	0	0	0	0	0	0	0	0	0	0	0	0	0	0	8	0	0
T2ANAHW010	78	2014-03-14	Apsara	1	1	0	0	0	0	0	0	0	0	0	0	0	0	0	1	4	0	0	0	0	0	0	0	0	0	0	0	0	0	0	0	0	0	0	0	0	0	0	0	0	0	0	5	0	0
T2ANAHW011	0	2012-10-01	APSAR	1	1	1	1	1	0	1	1	1	1	1	1	0	0	1	1	1	0	0	1	1	1	1	1	1	0	2	2	2	2	2	2	0	2	2	2	0	2	2	2	3	3	3	3	3	3
T2ANAHW011	4	2012-10-31	RBB	1	1	0	0	0	0	0	0	0	0	0	0	0	0	1	1	0	0	0	0	0	0	0	0	0	0	0	0	0	0	0	0	0	0	0	0	0	0	0	0	0	0	0	2	0	0
T2ANAHW011	8	2012-11-25	ND	1	1	0	0	0	0	0	0	0	0	0	0	0	0	0	0	0	0	0	0	0	0	0	0	0	0	0	0	0	1	0	0	0	1	1	1	0	0	0	0	0	0	0	0	0	0
T2ANAHW011	21	2013-02-24	Apsara	1	1	0	0	0	0	0	0	0	1	1	1	0	0	0	0	0	0	0	0	0	0	0	0	0	0	0	0	0	0	0	0	0	0	0	0	0	0	0	0	0	0	3	0	0	0
T2ANAHW012	0	2012-10-05	RBB	1	1	0	0	0	0	0	0	0	0	0	0	0	0	0	1	0	0	0	0	0	0	0	0	0	0	4	4	4	0	0	0	0	0	0	0	0	0	0	0	0	0	0	1	0	0
T2ANAHW012	4	2012-11-07	Apsara	1	1	0	0	0	0	0	0	0	0	0	0	0	0	0	0	0	0	0	0	0	0	0	0	0	0	0	4	4	0	0	0	0	0	0	0	0	0	0	0	0	0	0	0	0	0
T2ANAHW012	8	2012-12-05	Apsara	1	1	0	0	0	0	0	0	0	0	0	0	0	0	0	0	0	0	0	0	0	0	0	0	0	0	0	4	4	0	0	0	0	0	0	0	0	0	0	0	0	0	0	0	0	0
T2ANAHW012	12	2013-01-02	RBB	1	1	0	0	0	0	0	0	0	0	0	0	0	0	0	0	0	0	0	0	0	0	0	0	0	0	4	3	4	0	0	0	0	0	0	0	0	0	0	0	0	0	0	0	0	0
T2ANAHW012	16	2013-01-30	Apsara	1	1	0	0	0	0	0	0	0	0	0	0	0	0	0	0	0	0	0	0	0	0	0	0	0	0	0	2	1	0	0	0	0	0	0	0	0	0	0	0	0	0	0	0	0	0
T2ANAHW012	20	2013-02-27	RBB	1	1	0	0	0	0	0	0	0	0	0	0	0	0	0	0	0	0	0	0	0	0	0	0	0	0	4	4	3	0	0	0	0	0	0	0	0	0	0	0	0	0	0	0	0	0
T2ANAHW012	24	2013-03-27	Apsara	1	1	0	0	0	0	0	0	0	0	0	0	0	0	0	0	0	0	0	0	0	0	0	0	0	0	3	3	4	0	0	0	0	0	0	0	0	0	0	0	0	0	0	0	0	0
T2ANAHW012	28	2013-04-24	RBB	1	1	0	0	0	0	0	0	0	0	0	0	0	0	2	2	3	0	0	0	0	0	0	0	0	0	3	4	3	0	0	0	0	0	0	0	0	0	0	0	0	0	0	7	0	0
T2ANAHW012	29	2013-05-01	RBB	1	1	0	0	0	0	0	0	0	0	0	0	0	0	4	3	3	0	0	0	0	0	1	0	0	0	4	4	4	0	0	0	0	0	0	0	0	0	0	0	0	0	0	10	0	1
T2ANAHW012	52	2013-10-09	Apsara	1	1	0	0	0	0	0	0	0	0	0	0	0	0	0	0	0	0	0	0	0	0	0	0	0	0	4	4	4	0	0	0	0	0	0	0	0	0	0	0	0	0	0	0	0	0
T2ANAHW012	78	2014-04-02	Apsara	1	1	0	0	0	0	0	0	0	0	0	0	0	0	0	0	0	0	0	0	0	0	0	0	0	0	4	4	4	0	0	0	0	0	0	0	0	0	0	0	0	0	0	0	0	0
T2ANAHW013	0	2012-11-08	Apsara	1	1	0	0	1	0	1	2	1	2	2	1	0	0	2	2	2	0	0	2	2	1	0	0	0	0	4	3	3	1	0	1	0	3	0	3	0	4	3	4	1	4	5	6	5	0
T2ANAHW013	4	2012-12-10	Apsara	1	1	0	0	0	0	1	1	1	0	0	0	0	0	0	0	0	0	0	0	1	1	0	0	0	0	1	1	1	0	0	0	0	0	0	0	0	1	1	1	0	3	0	0	2	0
T2ANAHW013	8	2013-01-18	RBB	1	1	0	0	0	0	1	1	0	0	0	0	0	0	0	0	0	0	0	0	0	0	0	0	0	0	0	0	0	0	0	0	0	0	0	0	0	0	0	0	0	2	0	0	0	0
T2ANAHW013	12	2013-02-15	RBB	1	1	0	0	0	0	1	1	1	0	0	0	0	0	0	0	0	0	0	0	0	0	0	0	0	0	0	0	0	0	0	0	0	0	0	0	0	0	0	0	0	3	0	0	0	0
T2ANAHW013	16	2013-03-16	ND	1	1	0	0	0	0	1	1	2	0	0	0	0	0	0	0	0	0	0	0	0	0	0	0	0	0	0	0	0	0	0	0	0	1	0	0	0	0	0	0	0	4	0	0	0	0
T2ANAHW013	20	2013-04-12	Apsara	1	1	0	0	0	0	0	0	0	0	0	0	0	0	0	0	0	0	0	0	0	0	0	0	0	0	0	0	0	0	0	0	0	0	0	0	0	0	0	0	0	0	0	0	0	0
T2ANAHW013	24	2013-05-27	Apsara	1	1	0	0	0	0	0	0	0	0	0	0	0	0	0	0	0	0	0	0	0	0	0	0	0	0	0	0	0	0	0	0	0	0	0	0	0	0	0	0	0	0	0	0	0	0
T2ANAHW013	32	2013-06-19	RBB	1	1	0	0	0	0	0	0	0	0	0	0	0	0	0	0	0	0	0	0	0	0	0	0	0	0	2	2	0	0	0	0	0	0	0	0	0	0	0	0	0	0	0	0	0	0
T2ANAHW013	52	2013-10-25	RBB	1	1	0	0	0	0	1	0	0	0	0	0	0	0	0	0	0	0	0	0	0	0	0	0	0	0	1	0	0	0	0	0	0	0	0	0	0	0	0	0	0	1	0	0	0	0
T2ANAHW013	78	2014-04-02	Apsara	1	1	0	0	0	0	0	0	0	0	0	0	0	0	0	0	0	0	0	0	0	0	0	0	0	0	4	4	4	0	0	0	0	0	0	0	0	0	0	0	0	0	0	0	0	0
T2ANAHW014	0	2012-11-25	APSARA	1	1	1	0	0	0	1	1	1	1	1	1	0	0	0	0	0	0	0	1	1	1	1	0	0	0	4	4	4	1	4	4	0	3	2	2	0	0	0	0	1	3	3	0	3	1
T2ANAHW014	4	2012-12-23	ND	1	1	0	0	1	0	0	0	0	1	0	0	0	0	1	0	0	0	0	0	0	0	0	0	0	0	4	4	3	1	2	0	0	0	2	1	0	0	0	0	1	0	1	1	0	0
T2ANAHW014	8	2013-01-20	ND	1	1	0	0	0	0	0	0	0	0	0	0	0	0	0	0	0	0	0	0	0	0	0	0	0	0	4	4	4	0	2	2	0	0	0	0	0	0	0	0	0	0	0	0	0	0
T2ANAHW014	12	2013-02-17	RBB	1	1	0	0	0	0	0	0	0	0	0	0	0	0	0	0	0	0	0	1	0	0	0	0	0	0	4	4	3	0	0	0	0	0	0	0	0	0	0	0	0	0	0	0	1	0
T2ANAHW014	16	2013-03-17	nd	1	1	0	0	0	0	0	0	0	0	0	0	0	0	0	0	0	0	0	0	0	0	0	0	0	0	4	4	3	0	0	0	0	0	0	0	0	0	0	0	0	0	0	0	0	0
T2ANAHW014	20	2013-04-14	ND	1	1	0	0	0	0	0	0	0	0	0	0	0	0	0	0	0	0	0	0	0	0	0	0	0	0	4	3	3	0	0	0	0	0	0	0	0	0	0	0	0	0	0	0	0	0
T2ANAHW014	28	2013-06-09	ND	1	1	0	0	0	0	0	0	0	0	0	0	0	0	0	0	0	0	0	0	0	0	0	0	0	0	4	4	3	0	0	0	0	0	0	0	0	0	0	0	0	0	0	0	0	0
T2ANAHW014	36	2013-08-04	ND	1	1	0	0	0	0	0	0	0	0	0	0	0	0	0	0	0	0	0	0	0	0	0	0	0	0	4	3	2	0	0	0	0	0	0	0	0	0	0	0	0	0	0	0	0	0
T2ANAHW014	52	2013-11-24	ND	1	1	0	0	0	0	0	0	0	0	0	0	0	0	0	0	0	0	0	0	0	0	0	0	0	0	4	3	2	0	0	0	0	0	0	0	0	0	0	0	0	0	0	0	0	0
T2ANAHW014	78	2014-05-11	ND	1	1	0	0	0	0	0	0	0	0	0	0	0	0	0	0	0	0	0	0	0	0	0	0	0	0	3	1	2	0	0	0	0	0	0	0	0	0	0	0	0	0	0	0	0	0
T2ANAHW015	0	2013-01-04	RBB	1	1	0	0	0	0	1	0	0	0	0	0	0	0	0	0	0	0	0	3	1	0	0	0	0	0	4	4	4	1	0	0	0	0	0	0	0	0	0	0	0	1	0	0	4	0
T2ANAHW015	4	2013-01-31	RBB	1	1	0	0	0	0	0	0	0	0	0	0	0	0	0	0	0	0	0	0	0	0	0	0	0	0	4	4	4	1	0	0	0	0	0	0	0	0	0	0	0	0	0	0	0	0
T2ANAHW015	8	2013-02-27	RBB	1	1	0	0	0	0	0	0	0	0	0	0	0	0	0	0	0	0	0	2	0	2	0	0	0	0	4	4	4	1	0	0	0	0	0	0	0	0	0	0	0	0	0	0	4	0
T2ANAHW015	12	2013-03-29	Apsara	1	1	0	0	0	0	0	0	0	0	0	0	0	0	0	0	0	0	0	0	0	0	0	0	0	0	4	4	4	0	0	0	0	0	0	0	0	0	0	0	0	0	0	0	0	0
T2ANAHW015	16	2013-04-26	Apsara	1	1	0	0	0	0	0	0	0	0	0	0	0	0	0	0	0	0	0	0	0	0	0	0	0	0	4	4	4	0	0	0	0	0	0	0	0	0	0	0	0	0	0	0	0	0
T2ANAHW015	20	2013-05-22	Apsara	1	1	0	0	0	0	0	0	0	0	0	0	0	0	0	0	0	0	0	0	0	0	0	0	0	0	2	4	4	0	0	0	0	0	0	0	0	0	0	0	0	0	0	0	0	0
T2ANAHW015	24	2013-06-19	RBB	1	1	0	0	0	0	0	1	0	0	0	0	0	0	0	0	0	0	0	0	1	0	0	0	0	0	3	4	4	0	0	0	0	2	0	0	0	0	0	0	0	1	0	0	1	0
T2ANAHW015	28	2013-07-17	Apsara	1	1	0	0	0	0	0	0	0	0	0	0	0	0	0	0	0	0	0	0	0	0	0	0	0	0	2	2	2	1	0	0	0	0	0	0	0	0	0	0	0	0	0	0	0	0
T2ANAHW015	32	2013-08-14	Apsara	1	1	0	0	0	0	0	0	0	0	0	0	0	0	0	0	0	0	0	0	0	0	0	0	0	0	0	2	4	0	0	0	0	0	0	0	0	0	0	0	0	0	0	0	0	0
T2ANAHW015	52	2014-01-15	Apsara	1	1	0	0	0	0	0	0	0	0	0	0	0	0	0	0	0	0	0	0	0	0	0	0	0	0	3	3	3	0	0	0	0	0	0	0	0	0	0	0	0	0	0	0	0	0
T2ANAHW015	78	2014-06-18	Apsara	1	1	0	0	0	0	0	0	0	0	0	0	0	0	0	0	0	0	0	0	0	0	0	0	0	0	1	4	4	0	0	0	0	0	0	0	0	0	0	0	0	0	0	0	0	0
T2ANAHW016	0	2013-01-20	ND	1	1	0	0	0	0	0	0	0	0	0	0	0	0	0	0	0	0	0	0	0	0	0	0	0	0	0	0	0	2	1	1	0	0	0	0	0	0	0	0	0	0	0	0	0	0
T2ANAHW016	4	2013-02-18	RBB	1	1	0	0	0	0	1	0	0	0	0	0	0	0	0	0	0	0	0	0	0	0	0	0	0	0	0	0	0	3	0	0	0	0	0	0	0	0	0	0	0	1	0	0	0	0
T2ANAHW016	8	2013-03-17	nd	1	1	0	0	0	0	0	0	0	0	0	0	0	0	0	0	0	0	0	0	0	0	0	0	0	0	0	0	0	2	0	0	0	0	0	0	0	0	0	0	0	0	0	0	0	0
T2ANAHW016	12	2013-04-14	ND	1	1	0	0	0	0	0	0	0	0	0	0	0	0	0	0	0	0	0	0	0	0	0	0	0	0	0	0	0	2	0	0	0	0	0	0	0	0	0	0	0	0	0	0	0	0
T2ANAHW016	16	2013-05-12	ND	1	1	0	0	0	0	0	0	0	0	0	0	0	0	0	0	0	0	0	0	0	0	0	0	0	0	0	0	0	1	0	0	0	0	0	0	0	0	0	0	0	0	0	0	0	0
T2ANAHW016	20	2013-06-10	ND	1	1	0	0	0	0	0	0	0	0	0	0	0	0	0	0	0	0	0	0	0	0	0	0	0	0	0	0	0	1	0	0	0	0	0	0	0	0	0	0	0	0	0	0	0	0
T2ANAHW016	24	2013-07-07	Apsara	1	1	0	0	0	0	0	0	0	0	0	0	0	0	0	0	0	0	0	0	0	0	0	0	0	0	0	0	0	0	0	0	0	0	0	0	0	0	0	0	0	0	0	0	0	0
T2ANAHW016	28	2013-08-04	ND	1	1	0	0	0	0	0	0	0	0	0	0	0	0	0	0	0	0	0	0	0	0	0	0	0	0	0	0	0	1	0	0	0	0	0	0	0	0	0	0	0	0	0	0	0	0
T2ANAHW016	32	2013-09-01	ND	1	1	0	0	0	0	0	0	0	0	0	0	0	0	0	0	0	0	0	0	0	0	0	0	0	0	0	0	0	0	0	0	0	0	0	0	0	0	0	0	0	0	0	0	0	0
T2ANAHW016	52	2014-02-16	ND	1	1	0	0	0	0	0	0	0	0	0	0	0	0	0	0	0	0	0	0	0	0	0	0	0	0	0	0	0	0	0	0	0	0	0	0	0	0	0	0	0	0	0	0	0	0
T2ANAHW016	54	2014-02-12	Apsara	1	1	1	1	1	0	5	3	3	4	5	5	0	0	1	1	1	0	0	1	1	1	1	0	1	0	4	4	4	4	4	4	0	4	4	4	0	4	4	4	3	11	14	3	3	2
T2ANAHW016	60	2014-03-16	ND	1	1	0	0	0	0	0	0	0	0	0	0	0	0	0	0	0	0	0	0	0	0	0	0	0	0	0	0	0	0	0	0	0	0	0	0	0	0	0	0	0	0	0	0	0	0
T2ANAHW016	78	2014-08-03	RBB	1	1	0	0	0	0	0	0	0	0	1	0	0	0	0	0	0	0	0	0	0	0	0	0	0	0	0	0	0	0	0	0	0	0	0	0	0	0	0	0	0	0	1	0	0	0
T2ANAHW017	0	2013-01-31	Apsara	1	1	5	1	5	0	5	5	5	5	5	5	0	0	4	5	5	0	0	5	5	5	4	1	1	0	4	4	4	4	2	4	0	4	4	4	0	4	4	4	11	15	15	14	15	6
T2ANAHW017	4	2013-02-27	RBB	1	1	5	5	5	0	5	5	5	5	5	5	0	0	2	1	2	0	0	4	5	5	2	0	1	0	4	4	4	4	4	4	0	4	4	4	0	4	4	4	15	15	15	5	14	3
T2ANAHW017	8	2013-03-28	Apsara	1	1	4	1	1	0	5	5	5	5	5	5	0	0	0	0	0	0	0	5	5	5	0	0	0	0	4	4	4	4	4	8	0	4	4	4	0	4	4	4	6	15	15	0	15	0
T2ANAHW017	12	2013-04-24	RBB	1	1	3	1	1	0	3	4	3	5	5	5	0	0	0	0	0	0	0	4	4	4	4	0	0	0	4	4	4	4	4	4	0	4	4	4	0	4	4	4	5	10	15	0	12	4
T2ANAHW017	16	2013-05-22	Apsara	1	1	2	1	1	0	4	3	4	5	5	5	0	0	0	0	0	0	0	3	2	3	0	0	0	0	4	4	4	4	3	4	0	4	4	4	0	4	4	4	4	11	15	0	8	0
T2ANAHW017	20	2013-06-19	RBB	1	1	3	0	1	0	5	5	5	4	5	5	0	0	0	0	0	0	0	3	3	3	4	0	0	0	4	4	4	4	3	4	0	4	4	4	0	4	4	4	4	15	14	0	9	4
T2ANAHW017	24	2013-07-17	Apsara	1	1	1	0	0	0	0	1	2	5	5	5	0	0	0	0	0	0	0	1	1	1	0	0	0	0	4	4	4	4	4	4	0	4	4	4	0	4	4	4	1	3	15	0	3	0
T2ANAHW017	28	2013-08-14	Apsara	1	1	3	1	1	0	5	3	5	5	5	5	0	0	3	5	3	0	0	5	5	5	2	2	2	0	4	4	4	4	4	4	0	4	4	4	0	4	4	4	5	13	15	11	15	6
T2ANAHW017	32	2013-09-04	Apsara	1	1	5	1	2	0	5	5	5	5	5	0	0	0	4	4	5	0	0	5	5	5	4	1	5	0	4	4	4	4	4	4	0	4	4	4	0	4	4	4	8	15	10	13	15	10
T2ANAHW017	33	2013-09-25	RBB	1	1	5	5	5	0	5	5	5	5	5	5	0	0	5	5	5	0	0	5	5	5	5	2	5	0	4	4	4	4	4	4	0	4	4	4	0	4	4	4	15	15	15	15	15	12
T2ANAHW017	52	2014-01-29	Apsara	1	1	0	0	0	0	5	3	5	5	5	5	0	0	1	1	1	0	0	5	1	2	1	0	1	0	4	4	4	4	4	4	0	4	4	3	0	4	4	4	0	13	15	3	8	2
T2ANAHW017	78	2014-07-23	RBB	1	1	1	0	0	0	3	2	2	4	5	5	0	0	0	0	0	0	0	1	0	1	0	0	0	0	4	4	4	4	4	3	0	2	4	4	0	4	4	4	1	7	14	0	2	0
T2ANAHW018	0	2013-02-06	RBB	1	1	5	4	1	0	5	5	1	5	5	5	0	0	4	4	3	0	0	0	1	0	1	0	0	0	4	4	4	0	0	0	0	2	2	3	0	4	4	4	10	11	15	11	1	1
T2ANAHW018	4	2013-03-05	Arjun Karki	1	1	3	3	1	0	5	5	5	3	3	3	0	0	3	3	3	0	0	0	0	0	0	0	0	0	4	4	4	0	0	0	0	2	2	2	0	4	4	4	7	15	9	9	0	0
T2ANAHW018	8	2013-04-03	Apsara	1	1	5	4	3	0	5	5	5	5	5	5	0	0	3	3	3	0	0	0	0	0	0	0	0	0	4	4	4	0	0	0	0	2	2	2	0	4	4	4	12	15	15	9	0	0
T2ANAHW018	12	2013-05-01	RBB	1	1	4	1	2	0	5	5	4	5	5	5	0	0	4	1	3	0	0	0	0	0	0	0	0	0	4	4	4	1	1	2	0	3	2	3	0	4	4	4	7	14	15	8	0	0
T2ANAHW018	16	2013-05-29	RBB	1	1	5	2	2	0	5	5	5	5	5	5	0	0	5	4	4	0	0	0	0	0	0	0	0	0	4	4	4	1	0	2	0	2	1	1	0	4	4	4	9	15	15	13	0	0
T2ANAHW018	20	2013-06-26	Apsara	1	1	5	3	3	0	5	5	5	5	5	5	0	0	5	5	3	0	0	0	0	0	0	0	0	0	4	4	4	1	1	1	0	2	0	2	0	4	4	4	11	15	15	13	0	0
T2ANAHW018	24	2013-07-24	Apsara	1	1	5	3	3	0	5	5	5	5	5	5	0	0	5	1	1	0	0	0	0	0	0	0	0	0	4	4	4	0	0	0	0	2	0	2	0	4	4	4	11	15	15	7	0	0
T2ANAHW018	28	2013-08-20	Apsara	1	1	5	5	5	0	5	5	5	5	5	5	0	0	4	1	2	0	0	0	0	0	1	0	1	0	4	4	4	0	0	0	0	0	0	0	0	4	4	4	15	15	15	7	0	2
T2ANAHW018	32	2013-10-02	RBB	1	1	4	1	1	0	5	5	5	5	5	5	0	0	5	4	4	0	0	2	0	0	1	0	1	0	4	4	4	1	0	1	0	3	2	3	0	4	4	4	6	15	15	13	2	2
T2ANAHW018	52	2014-02-26	Apsara	1	1	5	1	4	0	5	5	5	5	5	5	0	0	4	1	1	0	0	0	0	0	0	0	0	0	4	4	4	0	0	0	0	0	0	0	0	4	4	4	10	15	15	6	0	0
T2ANAHW018	78	2014-08-06	Apsara	1	1	5	2	5	0	5	5	5	5	5	5	0	0	5	4	4	0	0	0	0	0	1	0	1	0	4	4	4	2	2	2	0	0	0	0	0	4	4	4	12	15	15	13	0	2
T2ANAHW019	0	2013-02-25	Apsara	1	1	0	0	0	0	0	0	0	0	0	0	0	0	2	2	2	0	0	0	0	0	0	0	0	0	4	4	4	4	4	4	0	4	4	4	0	4	4	4	0	0	0	6	0	0
T2ANAHW019	4	2013-03-20	Apsara	1	1	0	0	0	0	0	0	0	0	0	0	0	0	1	1	1	0	0	0	1	1	1	0	0	0	4	4	4	4	4	4	0	4	4	4	0	4	4	4	0	0	0	3	2	1
T2ANAHW019	8	2013-04-17	RBB	1	1	0	0	0	0	2	3	1	0	0	0	0	0	1	1	1	0	0	3	2	0	0	0	0	0	4	4	4	4	4	4	0	4	4	4	0	4	4	4	0	6	0	3	5	0
T2ANAHW019	12	2013-05-15	RBB	1	1	0	0	0	0	3	4	0	0	0	0	0	0	1	2	1	0	0	2	2	1	0	0	0	0	4	4	4	4	4	4	0	4	4	4	0	4	4	4	0	7	0	4	5	0
T2ANAHW019	16	2013-06-12	Apsara	1	1	0	0	0	0	0	0	0	0	0	0	0	0	0	0	0	0	0	0	0	0	0	0	0	0	4	4	4	4	4	4	0	4	4	4	0	4	4	4	0	0	0	0	0	0
T2ANAHW019	20	2013-07-24	Apsara	1	1	0	0	0	0	0	0	0	0	0	0	0	0	0	1	0	0	0	0	0	0	0	0	0	0	4	4	4	4	4	4	0	4	4	4	0	4	4	4	0	0	0	1	0	0
T2ANAHW019	24	2013-08-14	Apsara	1	1	0	0	0	0	0	0	0	0	0	0	0	0	0	1	0	0	0	0	0	0	0	0	0	0	4	4	4	4	4	4	0	4	4	4	0	4	4	4	0	0	0	1	0	0
T2ANAHW019	28	2013-09-11	RBB	1	1	0	0	0	0	1	2	0	0	0	0	0	0	1	1	1	0	0	3	3	3	0	0	0	0	4	4	4	4	4	4	0	4	4	4	0	4	4	4	0	3	0	3	9	0
T2ANAHW019	30	2013-09-26	Apsara	1	1	0	0	0	0	0	0	0	0	0	0	0	0	2	3	5	0	0	1	1	1	0	0	0	0	4	4	4	4	4	4	0	4	4	4	0	4	4	4	0	0	0	10	3	0
T2ANAHW019	31	2013-10-02	Apsara	1	1	0	0	0	0	0	0	0	0	0	0	0	0	3	5	5	0	0	1	1	1	1	0	0	0	4	4	4	4	4	4	0	4	4	4	0	4	4	4	0	0	0	13	3	1
T2ANAHW019	32	2013-10-09	Apsara	1	1	0	0	0	0	0	0	0	0	0	0	0	0	4	5	5	0	0	0	2	2	1	0	0	0	4	4	4	4	4	4	0	4	4	4	0	4	4	4	0	0	0	14	4	1
T2ANAHW019	52	2014-02-12	Apsara	1	1	0	0	0	0	0	0	0	0	0	0	0	0	1	2	2	0	0	1	2	1	0	0	0	0	4	4	4	4	4	4	0	4	4	4	0	4	4	4	0	0	0	5	4	0
T2ANAHW019	78	2014-08-27	Apsara	1	1	0	0	1	0	1	1	1	1	1	1	0	0	4	5	5	0	0	5	4	4	1	1	5	0	4	4	4	4	4	4	0	4	4	4	0	4	4	4	1	3	3	14	13	7
T2ANAHW020	0	2013-03-21	Apsara	1	1	1	0	2	0	1	1	1	4	5	5	0	0	1	2	4	0	0	1	1	1	1	0	1	0	3	3	3	3	3	2	0	3	3	2	0	4	4	4	3	3	14	7	3	2
T2ANAHW020	4	2013-04-17	rbb	1	1	0	0	2	0	1	0	0	3	5	4	0	0	0	1	1	0	0	0	1	0	0	0	0	0	1	0	1	2	2	2	0	0	2	0	0	3	3	4	2	1	12	2	1	0
T2ANAHW020	8	2013-05-15	RBB	1	1	0	0	2	0	1	0	0	4	5	4	0	0	0	0	1	0	0	0	1	0	0	0	0	0	2	2	2	3	3	3	0	1	2	0	0	4	4	4	2	1	13	1	1	0
T2ANAHW020	12	2013-06-12	Apsara	1	1	0	0	0	0	0	0	0	2	5	4	0	0	0	0	0	0	0	0	0	0	0	0	0	0	0	0	0	0	0	0	0	0	0	0	0	4	4	1	0	0	11	0	0	0
T2ANAHW020	16	2013-07-10	RBB	1	1	0	0	1	0	1	1	0	1	4	4	0	0	0	0	0	0	0	0	0	0	0	0	0	0	0	0	3	3	3	0	0	1	0	0	0	3	4	4	1	2	9	0	0	0
T2ANAHW020	20	2013-08-07	Apsara	1	1	0	0	0	0	0	0	0	1	4	4	0	0	0	0	0	0	0	0	0	0	0	0	0	0	0	0	0	1	1	1	0	1	0	0	0	3	3	2	0	0	9	0	0	0
T2ANAHW020	24	2013-09-05	Apsara	1	1	1	0	1	0	0	0	0	2	4	4	0	0	0	0	0	0	0	0	0	0	0	0	0	0	0	0	0	2	0	0	0	0	0	0	0	3	3	3	2	0	10	0	0	0
T2ANAHW020	28	2013-10-02	RBB	1	1	0	0	1	0	1	0	0	2	2	2	0	0	0	0	0	0	0	0	0	0	0	0	0	0	0	0	0	2	2	2	0	1	1	1	0	3	3	3	1	1	6	0	0	0
T2ANAHW020	32	2013-10-31	Apsara	1	1	0	0	0	0	0	0	0	4	4	2	0	0	0	0	0	0	0	0	0	0	0	0	0	0	0	0	0	0	0	0	0	0	0	0	0	1	4	0	0	0	10	0	0	0
T2ANAHW021	0	2013-04-08	Arjun Karki	1	1	5	5	5	0	4	5	5	5	5	5	0	0	5	5	5	0	0	5	5	5	5	5	5	0	4	4	4	4	4	4	0	4	4	4	0	4	4	4	15	14	15	15	15	15
T2ANAHW021	4	2013-05-08	RBB	1	1	4	5	5	0	4	4	4	4	5	5	0	0	4	4	5	0	0	4	4	4	4	4	4	0	4	4	4	4	4	4	0	4	4	4	0	4	4	4	14	12	14	13	12	12
T2ANAHW021	8	2013-06-14	Apsara	1	1	1	1	1	0	2	2	2	1	1	1	0	0	1	1	1	0	0	1	1	1	1	1	1	0	4	4	4	4	4	4	0	4	4	4	0	4	4	4	3	6	3	3	3	3
T2ANAHW021	12	2013-07-24	Apsara	1	1	0	0	0	0	0	0	0	1	1	0	0	0	0	0	0	0	0	0	0	0	0	0	0	0	4	4	4	4	4	4	0	4	4	4	0	4	4	4	0	0	2	0	0	0
T2ANAHW021	20	2013-08-22	Apsara	1	1	0	0	0	0	1	1	0	1	1	0	0	0	0	0	0	0	0	0	0	0	0	0	0	0	4	4	4	3	4	4	0	3	3	4	0	4	4	4	0	2	2	0	0	0
T2ANAHW021	24	2013-09-18	Apsara	1	1	0	0	0	0	0	0	0	0	0	0	0	0	0	0	0	0	0	0	0	0	0	0	0	0	4	4	4	3	2	2	0	3	2	2	0	4	4	4	0	0	0	0	0	0
T2ANAHW021	28	2013-10-23	Apsara	1	1	0	0	0	0	0	0	0	0	0	0	0	0	0	0	0	0	0	0	0	0	0	0	0	0	4	4	4	2	2	2	0	2	2	2	0	4	4	4	0	0	0	0	0	0
T2ANAHW021	32	2013-11-13	RBB	1	1	1	0	0	0	0	0	0	0	1	0	0	0	0	0	0	0	0	0	0	0	0	0	0	0	4	4	4	3	3	3	0	4	4	4	0	4	3	4	1	0	1	0	0	0
T2ANAHW021	52	2014-04-23	RBB	1	1	0	0	0	0	0	0	0	0	0	0	0	0	0	0	0	0	0	0	0	0	0	0	0	0	4	2	2	2	2	4	0	2	2	3	0	3	0	3	0	0	0	0	0	0
T2ANAHW021	78	2014-10-15	RBB	1	1	0	0	0	0	0	0	0	0	0	0	0	0	0	0	0	0	0	0	0	0	0	0	0	0	2	2	2	0	0	2	0	0	0	1	0	0	0	0	0	0	0	0	0	0
T2ANAHW022	0	2013-04-09	Apsara	1	1	5	5	9	0	5	5	5	5	5	5	0	0	5	5	5	0	0	5	5	5	5	1	5	0	4	4	4	4	4	4	0	4	4	4	0	4	4	4	15	15	15	15	15	11
T2ANAHW022	4	2013-05-07	RBB	1	1	5	5	9	0	5	5	5	5	5	5	0	0	5	5	5	0	0	4	4	4	5	0	5	0	4	4	4	3	4	4	0	4	4	4	0	4	4	4	15	15	15	15	12	10
T2ANAHW022	8	2013-06-07	Apsara	1	1	5	8	5	0	5	5	5	5	5	5	0	0	5	4	4	0	0	5	5	5	5	0	4	0	4	4	4	4	4	4	0	4	4	4	0	4	4	4	15	15	15	13	15	9
T2ANAHW022	12	2013-07-05	Apsara	1	1	5	5	8	0	5	5	5	5	5	5	0	0	4	4	4	0	0	5	5	5	0	0	5	0	4	4	4	4	4	4	0	4	4	4	0	4	4	4	15	15	15	12	15	5
T2ANAHW022	16	2013-08-02	Apsara	1	1	5	5	8	0	5	5	5	5	5	5	0	0	5	5	4	0	0	5	5	5	0	0	3	0	4	4	4	4	4	4	0	4	4	4	0	4	4	4	15	15	15	14	15	3
T2ANAHW022	20	2013-08-30	Apsara	1	1	5	5	8	0	5	5	5	5	5	5	0	0	4	4	1	0	0	4	4	4	1	0	3	0	4	4	4	3	4	4	0	4	4	4	0	4	4	4	15	15	15	9	12	4
T2ANAHW022	24	2013-09-27	RBB	1	1	5	5	9	0	5	5	5	5	5	5	0	0	3	5	3	0	0	4	5	4	1	0	4	0	4	4	4	4	4	4	0	9	4	4	0	4	4	4	15	15	15	11	13	5
T2ANAHW022	28	2013-10-25	RBB	1	1	5	5	9	0	4	4	4	5	5	5	0	0	5	5	5	0	0	5	4	5	5	0	5	0	4	4	4	4	4	4	0	4	4	4	0	4	4	4	15	12	15	15	14	10
T2ANAHW022	32	2013-11-22	Apsara	1	1	5	5	9	0	5	5	5	5	5	5	0	0	5	5	5	0	0	5	5	5	5	1	5	0	4	4	4	4	4	4	0	4	4	4	0	4	4	4	15	15	15	15	15	11
T2ANAHW022	36	2013-12-20	RBB	1	1	5	5	9	0	5	5	5	5	5	5	0	0	5	5	5	0	0	5	5	5	5	5	5	0	4	4	4	4	4	4	0	4	4	4	0	4	4	4	15	15	15	15	15	15
T2ANAHW022	40	2014-01-17	RBB	1	1	5	5	9	0	5	5	5	5	5	5	0	0	5	5	5	0	0	5	5	5	4	1	5	0	4	4	4	4	4	4	0	4	4	4	0	4	4	4	15	15	15	15	15	10
T2ANAHW022	52	2014-04-11	ND	1	1	5	5	9	0	5	5	5	5	5	5	0	0	5	5	5	0	0	5	5	5	4	1	5	0	4	4	4	4	4	4	0	4	4	4	0	4	4	4	15	15	15	15	15	10
T2ANAHW022	60	2014-06-06	RBB	1	1	5	5	9	0	5	5	5	5	5	5	0	0	4	5	4	0	0	4	4	5	5	0	5	0	4	4	4	4	4	4	0	9	4	4	0	4	4	4	15	15	15	13	13	10
T2ANAHW022	68	2014-08-01	RBB	1	1	5	5	9	0	5	5	5	5	5	5	0	0	5	5	5	0	0	4	5	4	4	0	5	0	4	4	4	4	4	4	0	4	4	4	0	4	4	4	15	15	15	15	13	9
T2ANAHW022	78	2014-11-28	RBB	1	1	5	5	9	0	5	5	5	5	5	5	0	0	5	5	4	0	0	4	4	5	4	0	4	0	4	4	4	4	4	4	0	4	4	4	0	4	4	4	15	15	15	14	13	8
T2ANAHW023	0	2013-04-15	nd	1	1	0	0	0	0	0	0	0	0	0	0	0	0	0	0	0	0	0	0	0	0	0	0	0	0	0	0	0	0	0	0	0	3	3	4	0	4	4	4	0	0	0	0	0	0
T2ANAHW023	4	2013-05-12	ND	1	1	0	0	0	0	0	0	0	0	0	0	0	0	0	0	0	0	0	0	0	0	0	0	0	0	0	0	0	0	0	0	0	2	2	4	0	4	4	4	0	0	0	0	0	0
T2ANAHW023	8	2013-06-09	ND	1	1	0	0	0	0	0	0	0	0	0	0	0	0	0	0	0	0	0	0	0	0	1	0	0	0	0	0	0	0	0	0	0	2	2	3	0	4	4	3	0	0	0	0	0	1
T2ANAHW023	12	2013-07-07	ND	1	1	0	0	0	0	0	0	0	0	0	0	0	0	0	0	0	0	0	0	0	0	1	0	0	0	0	0	0	0	0	0	0	1	2	2	0	3	4	4	0	0	0	0	0	1
T2ANAHW023	16	2013-08-04	ND	1	1	0	0	0	0	0	0	0	0	0	0	0	0	0	0	0	0	0	0	0	0	0	0	0	0	0	0	0	0	0	0	0	1	2	2	0	3	4	4	0	0	0	0	0	0
T2ANAHW023	20	2013-09-01	ND	1	1	0	0	0	0	0	0	0	0	0	0	0	0	0	0	0	0	0	0	0	0	0	0	0	0	0	0	0	0	0	0	0	1	1	2	0	3	4	4	0	0	0	0	0	0
T2ANAHW023	24	2013-09-29	ND	1	1	0	0	0	0	0	0	0	0	0	0	0	0	0	0	0	0	0	0	0	0	0	0	0	0	0	0	0	0	0	0	0	1	1	3	0	3	4	3	0	0	0	0	0	0
T2ANAHW023	28	2013-10-27	RBB	1	1	0	0	0	0	0	0	0	0	0	0	0	0	0	0	0	0	0	4	0	0	1	0	0	0	0	0	0	0	0	0	0	2	4	4	0	4	3	3	0	0	0	0	4	1
T2ANAHW023	32	2013-11-24	ND	1	1	0	0	0	0	0	0	0	0	0	0	0	0	0	0	0	0	0	2	0	0	1	0	0	0	0	0	0	0	0	0	0	2	3	3	0	3	3	3	0	0	0	0	2	1
T2ANAHW023	52	2014-04-13	ND	1	1	0	0	0	0	0	0	0	0	0	0	0	0	0	0	0	0	0	2	0	0	2	0	0	0	0	0	0	0	0	0	0	2	2	3	0	3	3	3	0	0	0	0	2	2
T2ANAHW023	70	2014-08-03	RBB	1	1	0	0	0	0	0	0	0	0	0	0	0	0	0	0	0	0	0	0	0	0	1	0	0	0	0	0	0	0	0	0	0	1	2	3	0	4	4	4	0	0	0	0	0	1
T2ANAHW023	78	2014-11-02	RBB	1	1	0	0	0	0	0	0	0	0	0	0	0	0	0	0	0	0	0	2	0	0	1	0	0	0	0	0	0	0	0	0	0	0	4	3	0	4	4	4	0	0	0	0	2	1
T2ANAHW024	0	2013-04-18	Apsara	1	1	0	0	0	0	0	0	0	0	0	0	0	0	3	3	3	0	0	0	0	0	0	0	1	0	4	4	4	2	2	2	0	2	2	2	0	4	4	4	0	0	0	9	0	1
T2ANAHW024	4	2013-05-15	RBB	1	1	0	0	0	0	0	0	0	0	0	0	0	0	0	1	1	0	0	0	0	0	0	0	0	0	4	4	4	2	2	2	0	4	4	4	0	4	4	4	0	0	0	2	0	0
T2ANAHW024	8	2013-06-12	Apsara	1	1	0	0	0	0	0	0	0	0	0	0	0	0	0	1	1	0	0	0	0	0	0	0	0	0	4	4	4	2	2	2	0	4	4	4	0	4	4	4	0	0	0	2	0	0
T2ANAHW024	12	2013-07-12	Apsara	1	1	0	0	0	0	0	0	0	0	0	0	0	0	0	1	1	0	0	0	0	0	0	0	0	0	4	4	4	2	2	2	0	4	4	4	0	4	4	4	0	0	0	2	0	0
T2ANAHW024	16	2013-08-14	Apsara	1	1	0	0	0	0	0	0	0	0	0	0	0	0	0	1	1	0	0	0	0	0	0	0	0	0	4	4	4	1	1	1	0	4	4	4	0	4	4	4	0	0	0	2	0	0
T2ANAHW024	20	2013-09-18	Apsara	1	1	0	0	0	0	0	0	0	0	0	0	0	0	1	1	1	0	0	0	0	0	0	0	0	0	4	4	4	1	2	2	0	3	3	4	0	3	3	3	0	0	0	3	0	0
T2ANAHW024	24	2013-10-09	Apsara	1	1	0	0	0	0	0	0	0	0	0	0	0	0	0	0	0	0	0	0	0	0	0	0	0	0	4	4	4	2	2	2	0	4	3	4	0	3	4	3	0	0	0	0	0	0
T2ANAHW024	28	2013-11-06	RBB	1	1	0	0	0	0	1	1	1	0	0	0	0	0	0	1	1	0	0	0	0	0	0	0	0	0	4	4	4	2	2	2	0	4	4	4	0	4	4	4	0	3	0	2	0	0
T2ANAHW024	32	2013-12-13	Apsara	1	1	0	0	0	0	0	0	0	0	0	0	0	0	1	1	1	0	0	0	0	0	0	0	0	0	4	4	4	2	2	2	0	3	3	3	0	4	4	4	0	0	0	3	0	0
T2ANAHW024	36	2014-01-09	AK	1	1	0	0	0	0	0	0	0	0	0	0	0	0	0	0	0	0	0	0	0	0	0	0	0	0	4	4	4	2	2	2	0	3	3	3	0	4	4	4	0	0	0	0	0	0
T2ANAHW024	44	2014-03-05	Apsara	1	1	0	0	0	0	0	0	0	0	0	0	0	0	0	0	0	0	0	0	0	0	0	0	0	0	4	4	4	0	0	1	0	3	3	3	0	4	4	4	0	0	0	0	0	0
T2ANAHW024	52	2014-04-30	Apsara	1	1	0	0	0	0	0	0	0	0	0	0	0	0	0	1	1	0	0	0	0	0	0	0	0	0	4	4	4	0	0	0	0	1	2	3	0	4	4	4	0	0	0	2	0	0
T2ANAHW024	60	2014-07-02	Arjun	1	1	0	0	0	0	0	0	0	0	0	0	0	0	0	0	0	0	0	0	0	0	0	0	0	0	4	4	4	0	0	0	0	2	2	2	0	4	4	4	0	0	0	0	0	0
T2ANAHW024	78	2014-10-15	RBB	1	1	0	0	0	0	0	0	0	0	0	0	0	0	0	0	0	0	0	0	0	0	0	0	0	0	4	4	4	0	0	0	0	4	4	4	0	4	4	4	0	0	0	0	0	0
T2ANAHW025	0	2013-05-22	Apsara	1	1	0	0	1	0	1	1	2	0	1	1	0	0	0	0	0	0	0	0	0	0	0	0	0	0	0	0	0	0	0	0	0	0	0	0	0	0	0	0	1	4	2	0	0	0
T2ANAHW025	4	2013-06-18	Apsara	1	1	0	0	5	0	5	4	5	4	5	5	0	0	0	0	0	0	0	0	0	0	0	0	0	0	0	0	0	2	2	1	0	0	0	0	0	0	0	0	5	14	14	0	0	0
T2ANAHW025	8	2013-07-17	RBB	1	1	0	0	3	0	0	4	1	4	4	3	0	0	0	0	0	0	0	0	0	0	0	0	0	0	0	0	0	0	0	0	0	0	0	0	0	0	0	0	3	5	11	0	0	0
T2ANAHW025	12	2013-08-14	Apsara	1	1	0	0	0	0	0	0	0	1	1	1	0	0	0	0	0	0	0	0	0	0	0	0	0	0	0	0	0	0	1	0	0	0	0	0	0	0	0	0	0	0	3	0	0	0
T2ANAHW025	16	2013-09-11	Apsara	1	1	0	0	0	0	0	0	0	0	0	0	0	0	0	0	0	0	0	0	0	0	0	0	0	0	0	0	0	0	0	0	0	0	0	0	0	0	0	0	0	0	0	0	0	0
T2ANAHW025	20	2013-09-23	RBB	1	1	0	0	0	0	0	0	0	0	0	0	0	0	0	0	0	0	0	0	0	0	0	0	0	0	0	0	0	0	0	0	0	0	0	0	0	0	0	0	0	0	0	0	0	0
T2ANAHW025	24	2013-10-23	Apsara	1	1	0	0	0	0	0	0	0	0	0	0	0	0	0	0	0	0	0	0	0	0	0	0	0	0	0	0	0	0	0	0	0	0	0	0	0	0	0	0	0	0	0	0	0	0
T2ANAHW025	28	2013-11-25	Apsara	1	1	0	0	0	0	0	0	0	0	0	0	0	0	0	0	0	0	0	0	0	0	0	0	0	0	0	0	0	0	0	0	0	0	0	0	0	0	0	0	0	0	0	0	0	0
T2ANAHW025	32	2014-01-01	Apsara	1	1	0	0	0	0	1	1	1	0	1	1	0	0	0	0	0	0	0	0	0	0	0	0	0	0	0	0	0	0	0	0	0	0	0	0	0	0	0	0	0	3	2	0	0	0
T2ANAHW025	52	2014-05-21	RBB	1	1	0	0	0	0	1	0	0	0	0	0	0	0	0	0	0	0	0	0	0	0	0	0	0	0	0	0	0	0	0	0	0	0	0	0	0	0	0	0	0	1	0	0	0	0
T2ANAHW025	78	2014-11-12	Apsara	1	1	0	0	0	0	0	0	0	0	0	0	0	0	0	0	0	0	0	0	0	0	0	0	0	0	0	0	0	0	0	0	0	0	0	0	0	0	0	0	0	0	0	0	0	0
T2ANAHW026	0	2013-05-13	RBB	1	1	0	0	0	0	1	1	3	0	0	0	0	0	1	3	4	0	0	0	0	1	0	0	0	0	4	4	4	2	2	0	0	4	4	0	0	4	4	4	0	5	0	8	1	0
T2ANAHW026	2	2013-05-29	RBB	1	1	0	0	0	0	0	1	0	0	0	0	0	0	0	1	5	0	0	1	1	1	0	0	0	0	4	4	4	0	0	3	0	4	3	0	0	4	4	4	0	1	0	6	3	0
T2ANAHW026	8	2013-07-02	Apsara	1	1	0	0	0	0	0	0	0	0	0	0	0	0	0	4	5	0	0	0	0	0	0	0	0	0	4	4	4	0	0	0	0	4	3	1	0	4	4	4	0	0	0	9	0	0
T2ANAHW026	12	2013-07-31	RBB	1	1	0	0	0	0	0	0	0	0	0	0	0	0	0	4	5	0	0	1	1	0	0	0	0	0	4	4	4	3	0	0	0	4	3	0	0	4	4	4	0	0	0	9	2	0
T2ANAHW026	16	2013-08-28	RBB	1	1	0	0	0	0	0	0	0	0	0	0	0	0	0	0	4	0	0	0	0	0	0	0	0	0	4	4	4	0	0	0	0	3	0	0	0	4	4	3	0	0	0	4	0	0
T2ANAHW026	20	2013-09-10	RBB	1	1	0	0	0	0	0	1	0	0	0	0	0	0	1	1	2	0	0	0	0	0	0	0	0	0	4	4	4	2	0	0	0	3	2	0	0	4	4	4	0	1	0	4	0	0
T2ANAHW026	24	2013-10-23	Apsara	1	1	0	0	0	0	0	0	0	0	0	0	0	0	0	1	4	0	0	0	0	0	0	0	0	0	4	4	4	0	0	0	0	0	0	0	0	4	4	4	0	0	0	5	0	0
T2ANAHW026	28	2013-11-28	Apsara	1	1	0	0	0	0	0	0	0	0	0	0	0	0	0	1	3	0	0	0	0	0	0	0	0	0	3	3	4	0	0	0	0	0	0	0	0	4	4	4	0	0	0	4	0	0
T2ANAHW026	32	2014-01-01	Apsara	1	1	0	0	0	0	0	0	0	0	0	0	0	0	0	0	0	0	0	0	0	0	0	0	0	0	4	4	4	0	0	0	0	3	2	0	0	4	3	2	0	0	0	0	0	0
T2ANAHW026	52	2014-05-07	Apsara	1	1	0	0	0	0	0	0	0	0	0	0	0	0	1	4	4	0	0	0	0	0	0	0	0	0	4	4	4	0	0	0	0	3	0	0	0	4	4	4	0	0	0	9	0	0
T2ANAHW026	78	2014-10-29	Apsara	1	1	0	0	0	0	0	0	0	0	0	0	0	0	0	4	5	0	0	0	0	0	0	0	0	0	4	4	4	0	0	0	0	3	0	0	0	4	4	4	0	0	0	9	0	0
T2ANAHW027	0	2013-05-24	RBB	1	1	0	0	0	0	0	0	0	0	0	0	0	0	0	0	0	0	0	0	0	0	0	0	0	0	0	0	0	0	0	0	0	0	0	0	0	0	0	0	0	0	0	0	0	0
T2ANAHW027	4	2013-06-19	RBB	1	1	0	0	0	0	0	0	0	0	0	0	0	0	0	0	0	0	0	0	0	0	0	0	0	0	0	0	0	0	0	0	0	0	0	0	0	0	0	0	0	0	0	0	0	0
T2ANAHW027	8	2013-07-17	RBB	1	1	0	0	0	0	0	0	0	0	0	0	0	0	0	0	0	0	0	0	0	0	0	0	0	0	0	0	0	0	0	0	0	0	0	0	0	0	0	0	0	0	0	0	0	0
T2ANAHW027	12	2013-08-14	Apsara	1	1	0	0	0	0	0	0	0	0	0	0	0	0	0	0	0	0	0	0	0	0	0	0	0	0	0	0	0	0	0	0	0	0	0	0	0	0	0	0	0	0	0	0	0	0
T2ANAHW027	16	2013-09-11	RBB	1	1	0	0	0	0	0	0	0	0	0	0	0	0	0	0	0	0	0	0	0	0	0	0	0	0	0	0	0	0	0	0	0	0	0	0	0	0	0	0	0	0	0	0	0	0
T2ANAHW027	20	2013-10-09	Apsara	1	1	0	0	0	0	0	0	0	0	0	0	0	0	0	0	0	0	0	0	0	0	0	0	0	0	0	0	0	0	0	0	0	0	0	0	0	0	0	0	0	0	0	0	0	0
T2ANAHW027	24	2013-10-30	RBB	1	1	0	0	0	0	0	0	0	0	0	0	0	0	0	0	0	0	0	0	0	0	0	0	0	0	0	0	0	0	0	0	0	0	0	0	0	0	0	0	0	0	0	0	0	0
T2ANAHW027	28	2013-12-04	Apsara	1	1	0	0	0	0	0	0	0	0	0	0	0	0	0	0	0	0	0	0	0	0	0	0	0	0	0	0	0	0	0	0	0	0	0	0	0	0	0	0	0	0	0	0	0	0
T2ANAHW027	32	2014-01-01	Apsara	1	1	0	0	0	0	0	0	0	0	0	0	0	0	0	0	0	0	0	0	0	0	0	0	0	0	0	0	0	0	0	0	0	0	0	0	0	0	0	0	0	0	0	0	0	0
T2ANAHW027	40	2014-02-20	Apsara	1	1	0	0	0	0	0	0	0	0	0	0	0	0	0	0	0	0	0	0	0	0	0	0	0	0	0	0	0	0	0	0	0	0	0	0	0	0	0	0	0	0	0	0	0	0
T2ANAHW027	48	2014-04-23	RBB	1	1	0	0	0	0	0	0	0	0	0	0	0	0	0	0	0	0	0	0	0	0	0	0	0	0	0	0	0	0	0	0	0	0	0	0	0	0	0	0	0	0	0	0	0	0
T2ANAHW027	52	2014-06-25	RBB	1	1	0	0	0	0	0	0	0	0	0	0	0	0	0	0	0	0	0	0	0	0	0	0	0	0	0	0	0	0	0	0	0	0	0	0	0	0	0	0	0	0	0	0	0	0
T2ANAHW027	60	2014-08-20	RBB	1	1	0	0	0	0	0	0	0	0	0	0	0	0	0	0	0	0	0	0	0	0	0	0	0	0	0	0	0	0	0	0	0	0	0	0	0	0	0	0	0	0	0	0	0	0
T2ANAHW027	78	2014-11-12	Apsara	1	1	0	0	0	0	0	0	0	0	0	0	0	0	0	0	0	0	0	0	0	0	0	0	0	0	0	0	0	0	0	0	0	0	0	0	0	0	0	0	0	0	0	0	0	0
T2ANAHW028	0	2013-06-06	RBB	1	1	0	0	0	0	0	0	0	0	0	0	0	0	0	0	0	0	0	0	0	0	0	0	0	0	3	4	3	0	0	0	0	0	0	0	0	3	3	3	0	0	0	0	0	0
T2ANAHW029	0	2013-06-18	Apsara	1	1	0	0	0	0	1	1	1	0	0	0	0	0	0	0	0	0	0	0	0	0	0	0	0	0	1	0	0	0	0	0	0	0	0	0	0	0	0	0	0	3	0	0	0	0
T2ANAHW029	4	2013-07-07	Apsara	1	1	0	0	0	0	1	0	0	0	0	0	0	0	0	0	0	0	0	0	0	0	0	0	0	0	0	0	0	0	0	0	0	0	0	0	0	0	0	0	0	1	0	0	0	0
T2ANAHW029	8	2013-08-04	ND	1	1	0	0	0	0	1	0	1	0	0	0	0	0	0	0	0	0	0	0	0	0	0	0	0	0	0	0	0	0	0	0	0	0	0	0	0	0	0	0	0	2	0	0	0	0
T2ANAHW029	12	2013-09-01	ND	1	1	0	0	0	0	1	0	1	0	0	0	0	0	0	0	0	0	0	0	0	0	0	0	0	0	0	0	0	0	0	0	0	0	0	0	0	0	0	0	0	2	0	0	0	0
T2ANAHW029	16	2013-09-29	ND	1	1	0	0	0	0	1	0	1	0	0	0	0	0	0	0	0	0	0	0	0	0	0	0	0	0	0	0	0	0	0	0	0	0	0	0	0	0	0	0	0	2	0	0	0	0
T2ANAHW029	20	2013-10-27	RBB	1	1	0	0	0	0	2	2	2	0	1	1	0	0	1	0	0	0	0	0	0	0	0	0	0	0	0	0	0	0	0	0	0	0	0	0	0	0	0	0	0	6	2	1	0	0
T2ANAHW029	24	2013-11-27	ND	1	1	0	0	0	0	1	1	2	1	1	1	0	0	0	0	0	0	0	0	0	0	0	0	0	0	0	0	0	0	0	0	0	0	0	0	0	0	0	0	0	4	3	0	0	0
T2ANAHW029	28	2013-12-22	RBB	1	1	0	0	0	0	3	2	1	0	0	0	0	0	0	0	0	0	0	0	0	0	0	0	0	0	0	0	0	0	0	0	0	0	0	0	0	0	0	0	0	6	0	0	0	0
T2ANAHW029	32	2014-01-19	ND	1	1	1	0	0	0	2	2	1	1	0	0	0	0	0	0	0	0	0	0	0	0	0	0	0	0	0	0	0	0	0	0	0	0	0	0	0	0	0	0	1	5	1	0	0	0
T2ANAHW029	36	2014-02-16	ND	1	1	0	0	0	0	5	4	5	1	1	1	0	0	1	1	1	0	0	0	0	0	0	0	0	0	0	0	0	0	0	0	0	0	0	0	0	0	0	0	0	14	3	3	0	0
T2ANAHW029	40	2014-03-16	ND	1	1	2	1	0	0	5	4	5	3	1	1	0	0	0	1	1	0	0	0	0	0	0	0	0	0	0	0	0	0	0	0	0	0	0	0	0	0	0	0	3	14	5	2	0	0
T2ANAHW029	48	2014-05-11	ND	1	1	0	2	2	0	1	1	1	0	1	1	0	0	0	0	0	0	0	0	0	0	0	0	0	0	0	0	0	0	0	0	0	0	0	0	0	0	0	0	4	3	2	0	0	0
T2ANAHW029	52	2014-06-08	RBB	1	1	0	0	0	0	4	4	4	1	1	1	0	0	0	0	0	0	0	0	0	0	0	0	0	0	0	0	0	0	0	0	0	0	0	0	0	0	0	0	0	12	3	0	0	0
T2ANAHW030	0	2013-06-25	Apsara	1	1	0	0	0	0	0	0	0	0	0	0	0	0	0	0	0	0	0	0	0	0	0	0	0	0	4	4	4	4	4	8	0	1	4	4	0	4	4	4	0	0	0	0	0	0
T2ANAHW030	4	2013-08-02	Apsara	1	1	0	0	0	0	0	0	0	0	0	0	0	0	0	0	0	0	0	0	0	0	0	0	0	0	4	4	4	4	4	4	0	2	4	4	0	4	4	4	0	0	0	0	0	0
T2ANAHW030	8	2013-08-30	Apsara	1	1	0	0	0	0	0	0	0	0	0	0	0	0	0	0	0	0	0	0	0	0	0	0	0	0	4	4	4	4	4	4	0	0	4	4	0	4	4	4	0	0	0	0	0	0
T2ANAHW030	12	2013-09-27	RBB	1	1	0	0	0	0	1	1	1	0	0	0	0	0	0	0	0	0	0	0	0	0	0	0	0	0	4	4	4	4	4	4	0	1	4	4	0	4	4	4	0	3	0	0	0	0
T2ANAHW030	16	2013-10-25	RBB	1	1	1	0	0	0	1	0	1	1	0	0	0	0	1	0	0	0	0	0	0	0	1	0	0	0	4	4	4	4	4	4	0	2	4	4	0	4	4	4	1	2	1	1	0	1
T2ANAHW030	20	2013-11-22	Apsara	1	1	0	0	0	0	0	0	0	0	0	0	0	0	0	0	0	0	0	0	0	0	0	0	0	0	4	4	4	4	4	4	0	4	4	4	0	4	4	4	0	0	0	0	0	0
T2ANAHW030	24	2013-12-20	RBB	1	1	0	0	0	0	3	0	1	0	0	0	0	0	0	0	0	0	0	0	0	0	0	0	0	0	4	4	4	4	4	4	0	3	4	4	0	4	4	4	0	4	0	0	0	0
T2ANAHW030	28	2014-01-17	RBB	1	1	0	0	0	0	0	0	0	0	0	0	0	0	0	0	0	0	0	0	0	0	0	0	0	0	4	4	4	4	4	4	0	1	4	4	0	4	4	4	0	0	0	0	0	0
T2ANAHW030	32	2014-02-14	RBB	1	1	0	0	0	0	1	0	0	0	0	0	0	0	1	0	0	0	0	0	0	0	0	0	0	0	4	4	4	4	4	4	0	1	4	4	0	4	4	4	0	1	0	1	0	0
T2ANAHW030	42	2014-05-09	RBB	1	1	0	0	0	0	4	3	3	0	0	0	0	0	0	0	0	0	0	0	0	0	0	0	0	0	4	4	4	4	4	3	0	0	4	4	0	4	4	4	0	10	0	0	0	0
T2ANAHW030	52	2014-06-06	RBB	1	1	0	0	0	0	2	1	0	1	0	0	0	0	1	1	0	0	0	0	0	0	1	0	0	0	4	4	4	4	4	4	0	2	4	4	0	4	4	4	0	3	1	2	0	1
T2ANAHW030	78	2015-01-23	Apsara	1	1	0	0	0	0	0	0	0	0	0	0	0	0	1	0	0	0	0	0	0	0	0	0	0	0	4	4	4	4	4	4	0	2	4	4	0	4	4	4	0	0	0	1	0	0
T2ANAHW031	0	2013-07-11	RBB	1	1	0	0	0	0	0	0	0	0	0	0	0	0	0	0	0	0	0	0	0	0	0	0	0	0	0	0	0	0	0	0	0	0	0	0	0	0	0	0	0	0	0	0	0	0
T2ANAHW031	4	2013-08-07	Apsara	1	1	1	0	0	0	2	2	3	0	1	1	0	0	0	0	0	0	0	0	0	0	0	0	0	0	0	0	0	0	0	0	0	0	0	0	0	0	0	0	1	7	2	0	0	0
T2ANAHW031	8	2013-09-04	Apsara	1	1	1	0	0	0	3	2	0	0	2	1	0	0	0	0	0	0	0	0	0	0	0	0	0	0	0	0	0	0	0	0	0	0	0	0	0	0	0	0	1	5	3	0	0	0
T2ANAHW031	12	2013-10-02	RBB	1	1	0	0	0	0	3	1	0	0	0	0	0	0	0	0	0	0	0	0	0	0	0	0	0	0	0	0	0	0	0	0	0	0	0	0	0	0	0	0	0	4	0	0	0	0
T2ANAHW031	16	2013-10-30	RBB	1	1	0	0	0	0	4	1	1	0	0	0	0	0	0	0	0	0	0	0	0	0	0	0	0	0	0	0	0	0	0	0	0	0	0	0	0	0	0	0	0	6	0	0	0	0
T2ANAHW031	20	2013-11-27	Apsara	1	1	0	0	0	0	0	0	0	0	1	0	0	0	0	0	0	0	0	0	0	0	0	0	0	0	0	0	0	0	0	0	0	0	0	0	0	0	0	0	0	0	1	0	0	0
T2ANAHW031	24	2013-12-18	RBB	1	1	1	0	0	0	2	1	0	1	0	0	0	0	0	0	0	0	0	0	0	0	0	0	0	0	0	0	0	0	0	0	0	0	0	0	0	0	0	0	1	3	1	0	0	0
T2ANAHW031	28	2014-01-16	Apsara	1	1	0	0	0	0	0	0	0	0	0	0	0	0	0	0	0	0	0	0	0	0	0	0	0	0	0	0	0	0	0	0	0	0	0	0	0	0	0	0	0	0	0	0	0	0
T2ANAHW031	32	2014-02-19	Apsara	1	1	0	0	0	0	0	0	0	0	0	0	0	0	0	0	0	0	0	0	0	0	0	0	0	0	0	0	0	0	0	0	0	0	0	0	0	0	0	0	0	0	0	0	0	0
T2ANAHW031	52	2014-06-25	RBB	1	1	0	0	0	0	0	0	0	0	0	0	0	0	0	0	0	0	0	0	0	0	0	0	0	0	0	0	0	0	0	0	0	0	0	0	0	0	0	0	0	0	0	0	0	0
T2ANAHW031	78	2015-01-08	AK	1	1	0	0	0	0	0	0	0	0	0	0	0	0	0	0	0	0	0	0	0	0	0	0	0	0	0	0	0	0	0	0	0	0	0	0	0	0	0	0	0	0	0	0	0	0
T2ANAHW032	0	2013-07-25	Apsara	1	1	0	0	0	0	0	0	0	0	0	1	0	0	0	0	0	0	0	0	0	0	0	0	0	0	0	0	0	0	0	0	0	0	0	0	0	4	0	0	0	0	1	0	0	0
T2ANAHW032	4	2013-08-22	Apsara	1	1	0	0	0	0	0	0	0	0	0	0	0	0	0	0	0	0	0	0	0	0	0	0	0	0	0	0	0	0	0	0	0	0	0	0	0	3	0	0	0	0	0	0	0	0
T2ANAHW032	8	2013-09-18	Apsara	1	1	0	0	0	0	0	0	0	0	0	0	0	0	0	0	0	0	0	0	0	0	0	0	0	0	0	0	0	0	0	0	0	0	0	0	0	0	0	0	0	0	0	0	0	0
T2ANAHW032	12	2013-10-30	Apsara	1	1	0	0	0	0	0	0	0	0	0	0	0	0	0	0	0	0	0	0	0	0	0	0	0	0	0	0	0	0	0	0	0	0	0	0	0	0	0	0	0	0	0	0	0	0
T2ANAHW032	20	2013-12-04	Apsara	1	1	0	0	0	0	0	0	0	0	0	0	0	0	0	0	0	0	0	0	0	0	0	0	0	0	0	0	0	0	0	0	0	0	0	0	0	1	0	0	0	0	0	0	0	0
T2ANAHW032	24	2014-01-08	Apsara	1	1	0	0	0	0	0	0	0	0	0	0	0	0	0	0	0	0	0	0	0	0	0	0	0	0	0	0	0	0	0	0	0	0	0	0	0	0	0	0	0	0	0	0	0	0
T2ANAHW032	28	2014-02-06	RBB	1	1	0	0	0	0	0	0	0	0	0	0	0	0	0	0	0	0	0	0	0	0	0	0	0	0	0	0	0	0	0	0	0	0	0	0	0	0	0	0	0	0	0	0	0	0
T2ANAHW032	30	2014-02-20	Apsara	1	1	0	0	0	0	0	0	0	0	0	0	0	0	0	0	0	0	0	0	0	0	0	0	0	0	0	0	0	0	0	0	0	0	0	0	0	0	0	0	0	0	0	0	0	0
T2ANAHW032	32	2014-03-05	Apsara	1	1	0	0	0	0	0	0	0	0	0	0	0	0	0	0	0	0	0	0	0	0	0	0	0	0	0	0	0	0	0	0	0	0	0	0	0	0	0	0	0	0	0	0	0	0
T2ANAHW032	52	2014-07-23	Apsara	1	1	0	0	0	0	0	0	0	0	0	0	0	0	0	0	0	0	0	0	0	0	0	0	0	0	0	0	0	0	0	0	0	0	0	0	0	4	0	0	0	0	0	0	0	0
T2ANAHW032	78	2015-01-14	Apsara	1	1	0	0	0	0	0	0	0	2	2	3	0	0	0	0	0	0	0	0	0	0	0	0	0	0	0	0	0	0	0	0	0	0	0	0	0	0	0	0	0	0	7	0	0	0
T2ANAHW033	0	2013-08-14	Apsara	1	1	0	0	0	0	4	3	2	1	3	3	0	0	4	5	5	0	0	4	3	3	4	1	1	0	4	4	4	4	4	4	0	3	3	3	0	4	4	4	0	9	7	14	10	6
T2ANAHW033	4	2013-09-11	Apsara	1	1	0	0	0	0	0	0	0	0	0	0	0	0	5	5	5	0	0	2	1	1	1	0	0	0	4	4	4	3	4	4	0	0	0	0	0	4	4	4	0	0	0	15	4	1
T2ANAHW033	8	2013-10-09	Apsra	1	1	0	0	0	0	0	0	1	0	0	0	0	0	5	1	5	0	0	2	3	1	0	0	1	0	4	4	4	3	4	4	0	0	0	1	0	4	4	4	0	1	0	11	6	1
T2ANAHW033	12	2013-11-06	RBB	1	1	0	0	0	0	3	1	1	0	0	0	0	0	4	5	5	0	0	4	1	1	3	0	0	0	4	4	4	0	4	3	0	0	0	3	0	4	4	4	0	5	0	14	6	3
T2ANAHW033	16	2013-12-06	AK	1	1	0	0	0	0	3	1	1	0	0	0	0	0	4	5	5	0	0	4	1	1	3	0	0	0	4	4	4	0	4	3	0	0	0	3	0	4	4	4	0	5	0	14	6	3
T2ANAHW033	20	2014-01-01	Apsara	1	1	0	0	0	0	3	1	1	0	0	0	0	0	4	4	5	0	0	3	1	1	3	0	0	0	4	4	4	1	4	4	0	2	1	2	0	4	4	4	0	5	0	13	5	3
T2ANAHW033	24	2014-01-29	Apsara	1	1	0	0	0	0	1	0	0	0	0	0	0	0	5	5	5	0	0	3	2	1	2	0	0	0	4	4	4	3	4	4	0	1	1	1	0	4	4	4	0	1	0	15	6	2
T2ANAHW033	28	2014-02-26	Apsra	1	1	0	0	0	0	0	0	0	0	1	0	0	0	5	5	5	0	0	3	1	1	1	0	0	0	4	4	4	1	4	2	0	1	0	0	0	4	4	4	0	0	1	15	5	1
T2ANAHW033	32	2014-04-02	Apsara	1	1	0	0	0	0	0	0	0	0	0	0	0	0	5	5	5	0	0	1	1	1	1	0	0	0	4	4	4	4	4	4	0	1	0	1	0	4	4	4	0	0	0	15	3	1
T2ANAHW033	34	2014-04-16	RBB	1	1	1	0	0	0	1	1	1	1	1	1	0	0	4	4	4	0	0	4	2	3	4	0	0	0	4	4	4	2	4	4	0	0	1	1	0	4	4	4	1	3	3	12	9	4
T2ANAHW033	52	2014-08-27	Apsara	1	1	0	0	0	0	0	0	0	0	0	0	0	0	4	4	5	0	0	4	4	4	4	0	0	0	4	4	4	3	3	3	0	3	3	3	0	4	4	4	0	0	0	13	12	4
T2ANAHW033	70	2014-12-10	RB	1	1	1	1	0	0	4	1	1	1	1	0	0	0	5	5	5	0	0	4	4	3	4	0	0	0	4	4	4	3	4	4	0	4	4	4	0	4	4	4	2	6	2	15	11	4
T2ANAHW033	78	2015-02-06	Apsara	1	1	0	0	0	0	1	1	1	0	0	0	0	0	5	5	5	0	0	4	4	3	4	0	0	0	4	4	4	3	4	4	0	4	4	4	0	4	4	4	0	3	0	15	11	4
T2ANAHW034	0	2013-09-05	Apsara	1	1	0	0	0	0	1	1	4	2	2	0	0	0	3	1	0	0	0	5	5	5	3	1	1	0	4	4	4	1	0	0	0	3	2	2	0	4	4	4	0	6	4	4	15	5
T2ANAHW034	4	2013-10-02	RBB	1	1	4	0	0	0	5	0	0	2	2	0	0	0	3	1	0	0	0	5	2	4	4	0	0	0	4	4	4	0	0	4	0	0	1	4	0	4	4	4	4	5	4	4	11	4
T2ANAHW034	8	2013-10-30	Apsara	1	1	2	0	0	0	1	1	1	0	0	0	0	0	2	2	0	0	0	3	0	2	2	0	0	0	4	4	4	0	0	1	0	1	1	2	0	4	4	4	2	3	0	4	5	2
T2ANAHW034	12	2013-11-27	Apsara	1	1	1	1	1	0	4	1	1	1	1	0	0	0	1	1	1	0	0	5	2	5	1	1	1	0	4	4	4	0	1	2	0	1	1	1	0	4	4	4	3	6	2	3	12	3
T2ANAHW034	16	2013-12-18	RBB	1	1	1	1	1	0	5	5	1	1	1	1	0	0	1	1	1	0	0	5	1	5	4	1	1	0	4	4	4	0	1	2	0	0	3	4	0	4	4	4	3	11	3	3	11	6
T2ANAHW034	20	2014-01-22	Apsara	1	1	1	1	1	0	2	1	3	1	1	1	0	0	1	1	1	0	0	5	2	5	5	1	1	0	4	4	4	0	2	2	0	0	3	3	0	4	4	4	3	6	3	3	12	7
T2ANAHW034	24	2014-02-19	Apsara	1	1	1	0	0	0	2	1	3	0	1	0	0	0	1	1	0	0	0	5	2	5	5	0	0	0	4	4	4	0	1	3	0	1	2	3	0	4	4	4	1	6	1	2	12	5
T2ANAHW034	28	2014-03-19	Apsara	1	1	2	0	0	0	3	2	2	1	1	0	0	0	1	1	0	0	0	5	2	5	2	1	0	0	4	4	4	0	1	4	0	1	2	2	0	4	4	4	2	7	2	2	12	3
T2ANAHW034	32	2014-04-16	RBB	1	1	4	1	1	0	5	4	2	2	1	1	0	0	5	1	1	0	0	5	3	5	5	1	1	0	4	4	4	0	0	3	0	0	2	4	0	4	4	4	6	11	4	7	13	7
T2ANAHW034	34	2014-04-27	RBB	1	1	5	0	0	0	5	3	0	1	1	0	0	0	3	1	0	0	0	5	0	5	4	0	0	0	4	4	4	0	0	4	0	0	3	3	0	4	4	4	5	8	2	4	10	4
T2ANAHW036	0	2013-09-27	RBB	1	1	0	0	0	0	0	0	0	0	0	0	0	0	0	0	0	0	0	0	0	0	0	0	0	0	4	4	3	3	4	3	0	2	2	1	0	3	3	3	0	0	0	0	0	0
T2ANAHW036	4	2013-10-25	RBB	1	1	0	0	0	0	0	0	0	0	0	0	0	0	0	0	0	0	0	0	0	0	0	0	0	0	4	4	2	0	1	0	0	1	0	2	0	3	3	3	0	0	0	0	0	0
T2ANAHW036	8	2013-11-22	Apsara	1	1	0	0	0	0	0	0	0	0	0	0	0	0	0	0	0	0	0	0	0	0	0	0	0	0	4	4	3	0	1	0	0	1	0	0	0	3	3	3	0	0	0	0	0	0
T2ANAHW036	12	2013-12-20	RBB	1	1	0	0	0	0	0	0	0	0	0	0	0	0	0	0	0	0	0	0	0	0	0	0	0	0	3	3	3	1	1	2	0	1	0	1	0	3	3	3	0	0	0	0	0	0
T2ANAHW036	16	2014-01-17	RBB	1	1	0	0	0	0	0	0	0	0	0	0	0	0	0	0	0	0	0	0	0	0	0	0	0	0	2	2	2	3	3	3	0	3	0	0	0	2	2	2	0	0	0	0	0	0
T2ANAHW036	20	2014-02-14	RBB	1	1	0	0	0	0	1	0	0	0	0	0	0	0	0	0	0	0	0	1	0	0	0	0	0	0	3	3	3	0	0	0	0	0	0	0	0	3	3	3	0	1	0	0	1	0
T2ANAHW036	24	2014-03-14	Apsara	1	1	0	0	0	0	0	0	0	0	0	0	0	0	0	0	0	0	0	0	0	0	0	0	0	0	3	3	3	0	0	0	0	0	0	0	0	3	3	3	0	0	0	0	0	0
T2ANAHW036	28	2014-04-12	ND	1	1	0	0	0	0	0	0	0	0	0	0	0	0	0	0	0	0	0	0	0	0	0	0	0	0	3	3	3	1	2	3	0	0	0	0	0	3	3	3	0	0	0	0	0	0
T2ANAHW036	32	2014-05-09	RBB	1	1	0	0	0	0	1	1	1	0	0	0	0	0	0	0	0	0	0	1	1	1	0	0	0	0	4	4	3	3	3	4	0	3	2	3	0	4	4	4	0	3	0	0	3	0
T2ANAHW036	36	2014-06-06	RBB	1	1	0	0	0	0	1	0	1	0	0	0	0	0	0	0	0	0	0	0	0	0	0	0	0	0	4	4	4	3	4	4	0	2	0	3	0	4	4	4	0	2	0	0	0	0
T2ANAHW036	44	2014-08-01	RBB	1	1	0	0	0	0	0	0	0	0	0	0	0	0	0	0	0	0	0	0	0	0	0	0	0	0	4	4	4	3	4	4	0	3	1	3	0	4	4	4	0	0	0	0	0	0
T2ANAHW036	52	2014-11-28	RBB	1	1	0	0	0	0	1	1	1	0	0	0	0	0	0	0	0	0	0	0	0	0	0	0	0	0	4	4	4	3	3	3	0	3	3	3	0	4	4	4	0	3	0	0	0	0
T2ANAHW036	78	2015-03-20	AK	1	1	0	0	0	0	0	0	0	0	0	0	0	0	0	0	0	0	0	0	0	0	0	0	0	0	4	4	4	4	4	4	0	4	4	3	0	4	4	4	0	0	0	0	0	0
T2ANAHW039	0	2013-10-25	Apsara	1	1	0	0	0	0	1	1	1	0	0	0	0	0	0	0	0	0	0	1	1	0	0	0	0	0	3	3	3	1	4	4	0	4	3	3	0	4	4	4	0	3	0	0	2	0
T2ANAHW039	4	2013-11-13	RBB	1	1	0	0	0	0	1	1	0	0	0	0	0	0	0	0	0	0	0	1	1	0	0	0	0	0	3	0	0	0	4	4	0	4	3	0	0	4	4	4	0	2	0	0	2	0
T2ANAHW039	8	2013-12-18	RBB	1	1	0	0	0	0	1	0	0	0	0	0	0	0	0	0	0	0	0	1	0	0	0	0	0	0	0	0	0	1	1	2	0	4	1	1	0	4	4	4	0	1	0	0	1	0
T2ANAHW039	12	2014-01-15	Apsara	1	1	0	0	0	0	0	0	0	0	0	0	0	0	0	0	0	0	0	0	0	0	0	0	0	0	0	0	0	0	0	0	0	2	0	0	0	4	4	3	0	0	0	0	0	0
T2ANAHW039	16	2014-02-12	Apsara	1	1	0	0	0	0	0	0	0	0	0	0	0	0	0	0	0	0	0	0	0	0	0	0	0	0	0	0	0	0	0	0	0	2	0	0	0	4	4	4	0	0	0	0	0	0
T2ANAHW039	20	2014-03-12	Apsara	1	1	0	0	0	0	0	0	0	0	0	0	0	0	0	0	0	0	0	0	0	0	0	0	0	0	0	0	0	0	0	0	0	0	0	0	0	4	4	4	0	0	0	0	0	0
T2ANAHW039	24	2014-04-02	Apsara	1	1	0	0	0	0	0	0	0	0	0	0	0	0	0	0	0	0	0	0	0	0	0	0	0	0	0	0	0	0	0	0	0	0	0	0	0	3	3	3	0	0	0	0	0	0
T2ANAHW039	28	2014-04-07	Apsara	1	1	0	0	0	0	0	0	0	0	0	0	0	0	0	0	0	0	0	0	0	0	0	0	0	0	0	0	0	0	0	0	0	0	0	0	0	0	0	0	0	0	0	0	0	0
T2ANAHW039	32	2014-06-04	Apsara	1	1	0	0	0	0	0	0	0	0	0	0	0	0	0	0	0	0	0	0	0	0	0	0	0	0	0	0	0	0	0	0	0	0	0	0	0	0	0	0	0	0	0	0	0	0
T2ANAHW039	36	2014-07-23	Apsara	1	1	0	0	0	0	0	0	0	0	0	0	0	0	0	0	0	0	0	0	0	0	0	0	0	0	0	0	0	0	0	0	0	0	0	0	0	3	3	3	0	0	0	0	0	0
T2ANAHW039	52	2014-10-22	RBB	1	1	0	0	0	0	1	0	0	0	0	0	0	0	0	0	0	0	0	0	0	0	0	0	0	0	0	0	0	0	2	2	0	2	0	0	0	3	0	0	0	1	0	0	0	0
T2ANAHW039	78	2015-04-22	JM	1	1	1	0	0	0	1	0	1	0	0	0	0	0	0	0	0	0	0	1	1	0	0	0	0	0	0	0	0	0	0	0	0	2	1	1	0	3	3	3	1	2	0	0	2	0
T2ANALW001	0	2012-05-03	Bista	1	1	0	0	0	0	1	0	0	0	0	0	0	0	0	0	0	0	0	0	0	0	0	0	0	0	0	0	0	0	0	0	0	0	0	0	0	0	3	0	0	1	0	0	0	0
T2ANALW001	4	2012-05-30	apsara	1	1	0	0	0	0	0	0	0	0	0	0	0	0	0	0	0	0	0	0	0	0	0	0	0	0	0	0	0	0	0	0	0	0	0	0	0	0	0	0	0	0	0	0	0	0
T2ANALW001	8	2012-06-26	Bista	1	1	0	0	0	0	0	0	0	0	0	0	0	0	0	0	0	0	0	0	0	0	0	0	0	0	0	0	0	0	0	0	0	0	0	0	0	0	0	0	0	0	0	0	0	0
T2ANALW001	12	2012-07-25	RBB	1	1	0	0	0	0	1	0	0	0	0	0	0	0	0	0	0	0	0	0	0	0	0	0	0	0	0	0	0	0	0	0	0	0	0	0	0	0	0	0	0	1	0	0	0	0
T2ANALW001	16	2012-08-22	APSARA	1	1	0	0	0	0	0	0	0	0	0	0	0	0	0	0	0	0	0	0	0	0	0	0	0	0	0	0	0	0	0	0	0	0	0	0	0	0	0	0	0	0	0	0	0	0
T2ANALW001	20	2012-09-19	APSARA	1	1	0	0	0	0	0	0	0	0	0	0	0	0	0	0	0	0	0	0	0	0	0	0	0	0	0	0	0	0	0	0	0	0	0	0	0	0	0	0	0	0	0	0	0	0
T2ANALW001	28	2012-11-07	APSARA	1	1	0	0	0	0	0	0	0	0	0	0	0	0	0	0	0	0	0	0	0	0	0	0	0	0	0	0	0	0	0	1	0	0	0	0	0	0	0	0	0	0	0	0	0	0
T2ANALW001	29	2012-11-27	APSARA	1	1	0	0	0	0	0	0	0	0	0	0	0	0	0	0	0	0	0	0	0	0	0	0	0	0	0	0	0	0	0	0	0	0	0	0	0	0	0	0	0	0	0	0	0	0
T2ANALW001	30	2012-11-27	Apsara	1	1	0	0	0	0	0	0	0	0	0	0	0	0	0	0	0	0	0	0	0	0	0	0	0	0	0	0	0	0	0	0	0	0	0	0	0	0	0	0	0	0	0	0	0	0
T2ANALW001	32	2012-12-20	RBB	1	1	0	0	0	0	1	0	0	0	0	0	0	0	0	0	0	0	0	1	0	0	0	0	0	0	0	0	0	0	0	0	0	0	0	0	0	0	0	0	0	1	0	0	1	0
T2ANALW001	42	2013-02-17	RBB	1	1	0	0	0	0	0	0	0	0	0	0	0	0	0	0	0	0	0	0	0	0	0	0	0	0	0	0	0	0	0	0	0	0	0	0	0	0	0	0	0	0	0	0	0	0
T2ANALW001	50	2013-04-14	ND	1	1	0	0	0	0	0	0	0	0	0	0	0	0	0	0	0	0	0	0	0	0	0	0	0	0	0	0	0	0	0	0	0	0	0	0	0	0	0	0	0	0	0	0	0	0
T2ANALW001	78	2013-10-27	RBB	1	1	0	0	0	0	0	0	0	0	0	0	0	0	0	0	0	0	0	0	0	0	0	0	0	0	0	0	0	0	0	0	0	0	0	0	0	0	0	0	0	0	0	0	0	0
T2ANALW002	0	2012-06-28	RB Bista	1	1	0	0	0	0	0	1	0	0	0	0	0	0	0	0	0	0	0	5	4	1	0	0	0	0	4	4	3	4	4	3	0	3	4	4	0	3	4	4	0	1	0	0	10	0
T2ANALW002	4	2012-07-26	Apsara	1	1	0	0	0	0	0	1	0	0	0	0	0	0	0	0	0	0	0	1	1	1	0	0	0	0	3	4	1	3	3	3	0	3	3	4	0	4	4	4	0	1	0	0	3	0
T2ANALW002	8	2012-08-22	Apsara	1	1	0	0	0	0	0	0	1	0	0	0	0	0	0	0	0	0	0	0	0	0	0	0	0	0	4	4	3	3	3	3	0	4	3	3	0	4	4	4	0	1	0	0	0	0
T2ANALW002	12	2012-09-19	Apsara	1	1	0	0	0	0	0	0	0	0	0	0	0	0	0	0	0	0	0	0	0	0	0	0	0	0	3	3	1	2	2	2	0	3	3	3	0	3	3	3	0	0	0	0	0	0
T2ANALW002	16	2012-10-17	RBB	1	1	0	0	0	0	1	0	0	0	0	0	0	0	0	0	0	0	0	3	0	0	0	0	0	0	4	2	0	2	1	1	0	1	3	3	0	1	3	4	0	1	0	0	3	0
T2ANALW002	20	2012-11-07	APSARA	1	1	0	0	0	0	0	0	0	0	0	0	0	0	0	0	0	0	0	0	0	1	0	0	0	0	3	3	3	2	2	3	0	3	3	3	0	4	4	4	0	0	0	0	1	0
T2ANALW002	24	2012-12-05	APSARA	1	1	0	0	0	0	0	0	0	0	0	0	0	0	0	0	0	0	0	0	0	0	0	0	0	0	3	3	2	2	2	2	0	3	3	2	0	3	3	3	0	0	0	0	0	0
T2ANALW002	28	2013-01-02	RBB	1	1	0	0	0	0	0	0	0	0	0	0	0	0	0	0	0	0	0	2	2	2	0	0	0	0	4	4	4	3	1	2	0	4	3	4	0	4	4	4	0	0	0	0	6	0
T2ANALW002	32	2013-01-30	Apsara	1	1	0	0	0	0	0	0	0	0	0	0	0	0	0	0	0	0	0	0	0	0	0	0	0	0	1	1	1	2	1	1	0	1	1	4	0	3	3	3	0	0	0	0	0	0
T2ANALW002	52	2013-09-18	Apsara	1	1	0	0	0	0	0	0	0	0	0	0	0	0	0	0	0	0	0	0	0	0	0	0	0	0	2	1	1	2	2	1	0	1	2	3	0	3	3	3	0	0	0	0	0	0
T2ANALW002	78	2013-12-18	RBB	1	1	0	0	0	0	2	0	0	0	0	0	0	0	0	0	0	0	0	1	1	0	0	0	0	0	2	2	0	1	1	0	0	0	2	3	0	3	3	3	0	2	0	0	2	0
T2ANALW003	0	2012-07-05	RB Bista	1	1	0	0	0	0	0	0	0	0	0	0	0	0	0	0	0	0	0	1	0	0	0	0	0	0	4	4	3	0	0	0	0	0	0	0	0	0	0	0	0	0	0	0	1	0
T2ANALW003	4	2012-08-01	RBB	1	1	0	0	0	0	0	1	0	0	0	0	0	0	0	0	0	0	0	0	0	1	0	0	0	0	3	3	3	0	0	0	0	0	0	0	0	0	0	0	0	1	0	0	1	0
T2ANALW003	8	2012-08-29	Apsara	1	1	0	0	0	0	0	0	0	0	0	0	0	0	0	0	0	0	0	0	0	0	0	0	0	0	2	2	2	0	0	0	0	0	0	0	0	0	0	0	0	0	0	0	0	0
T2ANALW003	12	2012-09-26	RBB	1	1	0	0	0	0	0	0	0	0	0	0	0	0	0	0	0	0	0	0	0	0	0	0	0	0	3	3	2	0	0	0	0	0	0	0	0	0	0	0	0	0	0	0	0	0
T2ANALW003	17	2012-10-31	RBB	1	1	0	0	0	0	0	1	0	0	0	0	0	0	0	0	0	0	0	0	0	1	0	0	0	0	3	3	3	0	0	0	0	0	0	0	0	0	0	0	0	1	0	0	1	0
T2ANALW003	20	2012-11-21	APSARA	1	1	0	0	0	0	0	0	0	0	0	0	0	0	0	0	0	0	0	0	0	0	0	0	0	0	3	3	3	0	0	0	0	0	0	0	0	0	0	0	0	0	0	0	0	0
T2ANALW003	24	2012-12-19	Apsara	1	1	0	0	0	0	0	0	0	0	0	0	0	0	0	0	0	0	0	0	0	0	0	0	0	0	3	3	3	0	0	0	0	0	0	0	0	0	0	0	0	0	0	0	0	0
T2ANALW003	28	2013-01-16	RBB	1	1	0	0	0	0	0	0	0	0	0	0	0	0	0	0	0	0	0	0	0	0	0	0	0	0	0	2	0	1	0	0	0	1	0	0	0	0	0	0	0	0	0	0	0	0
T2ANALW003	32	2013-02-13	RBB	1	1	0	0	0	0	0	0	0	0	0	0	0	0	0	0	0	0	0	1	0	0	0	0	0	0	3	0	0	0	0	0	0	0	0	0	0	0	0	0	0	0	0	0	1	0
T2ANALW003	52	2013-07-03	Apsara	1	1	0	0	0	0	0	0	0	0	0	0	0	0	0	0	0	0	0	0	0	0	0	0	0	0	4	3	3	0	0	0	0	0	0	0	0	0	0	0	0	0	0	0	0	0
T2ANALW003	78	2014-01-08	Apsara	1	1	0	0	0	0	0	0	0	0	0	0	0	0	0	0	0	0	0	0	0	0	0	0	0	0	3	3	3	0	0	0	0	0	0	0	0	0	0	0	0	0	0	0	0	0
T2ANALW004	0	2012-07-05	Apsara	1	1	1	1	1	0	4	3	4	1	1	1	0	0	0	0	0	0	0	4	4	4	3	0	0	0	4	4	4	4	4	4	0	3	3	3	0	4	4	4	3	11	3	0	12	3
T2ANALW004	4	2012-08-01	RBB	1	1	0	0	0	0	0	2	5	1	0	1	0	0	0	0	0	0	0	0	0	5	5	0	0	0	4	4	4	4	4	4	0	0	0	0	0	4	4	3	0	7	2	0	5	5
T2ANALW004	8	2012-08-29	APSARA	1	1	0	0	0	0	2	1	2	0	1	0	0	0	0	0	0	0	0	1	1	1	1	0	0	0	4	4	4	4	4	4	0	0	0	0	0	2	3	2	0	5	1	0	3	1
T2ANALW004	12	2012-09-26	Apsara	1	1	0	0	0	0	4	0	2	0	0	0	0	0	0	0	0	0	0	2	0	0	0	0	0	0	4	4	4	4	4	4	0	0	0	0	0	3	3	3	0	6	0	0	2	0
T2ANALW004	16	2012-10-31	RBB	1	1	0	0	0	0	0	0	4	0	0	0	0	0	0	0	0	0	0	0	1	5	4	0	0	0	4	4	4	4	4	4	0	0	1	1	0	3	3	2	0	4	0	0	6	4
T2ANALW004	21	2012-11-21	Apsara	1	1	0	0	0	0	1	0	1	0	0	0	0	0	0	0	0	0	0	1	1	1	1	0	0	0	4	4	4	4	4	4	0	1	1	1	0	3	3	2	0	2	0	0	3	1
T2ANALW004	24	2012-12-19	RBB	1	1	0	0	0	0	4	1	1	1	0	1	0	0	0	0	0	0	0	4	1	0	4	0	1	0	4	4	4	4	4	4	0	0	0	0	0	4	4	4	0	6	2	0	5	5
T2ANALW004	28	2013-01-16	RBB	1	1	0	0	0	0	4	1	2	0	0	0	0	0	0	0	0	0	0	3	0	0	0	0	0	0	4	4	4	4	4	4	0	0	1	0	0	4	4	4	0	7	0	0	3	0
T2ANALW004	32	2013-02-13	RBB	1	1	0	0	0	0	4	0	0	0	0	0	0	0	0	0	0	0	0	3	0	0	0	0	0	0	4	4	4	4	4	4	0	0	0	0	0	4	4	3	0	4	0	0	3	0
T2ANALW004	52	2013-06-26	apsara	1	1	0	0	0	0	2	0	0	0	0	0	0	0	0	0	0	0	0	1	0	0	0	0	0	0	4	4	4	4	4	4	0	0	0	0	0	3	3	3	0	2	0	0	1	0
T2ANALW004	78	2014-01-01	Apsara	1	1	0	0	0	0	0	0	0	0	0	0	0	0	0	0	0	0	0	0	0	0	0	0	0	0	4	4	4	4	4	4	0	0	0	0	0	3	3	3	0	0	0	0	0	0
T2ANALW005	0	2012-07-12	Apsara	2	2	1	1	1	0	1	1	1	1	1	1	0	0	0	0	0	0	0	0	0	0	0	0	8	0	3	2	2	0	0	0	0	0	0	0	0	0	0	0	3	3	3	0	0	0
T2ANALW006	0	2012-07-19	RB BISTA	1	1	5	5	5	0	5	5	5	5	5	5	0	0	0	0	0	0	0	0	0	0	0	0	0	0	4	4	4	0	4	4	0	0	3	4	0	0	2	2	15	15	15	0	0	0
T2ANALW006	4	2012-08-16	Apsara	1	1	5	5	5	0	5	5	5	5	5	5	0	0	0	0	0	0	0	0	0	0	0	0	0	0	4	4	2	3	3	3	0	0	3	4	0	3	4	3	15	15	15	0	0	0
T2ANALW006	8	2012-09-13	APSARA	1	1	5	5	5	0	5	5	5	5	5	5	0	0	0	0	0	0	0	0	0	0	0	0	0	0	4	4	4	3	3	4	0	4	2	2	0	3	3	3	15	15	15	0	0	0
T2ANALW006	12	2012-10-10	RBB	1	1	5	5	5	0	5	5	5	5	5	5	0	0	0	0	0	0	0	0	0	0	0	0	0	0	4	4	4	3	4	4	0	4	4	4	0	4	4	3	15	15	15	0	0	0
T2ANALW006	16	2012-11-07	Apsara	1	1	5	5	5	0	5	5	5	5	5	5	0	0	0	0	0	0	0	0	0	0	0	0	0	0	4	4	4	4	4	4	0	4	4	4	0	4	4	4	15	15	15	0	0	0
T2ANALW006	20	2012-12-05	APSARA	1	1	5	5	5	0	5	5	5	5	5	5	0	0	0	0	0	0	0	0	0	0	0	0	0	0	4	4	4	4	4	4	0	1	2	4	0	3	3	3	15	15	15	0	0	0
T2ANALW006	24	2013-01-02	RBB	1	1	5	5	5	0	5	5	5	5	5	5	0	0	0	0	0	0	0	0	0	0	0	0	0	0	4	4	4	3	3	4	0	4	1	0	0	2	2	2	15	15	15	0	0	0
T2ANALW006	28	2013-01-30	Apsara	1	1	5	5	5	0	5	5	5	5	5	5	0	0	0	0	0	0	0	0	0	0	0	0	0	0	4	4	4	4	4	4	0	0	1	4	0	3	3	2	15	15	15	0	0	0
T2ANALW006	32	2013-02-27	RBB	1	1	5	5	5	0	5	5	5	5	5	5	0	0	0	0	0	0	0	0	0	0	0	0	0	0	4	4	4	4	4	4	0	4	4	1	0	3	3	3	15	15	15	0	0	0
T2ANALW006	40	2013-04-24	RBB	1	1	5	5	5	0	5	5	5	5	5	5	0	0	0	0	0	0	0	0	0	0	0	0	0	0	4	4	4	4	4	4	0	4	2	0	0	0	0	0	15	15	15	0	0	0
T2ANALW006	52	2013-07-10	RBB	1	1	5	5	5	0	5	5	5	5	5	5	0	0	0	0	0	0	0	0	0	0	0	0	0	0	4	4	4	4	4	4	0	4	1	0	0	0	0	0	15	15	15	0	0	0
T2ANALW006	78	2014-01-08	Apsara	1	1	5	5	5	0	5	5	5	5	5	5	0	0	0	0	0	0	0	0	0	0	0	0	0	0	4	4	4	4	4	4	0	4	2	1	0	0	1	0	15	15	15	0	0	0
T2ANALW007	0	2012-07-29	Apsara	1	1	2	2	2	0	1	1	1	2	2	2	0	0	1	1	1	0	0	1	1	0	1	1	0	0	3	3	3	4	4	3	0	3	3	3	0	3	3	3	6	3	6	3	2	2
T2ANALW007	4	2012-08-23	RBB	1	1	1	0	1	0	1	1	4	0	4	0	0	0	1	0	0	0	0	0	1	1	2	0	0	0	2	3	2	2	3	3	0	1	3	3	0	2	0	0	2	6	4	1	2	2
T2ANALW007	8	2012-09-21	Apsara	1	1	1	1	1	0	1	1	1	1	1	1	0	0	1	1	1	0	0	1	1	1	1	1	1	0	2	2	2	2	3	2	0	1	3	1	0	3	3	3	3	3	3	3	3	3
T2ANALW007	12	2012-10-19	Apsara	1	1	1	0	0	0	0	1	0	1	0	0	0	0	0	0	0	0	0	0	1	0	0	0	0	0	2	2	2	2	2	2	0	2	2	2	0	1	1	1	1	1	1	0	1	0
T2ANALW007	16	2012-11-09	RBB	1	1	0	0	0	0	0	1	1	0	0	0	0	0	0	0	0	0	0	0	1	1	0	0	0	0	0	0	0	0	1	2	0	0	2	2	0	0	0	0	0	2	0	0	2	0
T2ANALW007	20	2012-12-18	Apsara	1	1	0	0	0	0	0	0	0	0	0	0	0	0	0	0	0	0	0	0	0	0	0	0	0	0	0	0	0	0	0	0	0	0	0	2	0	0	0	0	0	0	0	0	0	0
T2ANALW007	24	2013-01-20	RBB	1	1	0	0	0	0	1	1	0	0	0	0	0	0	0	0	0	0	0	0	0	0	0	0	0	0	1	1	2	2	1	1	0	2	2	1	0	3	2	2	0	2	0	0	0	0
T2ANALW007	28	2013-02-17	Apsara	1	1	0	0	0	0	0	0	0	0	0	0	0	0	0	0	0	0	0	0	0	0	0	0	0	0	0	0	0	0	0	0	0	0	0	0	0	0	0	0	0	0	0	0	0	0
T2ANALW007	32	2013-03-25	Apsara	1	1	1	0	0	0	1	0	0	0	0	0	0	0	0	0	0	0	0	0	0	0	0	0	0	0	0	0	0	0	1	0	0	0	0	0	0	0	0	0	1	1	0	0	0	0
T2ANALW007	78	2014-01-20	Apsara	1	1	0	0	0	0	0	0	0	0	0	0	0	0	0	0	0	0	0	0	0	0	0	0	0	0	0	0	0	0	0	0	0	1	0	0	0	0	0	0	0	0	0	0	0	0
T2ANALW008	0	2012-08-03	Apsara	1	1	4	1	4	0	5	5	5	5	5	4	0	0	5	5	5	0	0	5	5	5	5	1	4	0	4	4	4	4	4	4	0	4	4	4	0	4	4	4	9	15	14	15	15	10
T2ANALW008	4	2012-08-29	Apsara	1	1	1	0	1	0	5	5	5	2	3	2	0	0	4	4	4	0	0	5	1	1	5	0	0	0	4	4	4	4	4	4	0	4	4	4	0	4	4	4	2	15	7	12	7	5
T2ANALW008	8	2012-09-26	rRBB	1	1	1	0	0	0	4	4	4	1	2	0	0	0	3	3	0	0	0	4	1	0	4	0	0	0	4	4	4	3	4	4	0	2	4	4	0	4	4	4	1	12	3	6	5	4
T2ANALW008	16	2012-11-07	Apsara	1	1	1	0	1	0	3	1	4	0	1	1	0	0	1	1	1	0	0	1	1	3	5	0	0	0	4	4	4	2	4	4	0	2	4	4	0	4	4	4	2	8	2	3	5	5
T2ANALW008	20	2012-12-19	RBB	1	1	0	0	0	0	1	1	1	0	0	1	0	0	2	1	1	0	0	4	0	0	3	0	0	0	4	4	4	1	4	4	0	0	4	4	0	4	4	4	0	3	1	4	4	3
T2ANALW008	24	2013-01-16	RBB	1	1	0	0	0	0	4	0	1	0	0	1	0	0	1	1	1	0	0	4	1	0	2	0	0	0	4	4	4	2	4	4	0	0	4	4	0	4	4	4	0	5	1	3	5	2
T2ANALW008	28	2013-02-13	RBB	1	1	0	0	0	0	4	1	1	0	0	0	0	0	0	1	1	0	0	4	0	0	2	0	0	0	4	2	2	2	3	3	0	2	4	4	0	4	4	4	0	6	0	2	4	2
T2ANALW008	32	2013-03-13	RBB	1	1	0	0	0	0	5	4	2	1	1	1	0	0	1	1	1	0	0	4	1	0	4	0	0	0	3	3	3	2	4	4	0	2	4	4	0	4	4	4	0	11	3	3	5	4
T2ANALW008	52	2013-08-14	Apsara	1	1	1	0	1	0	2	2	2	1	1	1	0	0	4	4	3	0	0	5	3	3	4	1	1	0	4	4	4	3	4	4	0	3	4	4	0	4	4	4	2	6	3	11	11	6
T2ANALW008	78	2014-01-08	Apsara	1	1	4	1	4	0	5	5	5	5	5	5	0	0	5	5	5	0	0	5	5	5	5	4	1	0	4	4	4	4	4	4	0	4	4	4	0	4	4	4	9	15	15	15	15	10
T2ANALW009	0	2012-09-13	APSARA	1	1	0	0	5	0	0	5	5	5	5	5	0	0	5	5	5	0	0	5	5	5	5	5	5	0	4	4	4	4	4	4	0	4	4	4	0	4	4	4	5	10	15	15	15	15
T2ANALW009	4	2012-10-10	Apsara	1	1	3	0	5	0	1	5	5	4	5	5	0	0	5	5	5	0	0	5	5	5	5	5	5	0	4	4	4	4	4	4	0	4	4	4	0	4	4	4	8	11	14	15	15	15
T2ANALW009	8	2012-11-08	Apsara	1	1	0	0	3	0	5	2	1	4	5	5	0	0	5	5	5	0	0	5	5	5	5	5	5	0	4	4	3	4	4	4	0	3	4	4	0	4	4	4	3	8	14	15	15	15
T2ANALW009	12	2012-12-05	Apsara	1	1	0	0	4	0	2	1	0	4	5	5	0	0	5	5	5	0	0	5	5	5	5	5	5	0	4	4	3	4	4	4	0	4	3	4	0	4	4	4	4	3	14	15	15	15
T2ANALW009	16	2013-01-02	RBB	1	1	0	0	5	0	1	4	5	4	5	5	0	0	5	5	5	0	0	5	5	5	5	5	5	0	4	4	4	4	4	4	0	4	3	4	0	4	4	4	5	10	14	15	15	15
T2ANALW009	20	2013-01-31	APSARA	1	1	0	0	5	0	0	2	5	4	5	5	0	0	5	5	5	0	0	5	5	5	5	5	4	0	4	4	4	8	4	4	0	4	4	4	0	4	4	4	5	7	14	15	15	14
T2ANALW009	24	2013-02-27	RBB	1	1	0	0	5	0	0	4	5	4	5	5	0	0	5	5	5	0	0	5	5	5	5	5	1	0	4	4	4	4	4	4	0	4	0	0	0	4	4	4	5	9	14	15	15	11
T2ANALW009	28	2013-03-31	Arjun	1	1	0	0	4	0	0	3	5	5	5	5	0	0	5	5	5	0	0	5	5	5	5	5	4	0	4	4	4	4	4	4	0	2	2	2	0	4	4	4	4	8	15	15	15	14
T2ANALW009	32	2013-05-02	RBB	1	1	0	0	5	0	0	0	5	1	5	5	0	0	5	5	5	0	0	5	5	5	5	5	0	0	4	4	4	4	4	4	0	4	0	4	0	4	4	4	5	5	11	15	15	10
T2ANALW009	52	2013-09-11	Apsara	1	1	0	0	5	0	0	0	5	3	5	5	0	0	5	5	5	0	0	5	5	5	5	5	1	0	4	4	4	4	4	4	0	4	0	3	0	4	4	4	5	5	13	15	15	11
T2ANALW009	78	2014-04-09	Apsara	1	1	0	0	4	0	0	1	5	2	5	5	0	0	5	5	5	0	0	2	5	5	5	5	1	0	4	4	4	4	4	4	0	2	1	3	0	4	4	4	4	6	12	15	12	11
T2ANALW010	0	2012-10-12	RBB	2	2	1	1	2	0	4	4	4	1	2	2	0	0	3	3	3	0	0	2	3	4	2	2	2	0	4	4	4	4	4	4	0	2	3	4	0	4	4	4	4	12	5	9	9	6
T2ANALW010	4	2012-11-08	RBB	2	2	1	1	1	0	5	5	5	1	2	1	0	0	2	2	2	0	0	5	3	5	5	5	1	0	4	4	4	4	4	4	0	4	3	4	0	4	4	4	3	15	4	6	13	11
T2ANALW010	6	2012-11-25	ND	2	2	1	1	1	0	4	5	5	1	1	1	0	0	1	1	1	0	0	4	4	4	5	2	1	0	4	4	4	4	4	4	0	3	3	4	0	4	4	4	3	14	3	3	12	8
T2ANALW010	12	2012-12-23	NATI DASAR	2	2	1	1	1	0	4	4	4	1	1	4	0	0	1	1	1	0	0	4	4	4	4	2	1	0	4	4	4	4	4	4	0	3	3	4	0	4	4	4	3	12	6	3	12	7
T2ANALW010	16	2013-01-20	NATI DESAR	2	2	1	1	1	0	4	5	4	3	3	3	0	0	3	4	4	0	0	4	5	5	4	3	4	0	4	4	4	4	4	4	0	4	4	4	0	4	4	4	3	13	9	11	14	11
T2ANALW010	20	2013-02-17	RBB	1	1	0	0	1	0	3	5	3	1	2	1	0	0	1	2	1	0	0	5	4	5	5	5	1	0	4	4	4	4	4	4	0	4	3	3	0	4	4	4	1	11	4	4	14	11
T2ANALW010	24	2013-03-17	ND	2	2	1	0	1	0	4	4	4	1	2	1	0	0	1	2	1	0	0	4	4	4	5	5	1	0	4	4	4	4	4	4	0	4	3	4	0	4	4	4	2	12	4	4	12	11
T2ANALW010	28	2013-04-14	nd	2	2	1	0	1	0	5	5	5	2	2	2	0	0	1	1	1	0	0	5	4	5	5	5	1	0	4	4	4	4	4	4	0	4	4	4	0	4	4	4	2	15	6	3	14	11
T2ANALW011	0	2012-10-18	APSARA	1	1	5	5	5	0	5	5	5	5	5	5	0	0	5	5	5	0	0	4	4	4	2	2	5	0	4	4	4	4	4	4	0	4	4	4	0	4	4	4	15	15	15	15	12	9
T2ANALW011	5	2012-11-25	ND	1	1	4	5	5	0	5	5	5	5	5	5	0	0	4	1	4	0	0	5	5	5	1	0	4	0	4	4	4	4	4	4	0	4	4	3	0	4	4	4	14	15	15	9	15	5
T2ANALW011	10	2012-12-27	RBB	1	1	2	5	4	0	4	5	5	4	5	5	0	0	3	3	3	0	0	5	5	5	1	0	0	0	4	4	4	4	4	4	0	4	8	8	0	4	4	8	11	14	14	9	15	1
T2ANALW011	16	2013-01-24	RBB	1	1	3	4	4	0	4	5	5	4	5	5	0	0	2	2	3	0	0	4	5	5	0	0	4	0	4	4	4	4	4	4	0	4	4	4	0	4	4	4	11	14	14	7	14	4
T2ANALW011	20	2013-02-20	APSARA	1	1	1	4	4	0	4	5	5	4	5	5	0	0	1	1	1	0	0	5	5	5	2	0	4	0	4	4	4	4	4	4	0	3	4	4	0	4	4	4	9	14	14	3	15	6
T2ANALW011	24	2013-03-20	Apsara	1	1	4	5	4	0	5	5	5	4	5	5	0	0	4	4	3	0	0	4	5	5	1	1	4	0	4	4	4	4	4	4	0	4	4	4	0	4	4	4	13	15	14	11	14	6
T2ANALW011	28	2013-04-21	Apsara	1	1	3	5	5	0	5	5	5	5	5	5	0	0	1	1	1	0	0	4	5	5	1	1	1	0	4	4	4	4	4	4	0	4	4	4	0	4	4	4	13	15	15	3	14	3
T2ANALW011	32	2013-05-30	RBB	1	1	3	3	4	0	4	5	5	4	4	5	0	0	1	1	1	0	0	1	4	4	1	0	1	0	4	4	4	4	4	4	0	3	4	4	0	4	4	4	10	14	13	3	9	2
T2ANALW011	52	2013-10-27	RBB	1	1	2	5	5	0	5	5	5	2	5	5	0	0	1	1	1	0	0	0	4	2	0	0	0	0	4	4	4	4	4	4	0	3	4	4	0	4	4	4	12	15	12	3	6	0
T2ANALW011	78	2014-05-30	Arjun Karki	1	1	1	5	5	0	5	5	5	2	5	5	0	0	1	1	1	0	0	4	2	0	0	0	0	0	4	4	4	4	4	4	0	3	4	4	0	4	4	4	11	15	12	3	6	0
T2ANALW012	0	2013-02-28	Apsara	1	1	4	1	1	0	4	4	4	4	4	4	0	0	5	5	8	0	0	5	5	5	4	4	4	0	4	4	4	4	4	4	0	4	4	4	0	4	4	4	6	12	12	15	15	12
T2ANALW012	1	2013-02-28	APSARA	1	1	4	1	1	0	4	4	4	4	4	4	0	0	5	5	8	0	0	5	5	5	4	4	4	0	4	4	4	4	4	4	0	4	4	4	0	4	4	4	6	12	12	15	15	12
T2ANALW012	4	2013-03-28	Apsara	1	1	1	1	1	0	4	4	4	1	1	1	0	0	5	5	8	0	0	5	5	5	5	1	3	0	4	4	4	3	3	3	0	4	4	4	0	4	4	4	3	12	3	15	15	9
T2ANALW012	8	2013-04-24	RBB	1	1	4	0	1	0	5	5	3	3	1	3	0	0	5	5	9	0	0	4	4	4	4	0	2	0	4	4	4	3	3	3	0	4	4	4	0	4	4	4	5	13	7	15	12	6
T2ANALW012	12	2013-05-22	Apsara	1	1	4	4	2	0	5	5	5	2	1	2	0	0	5	5	8	0	0	5	5	5	4	3	4	0	4	4	4	4	4	4	0	4	4	4	0	4	4	4	10	15	5	15	15	11
T2ANALW012	16	2013-06-19	RBB	1	1	3	1	2	0	5	4	4	2	1	3	0	0	4	4	9	0	0	4	5	4	4	0	3	0	4	4	4	3	3	3	0	4	4	4	0	4	4	4	6	13	6	12	13	7
T2ANALW012	20	2013-07-17	RBB	1	1	3	3	3	0	4	4	4	2	1	2	0	0	5	5	5	0	0	4	4	4	4	1	4	0	4	4	4	3	3	3	0	4	4	4	0	4	4	4	9	12	5	15	12	9
T2ANALW012	24	2013-08-13	Apsara	1	1	3	3	2	0	4	4	5	2	1	2	0	0	5	5	8	0	0	5	5	5	4	0	4	0	4	4	4	3	3	3	0	4	4	4	0	4	4	0	8	13	5	15	15	8
T2ANALW012	28	2013-09-11	Apsara	1	1	3	3	3	0	5	4	4	3	3	4	0	0	4	4	8	0	0	4	4	5	4	3	4	0	4	4	4	3	3	3	0	4	4	4	0	4	4	4	9	13	10	12	13	11
T2ANALW012	32	2013-10-09	Apsara	1	1	3	3	3	0	5	5	5	3	3	3	0	0	5	5	8	0	0	5	5	5	5	2	4	0	4	4	4	3	3	4	0	4	4	4	0	4	4	4	9	15	9	15	15	11
T2ANALW012	52	2014-03-19	Apsara	1	1	1	1	1	0	2	1	2	1	1	1	0	0	5	5	8	0	0	4	4	5	2	1	5	0	4	4	4	3	3	3	0	4	4	4	0	4	4	4	3	5	3	15	13	8
T2ANALW012	78	2014-09-18	Apsara	1	1	2	2	2	0	4	4	4	2	2	2	0	0	5	5	8	0	0	4	4	4	2	2	3	0	4	4	4	3	3	3	0	3	3	4	0	4	4	4	6	12	6	15	12	7
T2ANALW013	0	2013-04-12	Apsara	1	1	0	0	0	0	0	0	0	0	0	0	0	0	0	0	0	0	0	0	0	0	0	0	0	0	3	3	3	0	0	0	0	0	0	0	0	4	4	4	0	0	0	0	0	0
T2ANALW013	4	2013-05-10	Apsara	1	1	0	0	0	0	0	0	0	0	0	0	0	0	0	0	0	0	0	0	0	0	0	0	0	0	3	3	3	0	0	0	0	0	0	0	0	4	4	4	0	0	0	0	0	0
T2ANALW013	8	2013-06-07	Apsara	1	1	0	0	0	0	0	0	0	0	0	0	0	0	0	0	0	0	0	0	0	0	0	0	0	0	0	0	0	0	0	0	0	0	0	0	0	3	3	3	0	0	0	0	0	0
T2ANALW013	12	2013-07-05	Apsara	1	1	0	0	0	0	0	0	0	0	0	0	0	0	0	0	0	0	0	0	0	0	0	0	0	0	0	0	0	0	0	0	0	0	0	0	0	3	3	3	0	0	0	0	0	0
T2ANALW013	16	2013-08-02	Apsara	1	1	0	0	0	0	0	0	0	0	0	0	0	0	0	0	0	0	0	0	0	0	0	0	0	0	0	0	0	0	0	0	0	0	0	0	0	3	3	3	0	0	0	0	0	0
T2ANALW013	20	2013-08-30	Apsara	1	1	0	0	0	0	0	0	0	0	0	0	0	0	0	0	0	0	0	0	0	0	0	0	0	0	0	0	0	0	0	0	0	0	0	0	0	3	3	3	0	0	0	0	0	0
T2ANALW013	24	2013-09-27	RBB	1	1	0	0	0	0	0	0	0	0	0	0	0	0	0	0	0	0	0	0	0	0	0	0	0	0	0	0	0	0	0	0	0	0	0	0	0	4	4	4	0	0	0	0	0	0
T2ANALW013	28	2013-10-25	RBB	1	1	0	0	0	0	0	0	0	0	0	0	0	0	0	0	0	0	0	0	0	0	0	0	0	0	0	0	0	0	0	0	0	0	0	0	0	3	3	3	0	0	0	0	0	0
T2ANALW013	32	2013-11-22	Apsara	1	1	0	0	0	0	0	0	0	0	0	0	0	0	0	0	0	0	0	0	0	0	0	0	0	0	0	0	0	0	0	0	0	0	0	0	0	3	3	2	0	0	0	0	0	0
T2ANALW013	48	2014-03-14	Apsara	1	1	0	0	0	0	0	0	0	0	0	0	0	0	0	0	0	0	0	0	0	0	0	0	0	0	0	0	0	0	0	0	0	0	0	0	0	4	4	3	0	0	0	0	0	0
T2ANALW013	52	2014-04-11	ND	1	1	0	0	0	0	0	0	0	0	0	0	0	0	0	0	0	0	0	0	0	0	0	0	0	0	0	0	0	0	0	0	0	0	0	0	0	4	4	3	0	0	0	0	0	0
T2ANALW013	68	2014-08-01	RBB	1	1	0	0	0	0	0	0	0	0	0	0	0	0	0	0	0	0	0	0	0	0	0	0	0	0	0	0	0	0	0	0	0	0	0	0	0	4	4	3	0	0	0	0	0	0
T2ANALW013	78	2014-10-31	RBB	1	1	0	0	0	0	0	0	0	0	0	0	0	0	0	0	0	0	0	0	0	0	0	0	0	0	0	0	0	0	0	0	0	0	0	0	0	4	2	0	0	0	0	0	0	0
T2ANALW014	0	2013-05-17	Apsara	1	1	4	4	4	0	4	4	4	4	5	5	0	0	5	5	5	0	0	4	4	4	4	4	4	0	4	4	4	4	4	4	0	4	4	4	0	4	4	4	12	12	14	15	12	12
T2ANALW014	4	2013-06-14	Apsara	1	1	2	0	0	0	1	1	2	2	4	5	0	0	3	1	1	0	0	2	2	1	1	0	0	0	4	4	4	4	4	4	0	4	4	4	0	4	4	4	2	4	11	5	5	1
T2ANALW014	8	2013-07-05	Apsara	1	1	0	0	0	0	1	0	1	1	4	4	0	0	0	0	0	0	0	2	1	0	0	0	0	0	4	4	4	4	4	4	0	4	4	4	0	4	4	4	0	2	9	0	3	0
T2ANALW014	12	2013-08-02	Apsara	1	1	0	0	0	0	0	0	0	0	1	1	0	0	0	0	0	0	0	0	0	0	0	0	0	0	4	4	4	3	3	3	0	4	3	3	0	4	4	4	0	0	2	0	0	0
T2ANALW014	16	2013-08-30	Apsara	1	1	0	0	0	0	0	0	0	0	0	0	0	0	0	0	0	0	0	0	0	0	0	0	0	0	4	4	4	3	3	4	0	3	4	4	0	4	4	4	0	0	0	0	0	0
T2ANALW014	20	2013-09-27	RBB	1	1	0	0	0	0	0	0	0	0	0	0	0	0	0	0	0	0	0	0	0	0	0	0	0	0	4	4	4	3	3	3	0	4	4	4	0	4	4	4	0	0	0	0	0	0
T2ANALW014	24	2013-10-25	RBB	1	1	1	0	0	0	0	0	0	1	1	0	0	0	0	0	0	0	0	0	0	0	0	0	0	0	4	4	4	3	3	3	0	4	3	4	0	4	4	4	1	0	2	0	0	0
T2ANALW014	28	2013-11-22	Apsara	1	1	0	0	0	0	0	0	0	0	0	0	0	0	0	0	0	0	0	0	0	0	0	0	0	0	4	4	4	3	2	3	0	3	3	3	0	4	4	4	0	0	0	0	0	0
T2ANALW014	32	2013-12-20	RBB	1	1	0	0	0	0	0	0	0	0	0	0	0	0	0	0	0	0	0	0	0	0	0	0	0	0	4	4	4	2	0	2	0	3	3	3	0	4	4	4	0	0	0	0	0	0
T2ANALW014	52	2014-05-09	RBB	1	1	0	0	0	0	0	0	0	0	0	0	0	0	0	0	0	0	0	0	0	0	0	0	0	0	4	4	4	0	0	0	0	0	0	0	0	4	4	4	0	0	0	0	0	0
T2ANALW014	64	2014-08-01	RBB	1	1	0	0	0	0	0	0	0	0	0	0	0	0	0	0	0	0	0	0	0	0	0	0	0	0	4	4	4	0	0	0	0	0	0	0	0	4	4	4	0	0	0	0	0	0
T2ANALW015	0	2013-07-05	Apsara	1	1	0	0	0	0	0	0	0	0	0	0	0	0	5	5	5	0	0	0	0	0	0	0	0	0	0	1	1	1	1	1	0	0	0	0	0	4	4	4	0	0	0	15	0	0
T2ANALW015	4	2013-08-02	Apsara	1	1	0	0	0	0	0	0	0	0	0	0	0	0	1	3	1	0	0	0	0	0	0	0	0	0	2	2	2	1	1	1	0	0	0	0	0	4	4	4	0	0	0	5	0	0
T2ANALW015	8	2013-08-30	Apsara	1	1	0	0	0	0	0	0	0	0	0	0	0	0	1	1	1	0	0	0	0	0	0	0	0	0	0	0	0	0	0	0	0	0	0	0	0	4	3	3	0	0	0	3	0	0
T2ANALW015	12	2013-09-27	RBB	1	1	0	0	0	0	0	0	0	0	0	0	0	0	1	1	1	0	0	2	1	1	1	0	0	0	2	2	2	2	3	2	0	0	0	0	0	4	4	4	0	0	0	3	4	1
T2ANALW015	16	2013-10-25	RBB	1	1	0	0	0	0	2	0	0	0	0	0	0	0	0	1	1	0	0	1	0	0	0	0	0	0	0	0	0	0	2	0	0	0	0	0	0	3	3	3	0	2	0	2	1	0
T2ANALW015	20	2013-11-22	Apsara	1	1	0	0	0	0	0	0	0	0	0	0	0	0	0	1	0	0	0	0	0	0	0	0	0	0	0	0	0	0	0	0	0	0	0	0	0	3	3	3	0	0	0	1	0	0
T2ANALW015	24	2013-12-20	RBB	1	1	0	0	0	0	1	0	0	0	0	0	0	0	1	1	1	0	0	0	1	0	1	0	0	0	1	2	2	0	2	0	0	0	0	0	0	4	4	3	0	1	0	3	1	1
T2ANALW015	28	2014-01-17	RBB	1	1	0	0	0	0	0	0	0	0	0	0	0	0	1	1	0	0	0	0	0	0	0	0	0	0	0	0	0	0	0	0	0	0	0	0	0	4	4	4	0	0	0	2	0	0
T2ANALW015	32	2014-02-14	RBB	1	1	0	0	0	0	1	0	0	0	0	0	0	0	1	1	1	0	0	0	0	0	0	0	0	0	0	1	1	0	0	0	0	0	0	0	0	4	4	4	0	1	0	3	0	0
T2ANALW015	40	2014-04-11	ND	1	1	0	0	0	0	0	1	1	0	0	0	0	0	0	0	0	0	0	0	0	0	0	0	0	0	1	1	2	0	0	0	0	0	0	0	0	4	4	4	0	2	0	0	0	0
T2ANALW015	48	2014-06-06	RBB	1	1	1	1	0	0	1	0	0	1	1	0	0	0	3	3	3	0	0	1	1	1	0	0	0	0	0	0	0	0	0	0	0	0	0	3	0	4	4	4	2	1	2	9	3	0
T2ANALW015	56	2014-08-01	RBB	1	1	0	0	0	0	0	0	0	0	0	0	0	0	0	1	0	0	0	0	0	0	0	0	0	0	0	0	0	0	0	0	0	0	0	0	0	4	4	4	0	0	0	1	0	0
T2ANALW015	78	2015-01-23	Apsara	1	1	0	0	0	0	0	0	0	0	0	0	0	0	0	0	0	0	0	0	0	0	0	0	0	0	0	0	0	0	0	0	0	0	0	0	0	4	4	3	0	0	0	0	0	0
T2ANALW016	0	2013-07-25	Apsara	1	1	0	0	0	0	0	0	0	0	0	0	0	0	0	0	0	0	0	0	0	0	0	0	0	0	4	4	4	0	0	0	0	0	0	0	0	4	4	4	0	0	0	0	0	0
T2ANALW016	4	2013-08-20	Apsra	1	1	0	0	0	0	0	0	0	0	0	0	0	0	0	0	2	0	0	0	0	0	0	0	0	0	4	4	4	0	0	0	0	0	0	0	0	4	4	4	0	0	0	2	0	0
T2ANALW016	8	2013-09-18	Apsara	1	1	0	0	0	0	0	0	1	0	0	0	0	0	0	0	2	0	0	0	0	0	0	0	0	0	4	4	3	0	0	0	0	0	0	0	0	4	4	3	0	1	0	2	0	0
T2ANALW016	12	2013-10-06	RBB	1	1	0	0	0	0	1	0	0	0	0	0	0	0	0	0	2	0	0	2	0	0	0	0	0	0	4	4	3	0	0	0	0	0	0	0	0	4	4	3	0	1	0	2	2	0
T2ANALW016	16	2013-11-06	RBB	1	1	0	0	0	0	1	0	0	0	0	0	0	0	0	0	1	0	0	0	0	0	0	0	0	0	4	3	2	0	0	1	0	0	0	0	0	4	4	3	0	1	0	1	0	0
T2ANALW016	20	2013-12-04	Apsara	1	1	0	0	0	0	1	0	0	0	0	0	0	0	0	0	3	0	0	0	0	0	0	0	0	0	3	3	2	0	0	0	0	0	0	0	0	4	4	3	0	1	0	3	0	0
T2ANALW016	24	2014-01-01	Apsara	1	1	0	0	0	0	0	0	0	0	0	0	0	0	0	1	1	0	0	0	0	0	0	0	0	0	3	2	3	0	0	0	0	0	0	0	0	4	3	3	0	0	0	2	0	0
T2ANALW016	28	2014-01-29	Apsara	1	1	0	0	0	0	0	0	0	0	0	0	0	0	0	1	1	0	0	0	0	0	0	0	0	0	3	3	3	0	0	0	0	0	0	0	0	4	4	3	0	0	0	2	0	0
T2ANALW016	32	2014-02-26	Apsara	1	1	0	0	0	0	0	0	0	0	0	0	0	0	0	0	0	0	0	0	0	0	0	0	0	0	3	3	3	0	0	0	0	0	0	0	0	4	4	3	0	0	0	0	0	0
T2ANALW016	36	2014-03-26	Apsara	1	1	0	0	0	0	1	0	0	0	0	0	0	0	0	0	0	0	0	0	0	0	0	0	0	0	4	4	4	0	0	0	0	0	0	0	0	4	4	4	0	1	0	0	0	0
T2ANALW016	40	2014-04-23	RBB	1	1	0	0	0	0	0	0	0	0	0	0	0	0	0	0	0	0	0	0	0	0	0	0	0	0	3	3	3	0	1	0	0	0	0	0	0	4	4	4	0	0	0	0	0	0
T2ANALW016	52	2014-07-16	Apsara	1	1	0	0	0	0	0	0	0	0	0	0	0	0	0	0	0	0	0	0	0	0	0	0	0	0	0	0	0	0	0	0	0	0	0	0	0	3	3	3	0	0	0	0	0	0
T2ANALW016	56	2014-08-13	RBB	1	1	0	0	0	0	0	0	3	0	0	0	0	0	0	0	0	0	0	0	0	0	0	0	0	0	4	1	1	0	0	0	0	0	0	0	0	4	4	4	0	3	0	0	0	0
T2ANALW016	64	2014-11-20	RBB	1	1	0	0	0	0	0	0	0	0	0	0	0	0	2	2	5	0	0	0	0	0	0	0	0	0	4	4	4	0	0	0	0	0	0	0	0	4	4	3	0	0	0	9	0	0
T2ANALW016	78	2015-01-28	Apsara	1	1	0	0	0	0	0	0	0	0	0	0	0	0	0	0	0	0	0	1	0	0	0	0	0	0	4	4	4	0	0	0	0	0	0	0	0	3	3	3	0	0	0	0	1	0
T2ANALW017	0	2013-07-08	Apsara	1	1	0	0	0	0	0	0	0	0	0	0	0	0	0	0	0	0	0	1	1	5	0	0	0	0	4	4	3	4	4	4	0	0	0	0	0	0	0	0	0	0	0	0	7	0
T2ANALW017	4	2013-08-04	ND	1	1	0	0	0	0	0	0	0	0	0	0	0	0	0	0	0	0	0	2	1	4	0	0	0	0	4	3	1	1	2	1	0	0	0	0	0	0	0	0	0	0	0	0	7	0
T2ANALW017	8	2013-09-02	ND	1	1	0	0	0	0	0	0	0	0	0	0	0	0	0	0	0	0	0	3	1	4	0	0	0	0	4	3	3	1	2	1	0	0	0	0	0	0	0	0	0	0	0	0	8	0
T2ANALW017	12	2013-09-29	ND	1	1	0	0	0	0	0	0	0	0	0	0	0	0	0	0	0	0	0	0	0	0	0	0	0	0	4	3	3	1	2	2	0	0	0	0	0	0	0	0	0	0	0	0	0	0
T2ANALW017	16	2013-10-27	RBB	1	1	0	0	0	0	1	1	0	0	0	0	0	0	0	0	0	0	0	4	5	5	0	0	0	0	4	4	4	0	0	0	0	0	0	0	0	0	0	0	0	2	0	0	14	0
T2ANALW017	20	2013-11-24	ND	1	1	0	0	0	0	0	0	0	0	0	0	0	0	0	0	0	0	0	5	5	5	0	0	0	0	4	4	4	1	2	1	0	0	0	0	0	0	0	0	0	0	0	0	15	0
T2ANALW017	24	2013-12-22	RBB	1	1	0	0	0	0	0	0	0	0	0	0	0	0	0	0	0	0	0	5	5	5	0	0	0	0	4	4	4	3	3	1	0	0	0	0	0	0	0	0	0	0	0	0	15	0
T2ANALW017	28	2014-01-19	ND	1	1	0	0	0	0	0	0	0	0	0	0	0	0	0	0	0	0	0	4	4	5	0	0	0	0	4	4	4	2	2	1	0	0	0	0	0	0	0	0	0	0	0	0	13	0
T2ANALW017	32	2014-02-16	ND	1	1	0	0	0	0	0	0	0	0	0	0	0	0	0	0	0	0	0	5	5	5	0	0	0	0	4	4	4	1	1	1	0	0	0	0	0	0	0	0	0	0	0	0	15	0
T2ANALW017	44	2014-05-11	ND	1	1	0	0	0	0	0	0	0	0	0	0	0	0	0	0	0	0	0	4	4	4	1	1	2	0	4	4	4	2	3	2	0	0	0	0	0	0	0	0	0	0	0	0	12	4
T2ANALW017	48	2014-06-08	RBB	1	1	0	0	0	0	0	0	0	0	0	0	0	0	0	0	0	0	0	5	5	5	0	0	5	0	4	4	4	2	4	4	0	0	0	0	0	0	0	0	0	0	0	0	15	5
T2ANALW017	52	2014-07-06	ND	1	1	0	0	0	0	0	0	0	0	0	0	0	0	0	0	0	0	0	5	5	5	0	0	0	0	4	4	3	4	4	4	0	0	0	0	0	0	0	0	0	0	0	0	15	0
T2ANALW017	56	2014-08-03	RBB	1	1	0	0	0	0	0	0	0	0	0	0	0	0	0	0	0	0	0	5	5	5	0	1	0	0	4	4	4	4	4	4	0	0	0	0	0	0	0	0	0	0	0	0	15	1
T2ANALW017	78	2015-01-25	Apsara	1	1	0	0	0	0	0	0	0	0	0	0	0	0	0	0	0	0	0	5	5	5	0	0	0	0	4	4	4	3	3	3	0	0	0	0	0	0	0	0	0	0	0	0	15	0
T2ANALW018	0	2013-07-08	RBB	1	1	0	0	5	0	1	1	2	0	0	0	0	0	0	0	0	0	0	3	3	5	5	5	0	0	3	4	4	4	4	4	0	0	4	4	0	3	3	3	5	4	0	0	11	10
T2ANALW018	4	2013-08-04	ND	1	1	0	0	1	0	1	1	2	0	0	0	0	0	0	0	0	0	0	3	3	4	5	5	0	0	3	4	3	4	4	4	0	0	4	4	0	3	3	3	1	4	0	0	10	10
T2ANALW018	8	2013-09-01	ND	1	1	0	0	0	0	2	3	1	0	0	0	0	0	0	0	0	0	0	3	5	3	5	5	0	0	4	4	4	4	4	4	0	0	4	4	0	4	4	4	0	6	0	0	11	10
T2ANALW018	12	2013-09-29	ND	1	1	0	0	0	0	1	1	1	0	0	0	0	0	0	0	0	0	0	3	5	3	5	5	0	0	3	3	3	4	4	4	0	3	4	4	0	4	3	3	0	3	0	0	11	10
T2ANALW018	16	2013-10-27	RBB	1	1	0	0	3	0	0	0	0	0	0	0	0	0	0	0	0	0	0	1	4	3	5	5	0	0	2	3	3	4	4	4	0	0	4	4	0	3	1	3	3	0	0	0	8	10
T2ANALW018	20	2013-11-24	ND	1	1	0	0	1	0	0	0	1	0	0	0	0	0	0	0	0	0	0	2	4	3	5	5	0	0	3	3	3	4	4	4	0	0	4	4	0	3	2	3	1	1	0	0	9	10
T2ANALW018	24	2013-12-22	RBB	1	1	0	0	1	0	1	2	0	0	0	0	0	0	0	0	0	0	0	3	3	1	5	5	0	0	0	3	4	4	4	4	0	0	0	0	0	0	0	0	1	3	0	0	7	10
T2ANALW018	28	2014-01-19	28	1	1	0	0	1	0	1	2	0	0	0	0	0	0	0	0	0	0	0	3	2	1	5	5	0	0	1	3	3	4	4	4	0	0	0	0	0	0	0	0	1	3	0	0	6	10
T2ANALW018	32	2014-02-16	ND	1	1	0	0	1	0	1	2	0	0	0	0	0	0	0	0	0	0	0	4	5	2	5	5	0	0	2	3	3	4	4	4	0	0	4	4	0	3	2	1	1	3	0	0	11	10
T2ANALW018	52	2014-08-20	RBB	1	1	0	0	2	0	1	0	0	0	0	0	0	0	0	0	0	0	0	0	0	0	4	5	0	0	1	0	0	4	4	4	0	0	4	4	0	0	0	0	2	1	0	0	0	9
T2ANALW018	78	2015-02-22	Arjun	1	1	0	0	2	0	0	0	1	0	0	0	0	0	0	0	0	0	0	0	0	0	3	3	0	0	1	0	0	4	4	4	0	0	4	4	0	0	0	0	2	1	0	0	0	6
T2ANALW019	0	2013-08-07	Apsara	1	1	0	0	0	0	4	4	1	0	1	1	0	0	2	2	1	0	0	4	4	2	1	0	0	0	4	4	4	4	4	4	0	3	3	3	0	4	4	4	0	9	2	5	10	1
T2ANALW019	4	2013-09-04	Apsara	1	1	0	0	0	0	0	0	0	0	0	0	0	0	0	0	0	0	0	0	0	0	0	0	0	0	4	4	4	4	4	4	0	3	2	1	0	4	3	4	0	0	0	0	0	0
T2ANALW019	8	2013-10-02	Apsara	1	1	0	0	0	0	0	0	0	0	0	0	0	0	0	0	0	0	0	0	0	0	0	0	0	0	4	4	4	4	4	4	0	3	2	1	0	4	3	4	0	0	0	0	0	0
T2ANALW019	12	2013-10-30	Apsara	1	1	0	0	0	0	0	0	0	0	0	0	0	0	0	0	0	0	0	0	0	0	0	0	0	0	4	4	4	4	4	4	0	2	2	2	0	2	1	1	0	0	0	0	0	0
T2ANALW019	16	2013-11-27	Apsara	1	1	0	0	0	0	0	0	0	0	0	0	0	0	0	0	0	0	0	0	0	0	0	0	0	0	4	4	4	4	4	4	0	3	2	2	0	1	1	1	0	0	0	0	0	0
T2ANALW019	20	2013-12-18	RBB	1	1	0	0	0	0	0	0	0	0	0	0	0	0	0	0	0	0	0	0	0	0	0	0	0	0	4	4	4	4	3	4	0	1	1	0	0	0	0	0	0	0	0	0	0	0
T2ANALW019	24	2014-01-22	Apsara	1	1	0	0	0	0	0	0	0	0	0	0	0	0	0	0	0	0	0	0	0	0	0	0	0	0	4	4	4	4	4	4	0	1	0	0	0	1	0	0	0	0	0	0	0	0
T2ANALW019	28	2014-02-12	Apsara	1	1	0	0	0	0	0	0	0	0	0	0	0	0	0	0	0	0	0	0	0	0	0	0	0	0	4	4	4	4	4	4	0	1	1	1	0	2	2	2	0	0	0	0	0	0
T2ANALW019	32	2014-03-19	Apsara	1	1	0	0	0	0	0	0	0	0	0	0	0	0	0	0	0	0	0	0	0	0	0	0	0	0	4	4	4	4	4	4	0	0	0	0	0	0	0	0	0	0	0	0	0	0
T2ANALW019	38	2014-04-16	RBB	1	1	1	0	0	0	1	1	1	0	0	0	0	0	1	1	1	0	0	1	1	1	1	0	0	0	4	4	4	4	4	4	0	1	0	0	0	4	0	4	1	3	0	3	3	1
T2ANALW019	42	2014-05-14	RBB	1	1	0	0	0	0	0	0	0	0	0	0	0	0	0	0	0	0	0	2	1	1	0	0	0	0	4	4	4	4	4	4	0	0	1	0	0	4	4	3	0	0	0	0	4	0
T2ANALW019	52	2014-08-27	Apsara	1	1	0	0	0	0	0	0	0	0	0	0	0	0	0	0	0	0	0	0	0	0	0	0	0	0	4	4	4	4	4	4	0	0	0	0	0	0	0	2	0	0	0	0	0	0
T2ANALW019	78	2015-02-05	Apsara	1	1	0	0	0	0	0	0	0	0	0	0	0	0	0	0	0	0	0	0	0	0	0	0	0	0	4	4	4	4	4	4	0	0	0	0	0	0	0	0	0	0	0	0	0	0
T2ANALW020	0	2013-09-02	ND	1	1	0	0	0	0	0	0	0	0	0	0	0	0	2	2	1	0	0	1	0	0	0	0	0	0	0	1	0	2	3	2	0	2	3	3	0	3	3	3	0	0	0	5	1	0
T2ANALW020	4	2013-09-29	ND	1	1	0	0	0	0	0	0	0	0	0	0	0	0	2	1	0	0	0	1	1	0	0	0	0	0	0	1	0	1	1	1	0	1	2	3	0	2	2	2	0	0	0	3	2	0
T2ANALW020	8	2013-10-27	RBB	1	1	0	0	0	0	1	0	0	0	0	0	0	0	0	0	0	0	0	1	0	0	1	0	2	0	0	0	0	0	0	0	0	1	3	3	0	2	0	2	0	1	0	0	1	3
T2ANALW020	12	2013-11-24	ND	1	1	0	0	0	0	0	0	0	0	0	0	0	0	1	1	2	0	0	1	1	0	0	0	0	0	0	0	0	0	0	0	0	1	3	3	0	2	1	2	0	0	0	4	2	0
T2ANALW020	16	2013-12-22	RBB	1	1	0	0	0	0	1	1	0	0	0	0	0	0	0	0	0	0	0	0	0	0	0	0	1	0	0	0	0	0	0	0	0	0	3	3	0	1	1	1	0	2	0	0	0	1
T2ANALW020	20	2014-01-19	ND	1	1	0	0	0	0	0	1	0	0	0	0	0	0	0	0	0	0	0	0	0	0	0	0	1	0	0	0	0	0	0	0	0	1	3	3	0	1	1	1	0	1	0	0	0	1
T2ANALW020	24	2014-02-16	ND	1	1	0	0	0	0	0	1	0	0	0	0	0	0	0	0	0	0	0	0	0	0	0	0	0	0	0	0	0	0	0	0	0	1	3	3	0	1	1	1	0	1	0	0	0	0
T2ANALW020	28	2014-03-16	ND	1	1	0	0	0	0	0	0	0	0	0	0	0	0	0	0	0	0	0	0	0	0	0	0	0	0	0	0	0	0	0	0	0	1	3	3	0	1	0	1	0	0	0	0	0	0
T2ANALW020	32	2014-04-13	ND	1	1	0	0	0	0	0	0	0	0	0	0	0	0	0	0	0	0	0	0	0	0	0	0	0	0	0	0	0	0	0	0	0	1	2	2	0	1	0	1	0	0	0	0	0	0
T2ANALW020	52	2014-08-31	RBB	1	1	0	0	0	0	0	0	0	0	0	0	0	0	0	0	0	0	0	1	1	0	0	0	1	0	0	0	0	0	0	0	0	2	3	3	0	0	0	0	0	0	0	0	2	1
T2ANALW020	74	2015-01-25	Apsara	1	1	0	0	0	0	0	0	0	0	0	0	0	0	0	0	0	0	0	0	0	0	0	0	4	0	0	0	0	0	0	0	0	0	0	0	0	0	0	0	0	0	0	0	0	4
T2ANALW020	78	2015-02-22	Arjun	1	1	0	0	0	0	0	0	0	0	0	0	0	0	0	0	0	0	0	0	0	0	0	0	4	0	0	0	0	0	0	0	0	0	0	0	0	0	0	0	0	0	0	0	0	4
T2ANALW021	0	2013-10-02	Apsara	1	1	0	0	0	0	0	0	0	0	0	0	0	0	0	0	0	0	0	0	0	0	0	0	0	0	3	3	3	2	3	3	0	2	1	0	0	3	3	3	0	0	0	0	0	0
T2ANALW021	4	2013-10-30	Apsara	1	1	0	0	0	0	0	0	0	0	0	0	0	0	0	0	0	0	0	0	0	0	0	0	0	0	1	2	2	0	4	4	0	2	2	0	0	3	3	2	0	0	0	0	0	0
T2ANALW021	8	2013-11-27	Apsara	1	1	0	0	0	0	0	0	0	0	0	0	0	0	0	0	0	0	0	0	0	0	0	0	0	0	1	2	2	3	4	4	0	1	3	2	0	1	2	2	0	0	0	0	0	0
T2ANALW021	12	2014-01-01	Apsara	1	1	0	0	0	0	0	0	0	0	0	0	0	0	0	0	0	0	0	0	0	0	0	0	0	0	1	2	2	0	3	3	0	3	3	0	0	1	2	3	0	0	0	0	0	0
T2ANALW021	20	2014-02-19	Apsara	1	1	0	0	0	0	0	0	0	0	0	0	0	0	0	0	0	0	0	0	0	0	0	0	0	0	0	1	1	1	1	3	0	2	2	2	0	1	2	2	0	0	0	0	0	0
T2ANALW021	24	2014-04-04	Apsara	1	1	0	0	0	0	0	0	0	0	0	0	0	0	0	0	0	0	0	0	0	0	0	0	0	0	0	1	1	0	1	2	0	1	2	2	0	0	2	2	0	0	0	0	0	0
T2ANALW021	28	2014-04-23	Apsara	1	1	0	0	0	0	0	0	0	0	0	0	0	0	0	0	0	0	0	0	0	0	0	0	0	0	3	3	3	0	3	3	0	3	0	0	0	3	3	3	0	0	0	0	0	0
T2ANALW021	32	2014-05-21	RBB	1	1	0	0	0	0	0	0	0	0	0	0	0	0	0	0	0	0	0	0	0	0	0	0	0	0	0	0	0	0	3	3	0	2	0	0	0	4	4	4	0	0	0	0	0	0
T2ANALW021	52	2014-08-20	RBB	1	1	0	0	0	0	0	0	0	0	0	0	0	0	0	0	0	0	0	0	0	0	0	0	0	0	3	3	3	0	3	3	0	0	3	3	0	3	3	3	0	0	0	0	0	0
T2ANALW021	54	2014-10-15	RBB	1	1	0	0	0	0	0	0	0	0	0	0	0	0	0	0	0	0	0	0	0	0	0	0	0	0	2	2	2	0	3	3	0	3	3	0	0	3	3	3	0	0	0	0	0	0
T2ANALW021	78	2015-03-11	Apsara	1	1	0	0	0	0	0	0	0	0	0	0	0	0	0	0	0	0	0	0	0	0	0	0	0	0	3	3	3	0	3	3	0	0	0	0	0	0	0	0	0	0	0	0	0	0
T2FMRHW001	0	2012-02-22	GDC	1	1	0	0	0	0	0	0	0	0	0	0	0	0	0	0	0	0	0	0	0	0	0	0	0	0	0	0	0	0	0	0	0	0	0	0	0	3	1	0	0	0	0	0	0	0
T2FMRHW001	4	2012-03-19	KP	1	1	0	0	0	0	0	0	0	0	0	0	0	0	0	0	0	0	0	0	0	0	0	0	0	0	0	0	0	0	0	0	0	0	0	0	0	4	2	2	0	0	0	0	0	0
T2FMRHW001	8	2012-04-16	KP	1	1	0	0	0	0	1	0	0	0	0	0	0	0	0	0	0	0	0	1	0	0	0	0	0	0	0	0	0	1	0	0	0	1	0	0	1	1	2	4	0	1	0	0	1	0
T2FMRHW001	16	2012-06-18	GDC	1	1	0	0	0	0	0	0	0	0	0	0	0	0	0	0	0	0	0	0	0	0	0	0	0	0	0	0	0	0	0	0	0	0	0	0	0	4	4	2	0	0	0	0	0	0
T2FMRHW001	20	2012-07-16	GDC	1	1	0	0	0	0	0	0	0	0	0	0	0	0	0	0	0	0	0	0	0	0	0	0	0	0	0	0	0	0	0	0	0	0	0	0	0	4	4	1	0	0	0	0	0	0
T2FMRHW001	24	2012-08-13	GDC	1	1	0	0	0	0	0	0	0	0	0	0	0	0	0	0	0	0	0	0	0	0	0	0	0	0	0	0	0	0	0	0	0	0	0	0	0	4	4	4	0	0	0	0	0	0
T2FMRHW001	28	2012-09-07	KP	1	1	0	0	0	0	0	0	0	0	0	0	0	0	0	0	0	0	0	0	0	0	0	0	0	0	0	0	0	0	0	0	0	0	0	0	0	3	2	2	0	0	0	0	0	0
T2FMRHW001	32	2012-10-05	GDC	1	1	0	0	0	0	0	0	0	0	0	0	0	0	0	0	0	0	0	0	0	0	0	0	0	0	0	0	0	0	0	0	0	0	0	0	0	2	3	2	0	0	0	0	0	0
T2FMRHW001	36	2012-11-01	KP	1	1	0	0	0	0	0	0	0	0	0	0	0	0	0	0	0	0	0	0	0	0	0	0	0	0	0	0	0	0	0	0	0	0	0	0	0	3	2	2	0	0	0	0	0	0
T2FMRHW001	40	2012-11-26	GDC	1	1	0	0	0	0	0	0	0	0	0	0	0	0	0	0	0	0	0	0	0	0	0	0	0	0	0	0	0	0	0	0	0	0	0	0	0	4	2	2	0	0	0	0	0	0
T2FMRHW001	44	2013-01-14	GDC	1	1	0	0	0	0	0	0	0	0	0	0	0	0	0	0	0	0	0	0	0	0	0	0	0	0	0	0	0	0	0	0	0	0	0	0	0	4	4	2	0	0	0	0	0	0
T2FMRHW001	46	2013-01-14	GDC	1	1	0	0	0	0	0	0	0	0	0	0	0	0	0	0	0	0	0	0	0	0	0	0	0	0	0	0	0	0	0	0	0	0	0	0	0	4	4	2	0	0	0	0	0	0
T2FMRHW001	52	2013-02-28	KP	1	1	0	0	0	0	0	0	0	0	0	0	0	0	0	0	0	0	0	0	0	0	0	0	0	0	0	0	0	0	0	0	0	0	0	0	0	3	2	0	0	0	0	0	0	0
T2FMRHW001	76	2013-09-02	GDC	1	1	0	0	0	0	0	0	0	0	0	0	0	0	0	0	0	0	0	0	0	0	0	0	0	0	0	0	0	0	0	0	0	0	0	0	0	1	1	1	0	0	0	0	0	0
T2FMRHW001	78	2013-09-02	GDC	1	1	0	0	0	0	0	0	0	0	0	0	0	0	0	0	0	0	0	0	0	0	0	0	0	0	0	0	0	0	0	0	0	0	0	0	0	1	1	1	0	0	0	0	0	0
T2FMRHW002	0	2012-02-28	KP	1	1	0	0	0	0	0	0	0	0	0	0	0	0	0	0	0	0	0	0	0	0	0	0	0	0	2	2	3	0	0	0	0	0	0	0	0	0	0	0	0	0	0	0	0	0
T2FMRHW002	4	2012-03-28	GDC	1	1	0	0	0	0	0	0	0	0	0	0	0	0	0	0	0	0	0	0	0	0	0	0	0	0	1	0	4	0	0	0	0	0	0	0	0	0	0	0	0	0	0	0	0	0
T2FMRHW002	8	2012-04-25	KP	1	1	0	0	0	0	0	0	0	0	0	0	0	0	0	0	0	0	0	0	0	0	0	0	0	0	1	0	3	0	0	0	0	0	0	0	0	0	0	0	0	0	0	0	0	0
T2FMRHW002	12	2012-06-20	KP	1	1	0	0	0	0	0	0	0	0	0	0	0	0	0	0	0	0	0	0	0	0	0	0	0	0	1	3	3	0	0	0	0	0	0	0	0	0	0	0	0	0	0	0	0	0
T2FMRHW002	16	2012-07-16	GDC	1	1	0	0	0	0	0	0	0	0	0	0	0	0	0	0	0	0	0	0	0	0	0	0	0	0	1	0	3	0	0	0	0	0	0	0	0	0	0	0	0	0	0	0	0	0
T2FMRHW002	20	2012-08-16	GDC	1	1	0	0	0	0	0	0	0	0	0	0	0	0	0	0	0	0	0	0	0	0	0	0	0	0	0	0	1	0	0	0	0	0	0	0	0	0	0	0	0	0	0	0	0	0
T2FMRHW002	24	2012-09-12	KP	1	1	0	0	0	0	0	0	0	0	0	0	0	0	0	0	0	0	0	0	0	0	0	0	0	0	0	0	0	0	0	0	0	0	0	0	0	0	0	0	0	0	0	0	0	0
T2FMRHW002	28	2012-10-16	GDC	1	1	0	0	0	0	0	0	0	0	0	0	0	0	0	0	0	0	0	0	0	0	0	0	0	0	0	1	4	0	0	0	0	0	0	0	0	0	0	0	0	0	0	0	0	0
T2FMRHW002	72	2014-01-27	GDC	1	1	0	0	0	0	0	0	0	0	0	0	0	0	0	0	0	0	0	0	0	0	0	0	0	0	1	2	4	0	0	0	0	0	0	0	0	0	0	0	0	0	0	0	0	0
T2FMRHW003	0	2012-03-02	KP	1	1	0	0	0	0	1	1	1	0	0	0	2	1	0	0	0	2	3	1	1	1	0	0	0	0	4	3	2	0	0	2	0	0	2	2	1	4	4	4	0	3	0	0	3	0
T2FMRHW003	4	2012-03-28	KP	1	1	0	0	0	0	0	0	0	0	0	0	1	0	0	0	0	1	2	0	1	0	0	0	0	0	3	2	0	0	1	0	0	1	3	2	3	4	4	2	0	0	0	0	1	0
T2FMRHW003	8	2012-05-02	GDC	1	1	0	0	0	1	1	1	1	0	0	0	1	1	0	0	0	1	1	1	1	0	1	0	1	0	4	4	4	1	1	1	1	3	3	3	2	4	4	4	0	3	0	0	2	2
T2FMRHW003	12	2012-06-06	KP	1	1	0	0	0	0	0	1	1	0	0	0	1	1	0	0	0	1	1	1	1	1	0	0	0	0	4	4	2	0	0	0	0	0	3	3	1	4	4	2	0	2	0	0	3	0
T2FMRHW003	16	2012-06-27	GDC	1	1	0	0	0	0	1	0	0	0	0	0	1	1	0	0	0	0	0	0	0	0	0	0	0	0	4	4	2	0	0	0	0	1	2	2	1	4	4	4	0	1	0	0	0	0
T2FMRHW003	20	2012-07-24	GDC	1	1	0	0	0	0	0	0	0	0	0	0	0	0	0	0	0	0	0	0	0	0	0	0	0	0	2	2	1	0	0	0	1	1	1	2	1	0	0	0	0	0	0	0	0	0
T2FMRHW003	24	2012-08-23	GDC	1	1	0	0	0	0	1	0	1	0	0	0	0	0	0	0	0	0	0	0	0	0	0	0	0	0	4	4	0	0	0	0	0	0	2	3	4	2	3	4	0	2	0	0	0	0
T2FMRHW003	28	2012-09-18	KP	1	1	0	0	0	0	0	1	0	0	0	0	0	0	0	0	0	0	0	0	1	0	0	0	0	0	0	0	0	0	0	0	0	0	0	1	0	1	4	2	0	1	0	0	1	0
T2FMRHW003	32	2012-10-17	KP	1	1	0	0	0	0	0	0	0	0	0	0	0	0	0	0	0	0	0	0	0	0	0	0	0	0	1	1	1	0	0	0	0	0	0	0	0	1	3	3	0	0	0	0	0	0
T2FMRHW003	40	2012-12-31	GDC	1	1	0	0	0	0	0	0	0	0	0	0	0	0	0	0	0	0	0	0	0	0	0	0	0	0	3	0	0	0	0	0	0	0	2	2	0	2	2	1	0	0	0	0	0	0
T2FMRHW003	52	2013-06-18	KP	1	1	0	0	0	0	0	0	0	0	0	0	0	0	0	0	0	0	0	0	0	0	0	0	0	0	2	0	0	0	0	0	0	0	2	2	0	2	1	1	0	0	0	0	0	0
T2FMRHW003	56	2013-07-10	KP	1	1	0	0	0	0	0	0	0	0	0	0	0	0	0	0	0	0	0	0	0	0	0	0	0	0	1	2	0	0	0	0	0	0	0	0	0	0	0	0	0	0	0	0	0	0
T2FMRHW004	0	2012-03-07	KP	1	1	0	0	0	0	0	0	0	0	0	0	0	0	0	0	0	0	0	0	0	0	0	0	0	0	0	0	0	1	1	1	1	0	0	0	0	4	3	3	0	0	0	0	0	0
T2FMRHW004	4	2012-04-03	KP	1	1	0	0	0	0	0	0	0	0	0	0	0	0	0	0	0	0	0	0	0	0	0	0	0	0	1	0	0	0	0	0	1	0	1	1	1	3	4	3	0	0	0	0	0	0
T2FMRHW004	8	2012-05-02	GDC	1	1	0	0	0	0	0	0	0	0	0	0	4	4	0	0	0	0	0	0	0	0	0	0	0	0	1	0	0	0	0	0	1	0	1	1	1	3	4	3	0	0	0	0	0	0
T2FMRHW004	12	2012-05-29	KP	1	1	0	0	0	0	1	1	1	0	0	1	4	3	0	0	0	0	0	0	0	0	0	0	0	0	0	0	0	1	1	1	1	1	1	1	0	1	2	2	0	3	1	0	0	0
T2FMRHW004	16	2012-06-26	KP	1	1	0	0	0	0	0	1	0	0	0	0	3	3	0	0	0	0	0	0	0	0	0	0	0	0	0	0	0	0	0	0	0	0	0	0	0	0	1	1	0	1	0	0	0	0
T2FMRHW004	20	2012-07-23	GDC	1	1	0	0	0	0	0	0	0	0	0	0	5	5	0	0	0	1	0	0	0	0	0	0	0	0	0	0	1	1	0	0	1	0	0	0	0	1	1	1	0	0	0	0	0	0
T2FMRHW004	24	2012-08-27	GDC	1	1	0	0	0	0	0	0	0	0	0	0	5	5	0	0	0	1	0	0	0	0	0	0	0	0	0	0	0	0	0	0	0	0	0	0	0	0	1	1	0	0	0	0	0	0
T2FMRHW004	28	2012-09-26	GDC	1	1	0	0	0	0	0	0	0	4	4	4	4	5	0	0	0	0	0	0	0	0	0	0	0	0	0	0	0	0	0	0	0	0	0	0	0	0	1	1	0	0	12	0	0	0
T2FMRHW004	30	2012-10-08	GDC	1	1	0	0	0	0	0	0	0	4	4	4	5	5	0	0	0	0	0	0	0	0	0	0	0	0	0	0	0	0	0	0	0	0	0	0	0	0	0	1	0	0	12	0	0	0
T2FMRHW004	31	2012-10-09	GDC	1	1	0	0	0	0	0	0	0	1	4	4	4	4	0	0	0	0	0	0	0	0	0	0	0	0	0	0	0	0	0	0	0	0	0	0	0	0	0	0	0	0	9	0	0	0
T2FMRHW004	32	2012-10-08	GDC	1	1	0	0	0	0	0	0	0	4	4	4	5	5	0	0	0	0	0	0	0	0	0	0	0	0	0	0	0	0	0	0	0	0	0	0	0	1	0	0	0	0	12	0	0	0
T2FMRHW004	36	2012-11-07	GDC	1	1	0	0	0	0	0	0	0	2	2	1	2	2	0	0	0	0	0	0	0	0	0	0	0	0	0	0	0	0	0	0	0	0	0	0	0	1	1	2	0	0	5	0	0	0
T2FMRHW004	40	2012-12-05	KP	1	1	0	0	0	0	0	0	0	2	2	1	2	2	0	0	0	0	0	0	0	0	0	0	0	0	0	0	0	0	0	0	0	0	0	0	0	1	1	2	0	0	5	0	0	0
T2FMRHW004	44	2012-12-31	GDC	1	1	0	0	0	0	0	0	0	0	0	1	2	3	0	0	0	0	0	0	0	0	0	0	0	0	0	0	0	0	0	0	0	0	0	0	0	1	0	1	0	0	1	0	0	0
T2FMRHW004	48	2013-01-28	GDC	1	1	0	0	0	0	0	0	0	0	0	1	2	3	0	0	0	0	0	0	0	0	0	0	0	0	0	0	0	0	0	0	0	0	0	0	0	1	0	1	0	0	1	0	0	0
T2FMRHW004	52	2013-02-28	KP	1	1	0	0	0	0	0	0	0	0	1	0	3	3	0	0	0	0	0	0	0	0	0	0	0	0	0	0	0	0	0	0	0	0	0	0	0	0	0	0	0	0	1	0	0	0
T2FMRHW004	56	2013-04-09	KP	1	1	0	0	0	0	0	0	0	0	0	0	0	0	0	0	0	0	0	0	0	0	0	0	0	0	0	0	0	0	0	0	0	0	0	0	0	0	0	0	0	0	0	0	0	0
T2FMRHW004	60	2013-05-08	KP	1	1	0	0	0	0	0	0	0	0	0	0	0	0	0	0	0	0	0	0	0	0	0	0	0	0	0	0	0	0	0	0	0	0	0	0	0	0	0	0	0	0	0	0	0	0
T2FMRHW004	64	2013-06-07	KP	1	1	0	0	0	0	0	0	0	0	0	0	0	0	0	0	0	0	0	0	0	0	0	0	0	0	0	0	0	0	0	0	0	0	0	0	0	0	0	0	0	0	0	0	0	0
T2FMRHW004	68	2013-07-18	KP	1	1	0	0	0	0	0	0	0	1	0	0	2	3	0	0	0	0	0	0	0	0	0	0	0	0	0	0	0	0	0	0	0	0	0	0	0	0	0	0	0	0	1	0	0	0
T2FMRHW004	72	2013-09-23	KP	1	1	0	0	0	0	0	0	0	1	2	2	4	4	0	0	0	0	0	0	0	0	0	0	0	0	0	0	0	0	0	0	0	0	0	0	0	0	0	0	0	0	5	0	0	0
T2FMRHW004	76	2013-10-22	KP	1	1	0	0	0	0	0	0	0	0	0	0	0	0	0	0	0	0	0	0	0	0	0	0	0	0	0	0	0	0	0	0	0	0	0	0	0	0	0	0	0	0	0	0	0	0
T2FMRHW004	78	2013-10-22	KP	1	1	0	0	0	0	0	0	0	1	2	2	4	4	0	0	0	0	0	0	0	0	0	0	0	0	0	0	0	0	0	0	0	0	0	0	0	0	0	0	0	0	5	0	0	0
T2FMRHW005	0	2012-05-30	KP & GDC	1	1	0	0	0	0	0	0	0	0	0	0	0	0	0	0	0	0	0	0	0	0	0	0	0	0	0	0	0	0	0	0	0	0	0	0	1	1	0	0	0	0	0	0	0	0
T2FMRHW005	4	2012-06-28	GDC	1	1	0	0	0	0	0	0	0	0	0	0	0	0	0	0	0	0	0	0	0	0	0	0	0	0	0	0	0	0	0	0	0	0	0	0	0	0	0	0	0	0	0	0	0	0
T2FMRHW005	8	2012-07-24	kp	1	1	0	0	0	0	0	0	0	0	0	0	0	0	0	0	0	0	0	0	0	0	0	0	0	0	0	0	0	0	0	0	0	0	0	0	0	0	0	0	0	0	0	0	0	0
T2FMRHW005	16	2012-09-21	KP	1	1	0	0	0	0	0	0	0	0	0	0	0	0	0	0	0	0	0	0	0	0	0	0	0	0	0	0	0	0	0	0	0	0	0	0	0	0	0	0	0	0	0	0	0	0
T2FMRHW005	20	2012-10-19	GDC	1	1	0	0	0	0	0	0	0	0	0	0	0	0	0	0	0	0	0	0	0	0	0	0	0	0	0	0	0	0	0	0	0	0	0	0	0	0	0	0	0	0	0	0	0	0
T2FMRHW005	24	2012-11-16	KP	1	1	0	0	0	0	0	0	0	0	0	0	0	0	0	0	0	0	0	0	0	0	0	0	0	0	0	0	0	0	0	0	1	0	0	0	0	0	1	0	0	0	0	0	0	0
T2FMRHW005	28	2012-12-07	KP	1	1	0	0	0	0	0	0	0	0	0	0	0	0	0	0	0	0	0	0	0	0	0	0	0	0	0	0	0	0	0	0	0	0	0	0	0	0	0	0	0	0	0	0	0	0
T2FMRHW005	32	2013-01-11	GDC	1	1	0	0	0	0	0	0	0	0	0	0	0	0	0	0	0	0	0	0	0	0	0	0	0	0	0	0	0	0	0	0	0	0	0	0	0	0	0	0	0	0	0	0	0	0
T2FMRHW005	37	2013-03-04	GDC	1	1	0	0	0	0	0	0	0	0	0	0	0	0	0	0	0	0	0	0	0	0	0	0	0	0	0	0	0	0	0	0	0	0	0	0	0	0	0	0	0	0	0	0	0	0
T2FMRHW005	40	2013-03-04	GDC	1	1	0	0	0	0	0	0	0	0	0	0	0	0	0	0	0	0	0	0	0	0	0	0	0	0	0	0	0	0	0	0	0	0	0	0	0	0	0	0	0	0	0	0	0	0
T2FMRHW005	46	2013-05-14	KP	1	1	0	0	0	0	0	0	0	0	0	0	0	0	0	0	0	0	0	0	0	0	0	0	0	0	0	0	0	0	0	0	0	0	0	0	0	0	0	0	0	0	0	0	0	0
T2FMRHW005	50	2013-06-14	KP	1	1	0	0	0	0	0	0	0	0	0	0	0	0	0	0	0	0	0	0	0	0	0	0	0	0	0	0	0	0	0	0	0	0	0	0	0	0	0	0	0	0	0	0	0	0
T2FMRHW005	52	2013-05-14	GDC	1	1	0	0	0	0	0	0	0	0	0	0	0	0	0	0	0	0	0	0	0	0	0	0	0	0	0	0	0	0	0	0	0	0	0	0	0	0	0	0	0	0	0	0	0	0
T2FMRHW005	56	2013-06-14	GDC	1	1	0	0	0	0	0	0	0	0	0	0	0	0	0	0	0	0	0	0	0	0	0	0	0	0	0	0	0	0	0	0	0	0	0	0	0	0	0	0	0	0	0	0	0	0
T2FMRHW005	60	2013-11-05	GDC	1	1	0	0	0	0	0	0	0	0	0	0	0	0	0	0	0	0	0	0	0	0	0	0	0	0	0	0	0	0	0	0	0	0	0	0	0	0	0	0	0	0	0	0	0	0
T2FMRHW005	72	2013-11-05	KP	1	1	0	0	0	0	0	0	0	0	0	0	0	0	0	0	0	0	0	0	0	0	0	0	0	0	0	0	0	0	0	0	0	0	0	0	0	0	0	0	0	0	0	0	0	0
T2FMRHW005	74	2013-10-04	KP	1	1	0	0	0	0	0	0	0	0	0	0	0	0	0	0	0	0	0	0	0	0	0	0	0	0	0	0	0	0	0	0	0	0	0	0	0	0	0	0	0	0	0	0	0	0
T2FMRHW005	78	2013-11-05	KP	1	1	0	0	0	0	0	0	0	0	0	0	0	0	0	0	0	0	0	0	0	0	0	0	0	0	0	0	0	0	0	0	0	0	0	0	0	0	0	0	0	0	0	0	0	0
T2FMRHW006	0	2012-07-16	KP	1	1	0	0	0	0	1	1	1	1	5	5	5	5	0	0	0	1	1	0	0	0	0	0	0	0	0	0	0	0	0	0	0	0	0	0	1	0	0	0	0	3	11	0	0	0
T2FMRHW006	4	2012-08-13	KP	1	1	0	0	0	0	1	1	1	1	5	4	4	5	0	0	0	1	1	0	0	0	0	0	0	0	0	0	0	0	0	0	0	0	0	0	1	0	0	0	0	3	10	0	0	0
T2FMRHW006	8	2012-09-10	KP	1	1	0	0	0	2	1	1	1	0	2	2	2	2	0	0	0	0	0	0	0	0	0	0	0	0	0	0	0	0	0	0	0	0	0	0	0	0	0	0	0	3	4	0	0	0
T2FMRHW006	12	2012-09-10	KP	1	1	0	0	0	2	0	0	0	0	2	2	2	2	0	0	0	0	0	0	0	0	0	0	0	0	0	0	0	0	0	0	0	0	0	0	0	0	0	0	0	0	4	0	0	0
T2FMRHW006	22	2012-12-24	KP	1	1	0	0	0	2	1	1	1	2	2	0	0	1	0	0	0	0	0	0	0	0	0	0	0	0	0	0	0	0	0	0	0	0	0	0	0	0	0	0	0	3	4	0	0	0
T2FMRHW006	26	2013-01-21	KP	1	1	0	0	0	1	1	1	1	2	2	0	0	1	0	0	0	0	0	0	0	0	0	0	0	0	0	0	0	0	0	0	0	0	0	0	0	0	0	0	0	3	4	0	0	0
T2FMRHW006	30	2013-02-18	KP	1	1	0	0	0	0	1	0	1	2	1	0	0	0	0	0	0	0	0	0	0	0	0	0	0	0	0	0	0	0	0	0	0	0	0	0	0	0	0	0	0	2	3	0	0	0
T2FMRHW006	37	2013-04-08	KP	1	1	0	0	0	0	1	1	1	2	1	1	0	0	0	0	0	0	0	0	0	0	0	0	0	0	0	0	0	0	0	0	0	0	0	0	0	0	0	0	0	3	4	0	0	0
T2FMRHW006	52	2013-07-29	KP	1	1	0	1	0	0	1	0	1	1	1	1	0	0	0	0	0	0	0	0	0	0	0	0	0	0	0	0	0	0	0	0	0	0	0	0	0	0	0	0	1	2	3	0	0	0
T2FMRHW006	56	2013-08-19	KP	1	1	0	0	0	0	0	0	0	0	0	0	0	0	0	0	0	0	0	0	0	0	0	0	0	0	0	0	0	0	0	0	0	0	0	0	0	0	0	0	0	0	0	0	0	0
T2FMRHW006	68	2013-11-11	KP	1	1	0	0	0	0	0	0	0	0	0	0	0	0	0	0	0	0	0	0	0	0	0	0	0	0	0	0	0	0	0	0	0	0	0	0	0	0	0	0	0	0	0	0	0	0
T2FMRHW006	78	2014-03-24	KP	1	1	0	1	1	0	1	2	1	1	2	1	2	1	0	0	0	0	0	0	0	0	0	0	0	0	0	0	0	0	0	0	0	0	0	0	0	0	0	0	2	4	4	0	0	0
T2FMRHW007	0	2012-06-18	KP	1	1	0	0	0	0	1	1	1	0	0	0	0	0	1	1	1	1	1	2	1	1	1	0	1	0	0	0	0	1	0	1	1	1	0	1	2	1	1	1	0	3	0	3	4	2
T2FMRHW007	4	2012-07-16	KP	1	1	0	0	0	0	1	1	1	0	0	0	0	0	1	1	1	1	1	2	1	1	1	0	0	1	0	0	0	1	0	1	1	1	0	1	2	1	1	1	0	3	0	3	4	1
T2FMRHW007	8	2012-08-13	KP	1	1	0	0	0	0	0	1	1	0	0	0	1	0	1	0	0	2	2	2	2	1	0	0	0	1	0	2	2	0	1	0	2	0	0	0	0	0	1	1	0	2	0	1	5	0
T2FMRHW007	12	2012-09-10	KP	1	1	0	0	0	0	1	1	0	0	0	0	0	0	1	0	0	2	2	1	2	2	0	0	0	0	0	2	2	0	1	0	2	0	0	0	0	0	1	1	0	2	0	1	5	0
T2FMRHW007	16	2012-10-15	KP	1	1	0	0	0	0	0	0	0	0	0	0	0	0	0	0	0	0	0	1	2	2	0	0	0	0	2	2	2	0	1	1	1	0	0	0	0	0	0	0	0	0	0	0	5	0
T2FMRHW007	20	2012-11-05	KP	1	1	0	0	0	0	0	0	0	0	0	0	0	0	0	0	0	0	0	1	2	1	0	0	0	0	0	2	2	0	1	0	1	0	1	0	1	0	1	0	0	0	0	0	4	0
T2FMRHW007	24	2012-12-03	KP	1	1	1	0	0	0	0	1	0	0	0	0	1	0	0	0	0	0	0	0	0	1	0	0	0	0	0	2	2	1	0	1	0	0	0	0	1	0	1	0	1	1	0	0	1	0
T2FMRHW007	28	2012-12-24	KP	1	1	0	0	0	0	0	0	0	0	0	0	0	0	0	0	0	0	0	0	0	0	0	0	0	0	0	2	2	1	0	0	1	0	0	1	0	0	0	0	0	0	0	0	0	0
T2FMRHW007	32	2013-01-15	KP	1	1	0	0	0	0	0	1	1	0	0	0	0	1	0	0	0	1	1	1	1	0	0	0	0	0	2	1	0	0	0	0	0	0	1	1	0	3	2	0	0	2	0	0	2	0
T2FMRHW007	40	2013-03-25	KP	1	1	0	0	0	0	0	0	0	0	0	0	0	0	1	1	1	0	1	1	2	1	0	0	0	0	0	1	0	2	1	0	0	0	1	1	1	1	1	1	0	0	0	3	4	0
T2FMRHW007	44	2013-04-29	KP	1	1	0	1	0	0	2	1	2	0	1	1	0	0	1	1	1	3	3	3	2	3	2	1	1	3	3	3	3	0	1	0	1	3	2	2	4	3	3	3	1	5	2	3	8	4
T2FMRHW007	48	2013-05-13	KP	1	1	0	0	1	0	2	1	2	0	1	1	0	0	1	1	1	3	2	3	2	3	2	1	1	3	3	3	3	0	1	0	1	3	2	2	4	3	3	3	1	5	2	3	8	4
T2FMRHW007	52	2013-06-03	KP	1	1	0	0	0	0	2	1	2	0	1	1	0	0	1	1	1	2	1	3	2	3	2	1	1	3	3	3	3	0	1	0	0	2	2	2	4	3	3	3	0	5	2	3	8	4
T2FMRHW007	56	2013-07-08	KP	1	1	0	0	0	0	2	1	2	0	0	0	0	0	1	1	1	2	3	3	2	3	2	1	1	3	3	3	3	0	0	0	0	3	2	2	4	3	3	3	0	5	0	3	8	4
T2FMRHW008	0	2012-06-07	KP & GDC	1	1	0	0	0	0	0	0	0	0	0	0	0	0	0	0	0	0	0	0	0	0	0	0	0	0	0	0	0	1	0	0	1	0	1	0	1	4	4	2	0	0	0	0	0	0
T2FMRHW008	4	2012-07-02	KP	1	1	0	0	0	0	0	0	0	0	0	0	0	0	0	0	0	0	0	0	0	0	0	0	0	0	0	0	0	0	0	0	0	0	0	0	0	3	3	3	0	0	0	0	0	0
T2FMRHW008	8	2012-08-01	KP	1	1	0	0	0	0	0	0	0	0	0	0	0	0	0	0	0	0	0	0	0	0	0	0	0	0	0	0	0	0	0	0	0	0	0	0	0	3	3	3	0	0	0	0	0	0
T2FMRHW008	12	2012-08-30	GDC	1	1	0	0	0	0	0	0	0	0	0	0	0	0	0	0	0	0	0	0	0	0	0	0	0	0	0	0	0	0	0	0	0	0	0	0	0	3	3	3	0	0	0	0	0	0
T2FMRHW008	20	2012-10-25	GDC	1	1	0	0	0	0	0	0	0	0	0	0	0	0	0	0	0	0	0	0	0	0	0	0	0	0	0	0	0	0	0	0	0	0	0	0	0	3	3	2	0	0	0	0	0	0
T2FMRHW008	28	2012-12-20	GDC	1	1	0	0	0	0	0	0	0	0	0	0	0	0	0	0	0	0	0	0	0	0	0	0	0	0	0	0	0	0	0	0	1	0	0	0	0	2	2	1	0	0	0	0	0	0
T2FMRHW008	32	2013-01-24	GDC	1	1	0	0	0	0	0	0	0	0	0	0	0	0	0	0	0	0	0	0	0	0	0	0	0	0	0	0	0	0	0	0	0	0	0	0	0	4	2	3	0	0	0	0	0	0
T2FMRHW009	0	2012-08-13	KP	1	1	0	0	0	0	1	1	0	0	0	0	1	1	0	0	0	1	1	1	0	0	0	0	0	1	1	1	0	1	2	2	2	2	1	2	2	1	1	1	0	2	0	0	1	0
T2FMRHW009	4	2012-09-10	KP	1	1	0	0	0	0	0	0	0	0	0	0	1	1	0	0	0	1	1	0	0	0	0	0	0	0	1	1	0	1	2	2	2	2	1	2	2	1	1	1	0	0	0	0	0	0
T2FMRHW009	8	2012-10-22	KP	1	1	0	0	0	0	0	0	0	0	0	0	0	0	0	0	0	0	0	0	0	0	0	0	0	0	0	0	0	0	0	0	0	0	0	0	0	0	0	0	0	0	0	0	0	0
T2FMRHW009	12	2012-12-03	KP	1	1	0	0	0	0	0	0	0	0	0	0	0	0	0	0	0	0	0	0	0	0	0	0	0	0	0	0	0	0	0	0	0	0	0	0	0	0	0	0	0	0	0	0	0	0
T2FMRHW009	16	2013-01-14	KP	1	1	0	0	0	0	1	1	0	0	0	0	0	0	0	0	0	0	0	0	0	0	0	0	0	0	0	0	0	0	0	0	0	0	0	0	0	0	0	0	0	2	0	0	0	0
T2FMRHW009	20	2013-02-11	KP	1	1	0	0	0	0	0	0	0	0	0	0	0	0	0	0	0	0	0	0	0	0	0	0	0	0	0	0	0	0	0	0	0	0	0	0	0	0	0	0	0	0	0	0	0	0
T2FMRHW009	26	2013-03-25	KP	1	1	0	0	0	0	0	0	0	0	0	0	0	0	0	0	0	0	0	0	0	0	0	0	0	0	0	0	0	0	0	0	0	0	0	0	0	0	0	0	0	0	0	0	0	0
T2FMRHW009	30	2013-04-29	KP	1	1	0	0	0	0	0	0	0	0	0	0	0	0	0	0	0	0	0	0	0	0	0	0	0	0	0	0	0	0	0	0	0	0	0	0	0	0	0	0	0	0	0	0	0	0
T2FMRHW009	34	2013-06-03	KP	1	1	0	0	0	0	0	0	0	0	0	0	0	0	0	0	0	0	0	0	0	0	0	0	0	0	0	0	0	0	0	0	0	0	0	0	0	0	0	0	0	0	0	0	0	0
T2FMRHW009	44	2013-08-26	KP	1	1	0	0	0	0	0	0	0	0	0	0	0	0	0	0	0	0	0	0	0	0	0	0	0	0	0	0	0	0	0	0	0	0	0	0	0	0	0	0	0	0	0	0	0	0
T2FMRHW009	52	2013-10-28	KP	1	1	0	0	0	0	0	0	0	0	0	0	0	0	0	0	0	0	0	0	0	0	0	0	0	0	0	0	0	0	0	0	0	0	0	0	0	0	0	0	0	0	0	0	0	0
T2FMRHW009	64	2014-02-10	KP	1	1	0	0	0	0	0	0	0	0	0	0	0	0	0	0	0	0	0	0	0	0	0	0	0	0	0	0	0	0	0	0	0	0	0	0	0	0	0	0	0	0	0	0	0	0
T2FMRHW009	68	2014-03-24	KP	1	1	0	0	0	0	0	0	0	0	0	0	0	0	0	0	0	0	0	0	0	0	0	0	0	0	0	0	0	0	0	0	0	0	0	0	0	0	0	0	0	0	0	0	0	0
T2FMRHW009	78	2014-08-04	KP	1	1	0	0	0	0	0	0	0	0	0	0	0	0	0	0	0	0	0	0	0	0	0	0	0	0	0	0	0	0	0	0	0	0	0	0	0	0	0	0	0	0	0	0	0	0
T2FMRHW010	0	2013-09-30	KP	1	1	0	0	0	0	0	0	0	0	0	0	0	0	0	0	0	0	0	0	0	0	0	0	0	0	2	0	0	0	0	0	0	0	0	0	0	2	2	2	0	0	0	0	0	0
T2FMRHW010	4	2013-10-21	KP	1	1	0	0	0	0	0	0	0	0	0	0	0	0	0	0	0	0	0	0	0	0	0	0	0	0	0	0	0	0	0	0	0	0	0	0	0	0	0	0	0	0	0	0	0	0
T2FMRHW010	8	2013-11-25	KP	1	1	0	0	0	0	0	0	0	0	0	0	0	0	0	0	0	0	0	0	0	0	0	0	0	0	0	0	0	0	0	0	0	0	0	0	0	0	0	0	0	0	0	0	0	0
T2FMRHW010	12	2013-12-30	KP	1	1	0	0	0	0	0	0	0	0	0	0	0	0	0	0	0	0	0	0	0	0	0	0	0	0	0	0	0	0	0	0	0	0	0	0	0	0	0	0	0	0	0	0	0	0
T2FMRHW010	16	2014-01-27	KP	1	1	0	0	0	0	0	0	0	0	0	0	0	0	0	0	0	0	0	0	0	0	0	0	0	0	2	1	0	0	0	0	0	0	0	0	0	2	1	2	0	0	0	0	0	0
T2FMRHW010	20	2014-03-03	KP	1	1	0	0	0	0	0	0	0	0	0	0	0	0	0	0	0	0	0	0	0	0	0	0	0	0	0	0	0	0	0	0	0	0	0	0	0	2	1	2	0	0	0	0	0	0
T2FMRHW010	24	2014-04-07	KP	1	1	0	0	0	0	0	0	0	0	0	0	0	0	0	0	0	0	0	0	0	0	0	0	0	0	0	0	0	0	0	0	0	0	0	0	0	1	2	1	0	0	0	0	0	0
T2FMRHW010	28	2014-05-05	KP	1	1	0	0	0	0	0	0	0	0	0	0	0	0	0	0	0	0	0	0	0	0	0	0	0	0	0	0	0	0	0	0	0	0	0	0	0	2	1	2	0	0	0	0	0	0
T2FMRHW010	32	2014-06-09	KP	1	1	0	0	0	0	0	0	0	0	0	0	0	0	0	0	0	0	0	0	0	0	0	0	0	0	0	0	0	0	0	0	0	0	0	0	0	2	1	2	0	0	0	0	0	0
T2FMRHW010	36	2014-06-30	KP	1	1	0	0	0	0	0	0	0	0	0	0	0	0	0	0	0	0	0	0	0	0	0	0	0	0	0	0	0	0	0	0	0	0	0	0	0	2	1	2	0	0	0	0	0	0
T2FMRHW010	48	2014-10-06	KP	1	1	0	0	0	0	0	0	0	0	0	0	0	0	0	0	0	0	0	0	0	0	0	0	0	0	0	0	0	0	0	0	0	0	0	0	0	0	0	0	0	0	0	0	0	0
T2FMRHW010	52	2014-12-22	KP	1	1	0	0	0	0	0	0	0	0	0	0	0	0	0	0	0	0	0	2	0	0	0	0	0	0	0	0	0	0	0	0	0	0	0	0	0	0	0	0	0	0	0	0	2	0
T2FMRHW011	0	2012-06-06	KP	1	1	0	0	0	0	5	5	0	0	0	0	0	0	0	0	0	0	0	0	0	0	0	0	0	0	4	4	4	4	4	4	4	4	4	4	4	4	4	4	0	10	0	0	0	0
T2FMRHW011	4	2012-07-03	KP	1	1	0	0	0	0	0	5	5	0	0	0	0	0	0	0	0	0	0	0	0	0	0	0	0	0	4	4	4	4	4	4	4	4	4	4	4	4	4	4	0	10	0	0	0	0
T2FMRHW011	8	2012-07-27	GDC	1	1	0	0	0	0	0	5	5	0	0	0	0	0	0	0	0	0	0	0	0	0	0	0	0	0	4	4	4	4	4	4	4	4	4	4	4	4	4	4	0	10	0	0	0	0
T2FMRHW011	12	2012-08-22	KP	1	1	0	0	0	0	3	5	0	0	0	0	0	0	0	0	0	1	0	0	0	0	0	0	0	0	4	4	3	1	0	1	1	0	0	0	1	3	2	1	0	8	0	0	0	0
T2FMRHW011	16	2012-09-25	GDC	1	1	0	0	0	0	0	0	0	0	0	0	0	0	0	0	0	0	0	0	0	0	0	0	0	0	2	3	3	2	2	2	2	0	0	0	1	4	4	4	0	0	0	0	0	0
T2FMRHW011	20	2012-10-25	KP	1	1	0	0	0	0	0	1	2	0	0	0	1	1	0	0	0	0	0	0	0	0	0	0	0	0	2	0	1	0	0	0	0	0	0	0	0	3	3	1	0	3	0	0	0	0
T2FMRHW011	24	2012-11-20	KP	1	1	0	0	0	0	2	1	1	0	0	0	1	1	0	0	0	0	0	0	0	0	0	0	0	0	2	1	1	0	0	0	1	0	0	0	1	3	2	2	0	4	0	0	0	0
T2FMRHW011	28	2012-12-13	GDC	1	1	0	0	0	0	0	1	0	0	0	0	1	1	0	0	0	0	0	0	0	0	0	0	0	0	3	0	4	1	1	1	1	0	0	0	1	4	4	4	0	1	0	0	0	0
T2FMRHW011	32	2013-01-15	GDC	1	1	0	0	0	0	0	1	0	0	0	0	0	0	0	0	0	0	0	0	0	0	0	0	0	0	4	4	4	1	2	0	2	0	0	0	1	4	4	0	0	1	0	0	0	0
T2FMRHW011	36	2013-02-14	KP	1	1	0	0	0	0	0	1	0	0	0	0	0	0	0	0	0	0	0	0	0	0	0	0	0	0	4	4	4	1	0	0	1	0	0	0	0	4	4	4	0	1	0	0	0	0
T2FMRHW011	40	2013-03-18	GDC	1	1	0	0	0	0	0	0	0	0	0	0	0	0	0	0	0	0	0	0	0	0	0	0	0	0	4	4	4	1	1	1	1	0	0	0	1	4	4	4	0	0	0	0	0	0
T2FMRHW011	48	2013-05-16	GDC	1	1	0	0	0	0	0	0	0	0	0	0	0	0	0	0	0	0	0	0	0	0	0	0	0	0	4	4	4	4	4	3	4	2	2	2	2	4	4	4	0	0	0	0	0	0
T2FMRHW011	59	2013-08-06	KP	1	1	0	0	0	0	0	1	0	0	0	0	0	0	0	0	0	0	0	0	0	0	0	0	0	0	1	2	2	0	0	0	0	0	0	0	0	1	0	1	0	1	0	0	0	0
T2FMRHW011	61	2013-08-19	GDC	1	1	0	0	0	0	0	1	0	0	0	0	0	0	0	0	0	0	0	0	0	0	0	0	0	0	1	2	2	0	0	0	0	0	0	0	0	1	0	1	0	1	0	0	0	0
T2FMRHW011	63	2013-09-02	GDC	1	1	0	0	0	0	0	0	0	0	0	0	0	0	0	0	0	0	0	0	0	0	0	0	0	0	1	2	2	0	0	0	0	0	0	0	0	1	0	1	0	0	0	0	0	0
T2FMRHW011	67	2013-10-03	kp	1	1	0	0	0	0	0	0	0	0	0	0	0	0	0	0	0	0	0	0	0	0	0	0	0	0	1	2	2	0	0	0	0	0	0	0	0	1	0	0	0	0	0	0	0	0
T2FMRHW011	72	2013-11-06	GDC	1	1	0	0	0	0	0	0	0	0	0	0	0	0	0	0	0	0	0	0	0	0	0	0	0	0	4	4	4	0	0	0	0	0	0	0	0	4	4	0	0	0	0	0	0	0
T2FMRHW011	76	2013-12-09	GDC	1	1	0	0	0	0	0	0	0	0	0	0	0	0	0	0	0	0	0	0	0	0	0	0	0	0	3	3	3	0	0	0	0	0	0	0	0	3	3	3	0	0	0	0	0	0
T2FMRHW011	78	2014-01-06	KP	1	1	0	0	0	0	0	0	0	0	0	0	0	0	0	0	0	0	0	0	0	0	0	0	0	0	3	3	3	0	0	0	0	0	0	0	0	3	3	2	0	0	0	0	0	0
T2FMRHW012	0	2012-06-20	GDC	1	1	0	0	0	0	0	0	0	0	0	0	0	0	0	0	0	0	0	0	0	0	0	0	0	0	0	0	0	0	0	0	0	0	0	0	0	0	0	0	0	0	0	0	0	0
T2FMRHW012	4	2012-07-17	GDC	1	1	0	0	0	0	0	0	0	0	0	0	0	0	0	0	0	0	0	0	0	0	0	0	0	0	0	0	0	0	0	0	0	0	0	0	0	0	0	0	0	0	0	0	0	0
T2FMRHW012	8	2012-09-11	KP	1	1	0	0	0	0	0	1	0	0	0	0	0	0	0	0	0	0	0	0	1	1	0	0	0	0	0	0	0	0	0	0	0	0	0	0	0	0	0	0	0	1	0	0	2	0
T2FMRHW012	12	2012-10-11	GDC	1	1	0	0	0	0	0	0	0	0	0	0	0	0	0	0	0	0	0	0	0	0	0	0	0	0	0	0	0	0	0	0	0	0	0	0	0	0	0	0	0	0	0	0	0	0
T2FMRHW012	16	2012-11-07	KP	1	1	0	0	0	0	0	0	0	0	0	0	0	0	0	0	0	0	0	0	0	0	0	0	0	0	0	0	0	0	0	0	0	0	0	0	0	0	0	0	0	0	0	0	0	0
T2FMRHW012	20	2012-12-07	KP	1	1	0	0	0	0	0	0	0	0	0	0	0	0	0	0	0	0	0	0	0	0	0	0	0	0	0	0	0	0	0	0	0	0	0	0	0	0	0	0	0	0	0	0	0	0
T2FMRHW012	24	2013-01-08	GDC	1	1	0	0	0	0	0	0	0	0	0	0	0	0	0	0	0	0	0	0	0	0	0	0	0	0	0	0	0	0	0	0	0	0	0	0	0	0	0	0	0	0	0	0	0	0
T2FMRHW012	28	2013-02-13	GDC	1	1	0	0	0	0	0	0	0	0	0	0	0	0	0	0	0	0	0	0	0	0	0	0	0	0	0	0	0	0	0	0	0	0	0	0	0	0	0	0	0	0	0	0	0	0
T2FMRHW012	46	2013-06-27	KP	1	1	0	0	0	0	0	0	0	0	0	0	0	0	0	0	0	0	0	0	0	0	0	0	0	0	0	0	0	0	0	0	0	0	0	0	0	0	0	0	0	0	0	0	0	0
T2FMRHW012	58	2013-09-19	KP	1	1	0	0	0	0	0	0	0	0	0	0	0	0	0	0	0	0	0	0	0	0	0	0	0	0	0	0	0	0	0	0	0	0	0	0	0	0	0	0	0	0	0	0	0	0
T2FMRHW012	78	2015-01-20	GDC	1	1	0	0	0	0	0	0	0	0	0	0	0	0	0	0	0	0	0	0	0	0	0	0	0	0	0	0	0	0	0	0	0	0	0	0	0	0	0	0	0	0	0	0	0	0
T2FMRHW013	0	2012-06-22	KP	1	1	0	0	0	5	0	0	0	5	3	1	5	5	0	0	0	0	0	0	1	0	0	0	0	0	4	2	1	0	0	4	0	0	0	0	0	1	0	0	0	0	9	0	1	0
T2FMRHW013	4	2012-07-19	GDC	1	1	0	0	0	1	0	0	0	5	1	0	4	4	0	0	0	1	1	0	0	0	1	1	0	0	4	4	4	0	0	4	0	0	0	0	0	4	4	4	0	0	6	0	0	2
T2FMRHW013	8	2012-08-16	GDC	1	1	0	0	0	0	0	0	0	2	1	0	3	1	0	0	0	0	0	0	0	0	0	0	0	0	3	3	3	3	4	1	0	0	0	0	0	3	3	3	0	0	3	0	0	0
T2FMRHW013	12	2012-09-10	KP	1	1	2	0	0	2	0	0	0	0	0	0	0	0	0	0	0	0	0	0	0	0	0	0	0	0	3	3	3	0	1	4	3	0	0	0	0	3	3	3	2	0	0	0	0	0
T2FMRHW013	16	2012-10-08	GDC	1	1	0	0	0	1	0	0	0	0	0	0	1	1	0	0	0	1	1	0	0	0	0	0	0	0	0	0	0	1	1	3	1	0	0	0	0	0	0	1	0	0	0	0	0	0
T2FMRHW013	20	2012-10-29	GDC	1	1	0	0	0	0	1	1	1	1	0	0	0	0	0	0	0	1	1	1	0	1	0	0	0	1	1	3	1	0	1	3	1	0	0	1	2	0	0	1	0	3	1	0	2	0
T2FMRHW013	24	2012-12-03	GDC	1	1	0	0	1	0	0	1	0	1	0	0	1	1	0	0	0	2	2	0	0	0	0	0	0	0	4	4	1	1	2	4	4	1	1	1	0	1	2	1	1	1	1	0	0	0
T2FMRHW013	28	2013-01-01	KP	1	1	0	0	0	0	1	1	1	0	0	0	2	2	0	0	0	0	0	0	0	0	0	0	0	0	0	0	0	0	0	0	0	0	0	0	0	0	0	0	0	3	0	0	0	0
T2FMRHW013	36	2013-02-22	KP	1	1	0	0	0	0	0	0	0	0	0	0	0	0	0	0	0	0	0	0	1	0	0	0	0	0	1	0	0	0	0	1	0	0	0	2	0	0	0	0	0	0	0	0	1	0
T2FMRHW013	40	2013-03-20	KP	1	1	0	0	0	0	0	0	0	0	0	0	0	0	0	0	0	0	0	0	1	0	0	0	0	0	1	0	0	0	0	1	0	0	0	2	0	0	0	0	0	0	0	0	1	0
T2FMRHW013	43	2013-04-03	KP	1	1	0	0	0	0	0	0	0	0	0	0	0	0	0	0	0	0	0	0	1	0	0	0	0	0	1	0	0	0	0	1	0	0	0	2	0	0	0	0	0	0	0	0	1	0
T2FMRHW013	54	2013-06-20	KP	1	1	0	0	0	0	0	0	0	5	5	5	5	5	0	0	0	0	0	0	0	0	3	3	0	0	4	4	0	0	0	4	0	0	0	0	0	2	1	0	0	0	15	0	0	6
T2FMRHW013	60	2013-08-05	GDC	1	1	0	0	0	0	0	0	0	4	4	4	4	0	0	0	0	0	0	0	0	0	3	3	0	0	4	4	0	0	0	4	0	0	0	0	0	2	1	0	0	0	12	0	0	6
T2FMRHW013	64	2013-09-02	GDC	1	1	0	0	0	0	0	0	0	1	1	1	0	0	0	0	1	1	1	1	1	1	1	1	1	1	3	3	3	0	0	0	1	0	0	0	0	2	1	1	0	0	3	1	3	3
T2FMRHW013	68	2013-10-01	KP	1	1	0	0	0	0	0	0	0	1	1	1	0	0	0	0	1	1	1	1	1	1	1	1	1	1	3	3	3	0	0	0	1	0	0	0	0	2	1	1	0	0	3	1	3	3
T2FMRHW013	72	2013-10-22	KP	1	1	0	0	0	0	0	0	0	1	0	0	3	3	0	0	0	0	0	0	0	0	0	1	0	0	3	3	1	0	0	2	1	0	0	0	0	0	0	0	0	0	1	0	0	1
T2FMRHW013	84	2014-01-23	KP	1	1	0	0	0	0	0	0	0	0	0	0	2	2	0	0	0	0	0	0	0	0	0	0	0	0	2	3	2	0	0	2	2	0	0	0	0	0	0	0	0	0	0	0	0	0
T2FMRHW014	0	2012-07-04	GDC & KP	1	1	0	0	0	0	0	0	0	0	0	0	0	0	0	0	0	0	0	0	0	0	0	0	0	0	0	0	0	1	1	1	1	0	0	0	0	0	0	0	0	0	0	0	0	0
T2FMRHW014	4	2012-08-01	KP	1	1	0	0	0	0	0	0	0	0	0	0	0	0	0	0	0	0	0	0	1	1	0	0	0	0	1	1	0	1	1	1	1	0	0	0	0	0	0	0	0	0	0	0	2	0
T2FMRHW014	8	2012-09-03	GDC	1	1	0	0	0	0	0	0	0	0	0	0	0	0	0	0	0	0	0	0	0	0	0	0	0	0	1	1	0	1	1	1	1	0	0	0	0	0	0	0	0	0	0	0	0	0
T2FMRHW014	12	2012-10-09	KP	1	1	0	0	0	1	0	1	0	0	0	0	0	0	0	0	0	0	0	0	0	1	0	0	0	0	0	0	0	0	0	0	0	0	0	0	0	0	0	0	0	1	0	0	1	0
T2FMRHW014	18	2012-11-23	KP	1	1	0	0	0	0	0	1	0	0	0	0	0	0	0	0	0	0	0	0	0	1	0	0	0	0	0	0	0	0	0	0	0	0	0	0	0	0	0	0	0	1	0	0	1	0
T2FMRHW014	22	2012-12-20	KP	1	1	0	0	0	0	0	0	0	0	0	0	0	0	0	0	0	0	0	0	0	0	0	0	0	0	0	0	0	0	0	0	0	0	0	0	0	0	0	0	0	0	0	0	0	0
T2FMRHW014	26	2013-01-28	GDC	1	1	0	0	0	0	0	0	0	0	0	0	0	0	0	0	0	0	0	0	0	0	0	0	0	0	0	0	0	0	0	0	0	0	0	0	0	0	0	0	0	0	0	0	0	0
T2FMRHW014	32	2013-02-26	KP	1	1	0	0	0	0	0	0	0	0	0	0	0	0	0	0	0	0	0	0	0	0	0	0	0	0	0	0	0	0	0	0	0	0	0	0	0	0	0	0	0	0	0	0	0	0
T2FMRHW014	36	2013-04-02	KP	1	1	0	0	0	0	0	0	0	0	0	0	0	0	0	0	0	0	0	0	0	0	0	0	0	0	0	0	0	0	0	0	0	0	0	0	0	0	0	0	0	0	0	0	0	0
T2FMRHW014	42	2013-05-14	KP	1	1	0	0	0	0	0	0	0	0	0	0	0	0	0	0	0	0	0	0	0	0	0	0	0	0	0	0	0	0	0	0	0	0	0	0	0	0	0	0	0	0	0	0	0	0
T2FMRHW014	46	2013-06-18	KP	1	1	0	0	0	0	0	0	0	0	0	0	0	0	0	0	0	0	0	0	0	0	0	0	0	0	0	0	0	0	0	0	0	0	0	0	0	0	0	0	0	0	0	0	0	0
T2FMRHW014	52	2013-07-31	GDC	1	1	0	0	0	0	0	0	0	0	0	0	0	0	0	0	0	0	0	0	0	0	0	0	0	0	1	0	1	1	1	1	4	0	0	0	0	0	0	0	0	0	0	0	0	0
T2FMRHW014	58	2013-09-19	KP	1	1	0	0	0	0	0	0	0	0	0	0	0	0	0	0	0	0	0	0	0	0	0	0	0	0	0	0	0	1	1	1	2	0	0	0	0	0	0	0	0	0	0	0	0	0
T2FMRHW015	0	2012-07-11	GDC	1	1	0	0	0	0	0	0	0	0	0	0	0	0	0	0	0	0	0	0	0	0	0	0	0	0	1	1	2	0	0	0	0	0	0	0	0	2	1	0	0	0	0	0	0	0
T2FMRHW015	4	2012-08-07	KP	1	1	0	0	0	0	0	0	0	0	0	0	0	0	0	0	0	0	0	0	0	0	0	0	0	0	1	1	3	0	0	0	0	0	0	0	0	1	1	1	0	0	0	0	0	0
T2FMRHW015	8	2012-09-05	KP	1	1	0	0	0	0	0	0	0	0	0	0	0	0	0	0	0	0	0	0	0	0	0	0	0	0	1	2	2	0	0	0	0	0	0	0	0	1	1	1	0	0	0	0	0	0
T2FMRHW015	12	2012-10-03	KP	1	1	0	0	0	0	1	1	0	0	0	0	0	0	0	0	0	0	0	0	0	0	0	0	0	0	0	0	0	0	0	0	0	0	0	0	0	0	1	0	0	2	0	0	0	0
T2FMRHW015	16	2012-10-31	KP	1	1	0	0	0	0	0	1	0	0	0	0	0	0	0	0	0	0	0	0	0	1	0	0	0	0	1	0	0	0	0	0	0	0	0	0	0	0	0	0	0	1	0	0	1	0
T2FMRHW015	20	2012-11-27	KP	1	1	0	0	0	0	0	0	0	0	0	0	0	0	0	0	0	0	0	0	0	0	0	0	0	0	1	0	0	0	0	0	0	0	0	0	0	1	0	1	0	0	0	0	0	0
T2FMRHW015	24	2012-12-24	GDC	1	1	0	0	0	0	0	0	0	0	0	0	0	0	0	0	0	0	0	0	0	0	0	0	0	0	1	0	0	0	0	0	0	0	0	0	0	0	0	0	0	0	0	0	0	0
T2FMRHW015	28	2013-01-23	GDC	1	1	0	0	0	0	0	0	0	0	0	0	0	0	0	0	0	0	0	0	0	0	0	0	0	0	0	0	0	0	0	0	0	0	0	0	0	0	0	0	0	0	0	0	0	0
T2FMRHW015	32	2013-02-20	GDC	1	1	0	0	0	0	0	0	0	0	0	0	0	0	0	0	0	0	0	0	0	0	0	0	0	0	0	0	0	0	0	0	0	0	0	0	0	0	0	0	0	0	0	0	0	0
T2FMRHW015	40	2013-04-18	GDC	1	1	0	0	0	0	0	0	0	0	0	0	0	0	0	0	0	0	0	0	0	0	0	0	0	0	0	0	0	0	0	0	0	0	0	0	0	0	0	0	0	0	0	0	0	0
T2FMRHW015	48	2013-06-18	KP	1	1	0	0	0	0	0	0	0	0	0	0	0	0	0	0	0	0	0	0	0	0	0	0	0	0	0	0	0	0	0	0	0	0	0	0	0	0	0	0	0	0	0	0	0	0
T2FMRHW015	64	2013-10-21	GDC	1	1	0	0	0	0	0	0	0	0	0	0	0	0	0	0	0	0	0	0	0	0	0	0	0	0	0	0	0	0	0	0	0	0	0	0	0	0	0	0	0	0	0	0	0	0
T2FMRHW015	72	2014-01-20	GDC	1	1	0	0	0	0	0	0	0	0	0	0	0	0	0	0	0	0	0	0	0	0	0	0	0	0	0	0	0	0	0	0	0	0	0	0	0	0	0	0	0	0	0	0	0	0
T2FMRHW016	0	2012-07-17	KP	1	1	0	0	0	0	0	1	0	0	0	0	0	0	0	0	0	0	0	0	1	0	0	0	0	0	1	2	0	0	0	0	1	0	0	0	0	2	1	0	0	1	0	0	1	0
T2FMRHW016	4	2012-08-13	GDC	1	1	0	0	0	0	0	0	0	0	0	0	0	0	0	0	0	0	0	1	1	1	0	0	0	0	1	4	4	0	1	1	2	0	0	0	2	4	3	3	0	0	0	0	3	0
T2FMRHW016	8	2012-09-06	KP	1	1	0	0	0	0	1	1	0	0	0	0	0	0	0	0	0	0	0	0	0	0	0	0	0	0	0	2	1	0	0	0	0	0	1	0	1	2	2	2	0	2	0	0	0	0
T2FMRHW016	12	2012-10-03	KP	1	1	0	0	0	0	0	0	0	0	0	0	0	0	0	0	0	0	0	1	1	0	0	0	0	0	0	1	0	0	0	0	0	0	0	0	1	0	1	0	0	0	0	0	2	0
T2FMRHW016	16	2012-11-02	KP	1	1	0	0	0	0	0	0	0	0	0	0	0	0	0	0	0	0	0	0	0	0	0	0	0	0	0	1	2	0	0	0	0	0	0	0	0	0	0	0	0	0	0	0	0	0
T2FMRHW016	20	2012-11-30	GDC	1	1	1	0	0	0	0	0	0	0	0	0	0	0	0	0	0	0	0	0	0	0	0	0	0	0	2	0	1	0	0	1	1	0	0	0	0	1	1	0	1	0	0	0	0	0
T2FMRHW016	24	2012-12-27	KP	1	1	0	0	0	0	0	0	0	0	0	0	0	0	0	0	0	0	0	0	0	0	0	0	0	0	2	0	1	0	0	1	1	0	0	0	0	1	1	0	0	0	0	0	0	0
T2FMRHW016	28	2013-01-28	GDC	1	1	0	0	0	0	0	0	0	0	0	0	0	0	0	0	0	0	0	0	0	0	0	0	0	0	0	1	1	0	0	0	0	0	0	0	0	1	1	0	0	0	0	0	0	0
T2FMRHW016	32	2013-02-25	GDC	1	1	0	0	0	0	0	0	0	0	0	0	0	0	0	0	0	0	0	0	0	0	0	0	0	0	1	2	1	0	0	0	0	0	0	0	0	1	2	0	0	0	0	0	0	0
T2FMRHW016	36	2013-03-26	GDC	1	1	0	0	0	0	0	0	0	0	0	0	0	0	0	0	0	0	0	0	0	0	0	0	0	0	0	1	0	0	0	0	0	0	0	0	0	0	1	0	0	0	0	0	0	0
T2FMRHW016	40	2013-04-22	GDC	1	1	0	0	0	0	0	0	0	0	0	0	0	0	0	0	0	0	0	0	0	0	0	0	0	0	0	1	0	0	0	0	0	0	0	0	0	0	1	0	0	0	0	0	0	0
T2FMRHW016	44	2013-05-20	GDC	1	1	0	0	0	0	0	0	0	0	0	0	0	0	0	0	0	0	0	0	0	0	0	0	0	0	0	1	0	0	0	0	0	0	0	0	0	0	1	0	0	0	0	0	0	0
T2FMRHW016	48	2013-06-17	GDC	1	1	0	0	0	0	0	0	0	0	0	0	0	0	0	0	0	0	0	0	0	0	0	0	0	0	0	0	0	0	0	0	0	0	0	0	0	0	0	0	0	0	0	0	0	0
T2FMRHW016	55	2013-08-07	KP	1	1	0	0	0	0	0	0	0	0	0	0	0	0	0	0	0	0	0	0	0	0	0	0	0	0	1	1	0	0	0	0	0	0	0	0	0	0	0	0	0	0	0	0	0	0
T2FMRHW016	60	2013-10-15	KP	1	1	0	0	0	0	0	0	0	0	0	0	0	0	0	0	0	0	0	0	0	0	0	0	0	0	0	1	1	0	0	0	0	0	0	0	0	0	0	0	0	0	0	0	0	0
T2FMRHW016	72	2014-01-21	KP	1	1	0	0	0	0	0	0	0	0	0	0	0	0	0	0	0	0	0	0	0	0	0	0	0	0	1	1	2	0	0	0	0	0	0	0	0	0	0	0	0	0	0	0	0	0
T2FMRHW017	0	2012-07-19	KP	1	1	0	0	0	0	1	1	0	0	0	0	0	0	0	0	0	0	0	0	0	0	0	0	0	0	0	0	0	0	0	0	0	0	0	0	0	0	0	0	0	2	0	0	0	0
T2FMRHW017	4	2012-08-01	GDC	1	1	0	0	0	0	0	0	0	0	0	0	0	0	0	0	0	0	0	0	0	0	0	0	0	0	0	0	0	0	0	0	0	0	0	0	0	0	0	0	0	0	0	0	0	0
T2FMRHW018	0	2012-07-23	GDC	1	1	0	0	0	0	0	0	0	1	1	3	1	4	0	0	0	0	0	0	0	0	0	0	0	0	1	2	2	1	0	1	0	0	0	0	0	4	4	4	0	0	5	0	0	0
T2FMRHW018	4	2012-08-27	GDC	1	1	0	0	0	0	1	1	0	1	1	2	2	3	0	0	0	0	0	0	0	1	0	0	0	0	2	4	4	1	0	0	1	1	0	1	0	4	3	4	0	2	4	0	1	0
T2FMRHW018	8	2012-09-21	GDC	1	1	0	0	0	0	0	0	0	1	2	4	3	4	0	0	0	0	0	0	0	0	0	0	0	0	3	3	3	0	0	0	0	1	1	1	1	4	4	4	0	0	7	0	0	0
T2FMRHW018	12	2012-10-22	GDC	1	1	0	0	0	0	1	1	1	0	1	3	3	3	0	0	0	0	0	1	1	1	0	0	0	0	3	3	3	1	1	1	1	0	0	0	1	4	4	3	0	3	4	0	3	0
T2FMRHW018	16	2012-11-27	KP	1	1	0	0	0	0	0	1	0	0	2	2	3	3	0	0	0	0	0	0	0	0	0	0	0	0	1	2	3	0	0	0	0	0	0	0	0	2	3	3	0	1	4	0	0	0
T2FMRHW018	20	2012-12-24	GDC	1	1	0	0	0	0	0	0	0	1	1	3	3	3	0	0	0	0	0	0	0	0	0	0	0	0	1	2	2	0	0	1	0	0	0	0	1	3	3	2	0	0	5	0	0	0
T2FMRHW018	24	2013-01-24	KP	1	1	0	0	0	0	0	0	0	0	0	2	2	2	0	0	0	0	0	0	0	0	0	0	0	0	2	3	2	0	0	0	0	0	0	0	0	2	2	2	0	0	2	0	0	0
T2FMRHW018	28	2013-02-25	GDC	1	1	0	0	0	0	1	1	1	1	1	4	3	3	0	0	0	0	0	1	1	1	0	0	0	0	3	3	3	1	0	1	1	0	0	0	0	3	3	2	0	3	6	0	3	0
T2FMRHW018	32	2013-03-26	KP	1	1	0	0	0	0	1	1	1	1	1	4	3	3	0	0	0	0	0	1	1	1	0	0	0	0	3	3	3	1	0	1	1	0	0	0	0	3	3	2	0	3	6	0	3	0
T2FMRHW018	33	2013-04-02	KP	1	1	0	0	0	0	0	0	0	0	0	0	4	0	0	0	0	0	0	0	0	0	0	0	0	0	2	2	3	0	0	0	0	0	0	0	0	3	4	3	0	0	0	0	0	0
T2FMRHW018	41	2013-06-03	KP	1	1	0	0	0	0	0	0	0	0	0	0	4	0	0	0	0	0	0	0	0	0	0	0	0	0	2	2	3	0	0	0	0	0	0	0	0	3	4	3	0	0	0	0	0	0
T2FMRHW018	45	2013-07-03	KP	1	1	0	0	0	0	0	0	0	0	0	0	4	0	0	0	0	0	0	0	0	0	0	0	0	0	2	2	3	0	0	0	0	0	0	0	0	3	4	3	0	0	0	0	0	0
T2FMRHW018	49	2013-08-02	KP	1	1	0	0	0	0	0	0	0	0	0	0	4	0	0	0	0	0	0	0	0	0	0	0	0	0	2	2	3	0	0	0	0	0	0	0	0	3	4	3	0	0	0	0	0	0
T2FMRHW018	55	2013-09-20	KP	1	1	0	0	0	0	0	0	0	0	0	0	0	0	0	0	0	4	0	0	0	0	0	0	0	0	2	2	3	0	0	0	0	0	0	0	0	3	4	3	0	0	0	0	0	0
T2FMRHW018	60	2013-10-25	KP	1	1	0	0	0	0	0	0	0	0	0	1	4	0	0	0	0	0	0	0	0	0	0	0	0	0	2	2	3	0	0	0	0	0	0	0	0	3	4	3	0	0	1	0	0	0
T2FMRHW018	64	2013-11-25	KP	1	1	1	1	1	0	0	0	1	1	2	4	2	2	1	1	1	1	1	0	0	0	0	1	1	1	1	2	0	0	0	0	1	0	0	0	2	3	3	2	3	1	7	3	0	2
T2FMRHW018	68	2013-12-26	GDC	1	1	1	1	1	0	1	0	0	1	2	4	2	2	1	1	1	1	1	0	0	0	0	1	1	1	1	2	0	0	0	0	1	0	0	0	2	3	3	2	3	1	7	3	0	2
T2FMRHW018	78	2014-03-14	KP	1	1	0	0	0	0	1	1	1	1	1	1	1	1	1	1	1	1	1	1	1	1	1	1	1	0	1	2	2	0	0	0	0	0	0	0	0	3	2	2	0	3	3	3	3	3
T2FMRHW019	0	2012-08-09	GDC & KP	1	1	0	0	0	0	5	2	0	0	0	0	2	2	0	0	0	0	0	0	0	0	0	0	0	0	0	0	0	0	0	0	0	0	0	0	0	0	0	0	0	7	0	0	0	0
T2FMRHW019	4	2012-09-03	GDC	1	1	0	0	0	0	0	1	2	0	0	0	0	0	0	0	0	2	2	0	0	0	0	0	0	0	0	0	0	0	0	0	0	0	0	0	0	0	0	0	0	3	0	0	0	0
T2FMRHW019	8	2012-10-03	KP	1	1	0	0	0	0	1	0	0	0	0	0	0	1	0	0	0	0	0	0	0	0	0	0	0	0	0	0	0	0	0	0	0	0	0	0	0	0	0	0	0	1	0	0	0	0
T2FMRHW019	10	2012-10-19	KP	1	1	0	0	0	0	0	0	0	0	0	0	0	0	0	0	0	0	0	0	0	0	0	0	0	0	0	0	0	0	0	0	0	0	0	0	0	0	0	0	0	0	0	0	0	0
T2FMRHW019	18	2012-12-19	KP	1	1	0	0	0	0	0	1	1	0	0	0	0	0	0	0	0	0	0	0	0	0	0	0	0	0	0	0	0	0	0	0	0	0	0	0	0	0	0	0	0	2	0	0	0	0
T2FMRHW019	22	2013-01-15	KP	1	1	0	0	0	0	0	0	0	0	0	0	0	0	0	0	0	0	0	0	0	0	0	0	0	0	0	0	0	0	0	0	0	0	0	0	0	0	0	0	0	0	0	0	0	0
T2FMRHW019	26	2013-02-11	GDC	1	1	0	0	0	0	0	0	0	0	0	0	0	0	0	0	0	0	0	0	0	0	0	0	0	0	0	0	0	0	0	0	0	0	0	0	0	0	0	0	0	0	0	0	0	0
T2FMRHW019	30	2013-03-11	GDC	1	1	0	0	0	0	0	0	0	0	0	0	0	0	0	0	0	0	0	0	0	0	0	0	0	0	0	0	0	0	0	0	0	0	0	0	0	0	0	0	0	0	0	0	0	0
T2FMRHW019	34	2013-04-01	GDC	1	1	0	0	0	0	0	0	0	0	0	0	0	0	0	0	0	0	0	0	0	0	0	0	0	0	0	0	0	0	0	0	0	0	0	0	0	0	0	0	0	0	0	0	0	0
T2FMRHW019	36	2013-05-02	GDC & KP	1	1	0	0	0	0	4	4	3	0	0	0	0	0	0	0	0	0	0	0	0	0	0	0	0	0	0	0	0	0	0	0	0	0	0	0	0	0	0	0	0	11	0	0	0	0
T2FMRHW019	45	2013-07-11	KP	1	1	0	0	0	0	0	0	0	0	0	0	0	0	0	0	0	0	0	0	0	0	0	0	0	0	0	0	0	0	0	0	0	0	0	0	0	0	0	0	0	0	0	0	0	0
T2FMRHW019	48	2013-08-06	KP	1	1	0	0	0	0	1	0	0	0	0	0	0	0	0	0	0	0	0	0	0	0	0	0	0	0	0	0	0	0	0	0	0	0	0	0	0	0	0	0	0	1	0	0	0	0
T2FMRHW019	51	2013-08-28	KP	1	1	0	0	0	0	0	0	0	0	0	0	0	0	0	0	0	0	0	0	0	0	0	0	0	0	0	0	0	0	0	0	0	0	0	0	0	0	0	0	0	0	0	0	0	0
T2FMRHW019	55	2013-09-25	KP	1	1	0	0	0	0	0	0	0	0	0	0	0	0	0	0	0	0	0	0	0	0	0	0	0	0	0	0	0	0	0	0	0	0	0	0	0	0	0	0	0	0	0	0	0	0
T2FMRHW019	60	2013-10-24	KP	1	1	0	0	0	0	0	0	0	0	0	0	0	0	0	0	0	0	0	0	0	0	0	0	0	0	0	0	0	0	0	0	0	0	0	0	0	0	0	0	0	0	0	0	0	0
T2FMRHW019	72	2013-12-27	KP	1	1	0	0	0	0	0	0	0	0	0	0	0	0	0	0	0	0	0	0	0	0	0	0	0	0	0	0	0	0	0	0	0	0	0	0	0	0	0	0	0	0	0	0	0	0
T2FMRHW020	0	2012-08-14	GDC & KP	1	1	0	0	0	0	1	1	0	1	2	3	3	4	0	0	0	0	0	0	0	1	0	0	0	0	0	0	0	0	0	0	0	0	0	0	0	0	0	0	0	2	6	0	1	0
T2FMRHW020	4	2012-09-07	GDC	1	1	0	0	0	0	0	0	0	0	0	0	0	0	0	0	0	0	0	0	0	0	0	0	0	0	0	0	0	0	0	0	0	0	0	0	0	0	0	0	0	0	0	0	0	0
T2FMRHW020	12	2012-10-25	KP	1	1	0	0	0	0	0	0	0	0	0	0	0	0	0	0	0	0	0	0	0	0	0	0	0	0	0	0	0	0	0	0	0	0	0	0	0	0	0	0	0	0	0	0	0	0
T2FMRHW020	16	2012-12-03	GDC	1	1	0	0	0	0	0	0	0	0	0	0	0	0	0	0	0	0	0	0	0	0	0	0	0	0	0	0	0	0	0	0	0	0	0	0	0	0	0	0	0	0	0	0	0	0
T2FMRHW020	20	2012-12-31	GDC	1	1	0	0	0	0	0	0	0	0	0	0	0	0	0	0	0	0	0	0	0	0	0	0	0	0	0	0	0	0	0	0	0	0	0	0	0	0	0	0	0	0	0	0	0	0
T2FMRHW020	23	2013-01-21	GDC	1	1	0	0	0	0	0	0	0	1	2	4	4	4	0	0	0	0	0	0	0	0	0	0	0	0	0	0	0	0	0	0	0	0	0	0	0	0	0	0	0	0	7	0	0	0
T2FMRHW020	27	2013-02-25	GDC	1	1	0	0	0	0	0	0	0	1	2	4	4	4	0	0	0	0	0	0	0	0	0	0	0	0	0	0	0	0	0	0	0	0	0	0	0	0	0	0	0	0	7	0	0	0
T2FMRHW020	31	2013-03-26	KP	1	1	0	0	0	0	0	0	0	1	1	0	0	0	0	0	0	0	0	0	0	0	0	0	0	0	0	0	0	0	0	0	0	0	0	0	0	0	0	0	0	0	2	0	0	0
T2FMRHW020	35	2013-04-25	KP	1	1	0	0	0	0	0	0	0	1	1	2	2	2	0	0	0	0	0	0	0	0	0	0	0	0	0	0	0	0	0	0	0	0	0	0	0	0	0	0	0	0	4	0	0	0
T2FMRHW020	39	2013-05-23	GDC	1	1	0	0	0	0	1	1	1	3	3	4	2	2	0	0	0	0	0	0	0	0	0	0	0	0	0	0	0	0	0	0	0	0	0	0	0	0	0	0	0	3	10	0	0	0
T2FMRHW020	49	2013-08-08	GDC	1	1	0	0	0	0	0	0	0	2	2	3	3	3	0	0	0	0	0	0	0	0	0	0	0	0	0	0	0	0	0	0	0	0	0	0	0	0	0	0	0	0	7	0	0	0
T2FMRHW020	60	2013-11-26	GDC	1	1	0	0	0	0	0	0	0	1	1	1	3	3	0	0	0	0	0	0	0	0	0	0	0	0	0	0	0	0	0	0	0	0	0	0	0	0	0	0	0	0	3	0	0	0
T2FMRHW020	78	2014-05-30	KP	1	1	0	0	0	0	0	0	0	0	0	0	2	3	0	0	0	0	0	0	0	0	0	0	0	0	0	0	0	0	0	0	0	0	0	0	0	0	0	0	0	0	0	0	0	0
T2FMRHW021	0	2012-09-26	GDC	1	1	0	0	0	0	2	2	2	2	1	1	1	1	1	1	0	1	1	0	0	0	0	0	0	0	4	4	4	2	2	2	2	4	4	2	2	4	4	4	0	6	4	2	0	0
T2FMRHW021	4	2012-10-19	GDC	1	1	0	0	1	0	5	2	0	0	3	1	1	1	0	1	1	0	0	1	2	1	3	0	0	0	3	3	2	3	2	3	3	3	2	3	3	4	4	4	1	7	4	2	4	3
T2FMRHW021	8	2012-11-15	KP	1	1	0	0	0	2	1	2	2	0	1	0	2	2	0	0	0	0	0	0	0	0	0	1	0	0	2	3	2	0	0	0	0	3	0	0	2	4	3	3	0	5	1	0	0	1
T2FMRHW021	12	2012-12-17	GDC	1	1	1	0	0	2	3	2	1	0	0	0	2	2	0	0	0	0	0	0	0	0	0	0	0	0	4	4	4	0	0	0	1	4	2	2	4	4	4	4	1	6	0	0	0	0
T2FMRHW021	16	2013-01-11	GDC	1	1	2	1	1	1	3	3	2	2	2	1	3	3	1	1	1	1	1	1	1	1	1	0	0	1	4	4	4	0	0	1	3	4	0	0	2	4	4	4	4	8	5	3	3	1
T2FMRHW021	20	2013-02-11	GDC	1	1	2	1	1	1	3	3	2	2	2	1	3	3	1	1	1	1	1	1	1	1	1	0	0	1	4	4	4	0	0	1	3	4	0	0	2	4	4	4	4	8	5	3	3	1
T2FMRHW021	24	2013-03-08	GDC	1	1	0	0	0	1	1	3	3	1	1	1	1	1	0	0	0	0	0	0	1	1	0	0	0	0	4	4	4	0	0	2	2	4	0	0	4	4	4	4	0	7	3	0	2	0
T2FMRHW021	28	2013-04-02	GDC	1	1	1	0	0	3	2	1	1	1	2	1	5	5	1	1	0	0	0	1	2	1	0	0	0	0	4	4	3	0	0	0	1	2	2	1	4	4	4	4	1	4	4	2	4	0
T2FMRHW021	32	2013-05-03	KP	1	1	0	0	0	0	3	2	0	0	0	0	0	0	0	0	0	0	0	0	0	0	0	0	0	0	3	3	3	0	0	0	0	0	0	2	3	3	4	4	0	5	0	0	0	0
T2FMRHW021	36	2013-06-03	GDC	1	1	0	0	0	0	0	1	0	0	0	0	0	0	0	0	0	0	0	0	0	0	0	0	0	0	3	3	3	0	0	0	0	3	0	0	2	3	4	4	0	1	0	0	0	0
T2FMRHW021	40	2013-07-04	GDC	1	1	0	0	0	0	1	3	4	1	1	1	1	1	0	0	0	0	0	0	0	0	1	0	0	0	4	4	3	0	0	0	1	3	0	0	4	4	4	4	0	8	3	0	0	1
T2FMRHW021	44	2013-08-05	GDC	1	1	0	0	0	0	1	2	1	0	2	0	0	0	0	1	0	0	0	1	2	0	0	0	0	0	4	4	4	0	0	0	1	3	1	1	3	4	4	4	0	4	2	1	3	0
T2FMRHW021	52	2014-01-03	GDC	1	1	1	0	0	1	1	1	1	1	1	0	1	1	0	0	0	0	0	0	0	0	0	0	0	0	4	4	4	0	0	0	0	3	2	2	2	4	4	4	1	3	2	0	0	0
T2FMRHW021	78	2014-07-01	KP	1	1	0	0	0	0	1	0	1	0	0	0	0	0	0	0	0	0	0	0	0	0	0	0	0	0	0	0	0	0	0	0	0	0	0	0	0	3	3	3	0	2	0	0	0	0
T2FMRHW022	0	2012-10-19	GDC	1	1	0	0	0	0	0	0	0	0	0	0	0	0	0	0	0	0	0	0	0	0	0	0	0	0	2	2	2	0	1	1	0	1	2	1	2	4	4	4	0	0	0	0	0	0
T2FMRHW022	4	2012-11-19	GDC	1	1	0	0	0	0	0	0	0	0	0	0	0	0	0	0	0	0	0	0	0	0	0	0	0	0	4	1	4	0	0	0	2	0	0	0	1	4	3	4	0	0	0	0	0	0
T2FMRHW022	8	2012-12-19	KP	1	1	0	0	0	0	0	0	0	0	0	0	0	0	0	0	0	0	0	0	0	0	0	0	0	0	4	3	4	0	0	0	2	0	0	1	0	3	4	4	0	0	0	0	0	0
T2FMRHW022	12	2013-01-17	KP	1	1	0	0	0	0	0	0	0	0	0	0	0	0	0	0	0	0	0	0	0	0	0	0	0	0	4	3	3	0	0	0	0	0	0	0	0	3	3	3	0	0	0	0	0	0
T2FMRHW022	16	2013-02-18	GDC	1	1	0	0	0	0	0	0	0	0	0	0	0	0	0	0	0	0	0	0	0	0	0	0	0	0	4	3	3	0	0	0	0	0	0	0	0	3	3	3	0	0	0	0	0	0
T2FMRHW022	20	2013-03-18	GDC	1	1	0	0	0	0	0	0	0	0	0	0	0	0	0	0	0	0	0	0	0	0	0	0	0	0	3	2	4	0	0	0	3	0	0	0	3	4	4	3	0	0	0	0	0	0
T2FMRHW022	24	2013-04-16	KP	1	1	0	0	0	0	0	0	0	0	0	0	0	0	0	0	0	0	0	0	0	0	0	0	0	0	3	3	3	0	0	0	0	0	0	0	1	2	2	2	0	0	0	0	0	0
T2FMRHW022	28	2013-05-15	GDC	1	1	0	0	0	0	0	0	0	0	0	0	0	0	0	0	0	0	0	0	0	0	0	0	0	0	3	4	3	0	0	0	0	0	0	0	0	3	2	4	0	0	0	0	0	0
T2FMRHW022	32	2013-06-12	KP	1	1	0	0	0	0	0	0	0	0	0	0	0	0	0	0	0	0	0	0	0	0	0	0	0	0	1	1	1	0	0	0	0	0	0	0	0	1	1	2	0	0	0	0	0	0
T2FMRHW022	40	2013-08-16	KP	1	1	0	0	0	0	0	0	0	0	0	0	0	0	0	0	0	0	0	0	0	0	0	0	0	0	1	1	0	0	0	0	0	0	0	0	0	3	4	4	0	0	0	0	0	0
T2FMRHW022	52	2013-10-24	KP	1	1	0	0	0	0	0	0	0	0	0	0	0	0	0	0	0	0	0	0	0	0	0	0	0	0	1	1	0	0	0	0	0	0	0	0	0	2	2	3	0	0	0	0	0	0
T2FMRHW022	60	2014-01-03	KP	1	1	0	0	0	0	0	0	0	0	0	0	0	0	0	0	0	0	0	0	0	0	0	0	0	0	1	1	0	0	0	0	0	0	0	0	0	2	2	3	0	0	0	0	0	0
T2FMRHW022	78	2014-03-13	KP	1	1	0	0	0	0	0	0	0	0	0	0	0	0	0	0	0	0	0	0	0	0	0	0	0	0	0	0	0	0	0	0	0	0	0	0	0	2	2	2	0	0	0	0	0	0
T2FMRHW022	86	2014-05-21	GDC	1	1	0	0	0	0	0	0	0	0	0	0	0	0	0	0	0	0	0	0	0	0	0	0	0	0	4	2	2	0	0	0	2	0	0	0	1	3	2	3	0	0	0	0	0	0
T2FMRHW023	0	2012-10-30	KP	1	1	0	0	0	0	0	0	0	0	0	1	3	3	0	0	2	3	4	4	3	3	0	0	0	0	4	4	2	4	4	4	3	0	0	1	2	4	4	2	0	0	1	2	10	0
T2FMRHW023	4	2012-12-03	GDC	1	1	0	0	2	0	0	1	1	0	0	0	4	4	0	0	0	4	4	0	0	4	0	0	0	0	0	4	4	3	4	4	4	2	0	0	0	4	4	3	2	2	0	0	4	0
T2FMRHW023	8	2013-01-02	GDC	1	1	0	0	1	0	0	0	0	0	0	0	5	5	0	0	0	5	5	5	5	0	0	0	0	0	2	4	3	3	4	4	3	1	1	0	0	4	4	3	1	0	0	0	10	0
T2FMRHW023	12	2013-01-28	GDC	1	1	0	0	0	0	0	0	0	0	0	1	4	4	0	0	0	3	3	0	4	5	0	0	0	0	1	2	2	3	4	4	3	0	0	1	2	4	4	4	0	0	1	0	9	0
T2FMRHW023	16	2013-03-01	GDC	1	1	0	0	0	0	0	0	0	0	0	0	0	0	0	0	0	0	0	4	3	1	0	0	0	0	2	3	2	4	4	4	3	1	2	2	3	4	3	3	0	0	0	0	8	0
T2FMRHW023	20	2013-03-29	KP	1	1	0	0	0	0	0	1	0	0	0	0	0	0	0	0	0	0	0	1	1	1	0	0	0	0	1	1	1	1	0	1	1	2	3	3	3	1	1	1	0	1	0	0	3	0
T2FMRHW023	26	2013-05-08	KP	1	1	0	0	0	1	1	1	1	0	1	1	0	0	0	1	0	1	1	1	1	1	0	0	0	1	1	3	1	1	1	0	1	2	2	4	3	3	3	1	0	3	2	1	3	0
T2FMRHW023	34	2013-07-12	KP	1	1	0	0	0	0	0	0	0	0	0	0	0	0	0	0	0	0	0	1	1	1	0	0	0	0	0	1	2	0	4	4	0	0	0	0	0	0	1	0	0	0	0	0	3	0
T2FMRHW023	52	2013-12-18	GDC	1	1	0	0	0	0	0	0	0	0	0	0	1	1	0	0	0	0	0	1	1	1	0	0	0	0	2	4	2	4	4	4	4	0	0	1	4	4	3	3	0	0	0	0	3	0
T2FMRHW023	56	2014-01-08	KP	1	1	0	0	0	0	0	0	0	0	0	0	1	1	0	0	0	0	0	1	1	1	0	0	0	0	2	4	2	4	4	4	4	0	0	1	4	4	3	3	0	0	0	0	3	0
T2FMRHW023	60	2014-02-06	KP	1	1	0	0	0	0	0	0	0	0	0	0	1	1	0	0	0	0	0	1	1	1	0	0	0	0	2	4	2	4	4	4	4	0	0	1	4	4	3	3	0	0	0	0	3	0
T2FMRHW023	64	2014-03-25	KP	1	1	0	0	0	0	0	0	0	0	0	0	1	1	0	0	0	0	0	1	1	1	0	0	0	0	2	4	2	4	4	4	4	0	0	1	4	4	3	2	0	0	0	0	3	0
T2FMRHW023	72	2014-05-16	KP	1	1	0	0	0	0	0	0	0	0	0	0	1	1	0	0	0	0	0	1	1	1	0	0	0	0	2	4	2	4	4	4	4	0	0	1	4	4	3	3	0	0	0	0	3	0
T2FMRHW024	0	2012-10-31	KP & GDC	1	1	0	0	0	0	0	0	0	0	0	0	0	0	0	0	0	0	0	0	0	0	0	0	0	0	0	0	0	0	0	0	0	0	0	0	0	0	0	0	0	0	0	0	0	0
T2FMRHW024	4	2012-11-20	KP	1	1	0	0	0	0	0	0	0	0	0	0	0	0	0	0	0	0	0	0	0	0	0	0	0	0	0	0	0	0	0	0	0	0	0	0	0	0	0	0	0	0	0	0	0	0
T2FMRHW024	8	2012-12-26	KP	1	1	0	0	0	0	0	0	0	0	0	0	0	0	0	0	0	0	0	0	0	0	0	0	0	0	0	0	0	0	0	0	0	0	0	0	0	0	0	0	0	0	0	0	0	0
T2FMRHW024	12	2013-01-22	GDC	1	1	0	0	0	0	0	0	0	0	0	0	0	0	0	0	0	0	0	0	0	0	0	0	0	0	0	1	0	0	0	0	1	0	0	0	1	0	0	0	0	0	0	0	0	0
T2FMRHW024	16	2013-02-19	KP	1	1	0	0	0	0	0	0	0	0	0	0	0	0	0	0	0	0	0	0	0	0	0	0	0	0	0	0	0	0	0	0	0	0	0	0	0	0	0	0	0	0	0	0	0	0
T2FMRHW024	20	2013-03-18	GDC	1	1	0	0	0	0	0	0	0	0	0	0	0	0	0	0	0	0	0	0	0	0	0	0	0	0	0	0	0	0	0	0	0	0	0	0	0	0	0	0	0	0	0	0	0	0
T2FMRHW024	24	2013-04-12	GDC	1	1	0	0	0	0	0	0	0	0	0	0	0	0	0	0	0	0	0	0	0	0	0	0	0	0	0	0	0	0	0	0	0	0	0	0	0	0	0	0	0	0	0	0	0	0
T2FMRHW024	34	2013-07-02	KP	1	1	0	0	0	0	0	0	0	0	0	0	0	0	0	0	0	0	0	0	0	0	0	0	0	0	0	0	0	0	0	0	0	0	0	0	0	0	0	0	0	0	0	0	0	0
T2FMRHW024	42	2013-09-03	KP	1	1	0	0	0	0	0	0	0	0	0	0	0	0	0	0	0	0	0	0	0	0	0	0	0	0	0	0	0	0	0	0	0	0	0	0	0	0	0	0	0	0	0	0	0	0
T2FMRHW024	52	2013-10-30	GDC	1	1	0	0	0	0	0	0	0	0	0	0	0	0	0	0	0	0	0	0	0	0	0	0	0	0	0	0	0	0	0	0	0	0	0	0	0	0	0	0	0	0	0	0	0	0
T2FMRHW024	64	2014-01-31	KP	1	1	0	0	0	0	0	0	0	0	0	0	0	0	0	0	0	0	0	0	0	0	0	0	0	0	0	0	0	0	0	0	0	0	0	0	0	0	0	0	0	0	0	0	0	0
T2FMRHW024	68	2014-02-27	KP	1	1	0	0	0	0	0	0	0	0	0	0	0	0	0	0	0	0	0	0	0	0	0	0	0	0	0	0	0	0	0	0	0	0	0	0	0	0	0	0	0	0	0	0	0	0
T2FMRHW024	78	2014-04-30	KP	1	1	0	0	0	0	0	0	0	0	0	0	0	0	0	0	0	0	0	0	0	0	0	0	0	0	0	0	0	0	0	0	0	0	0	0	0	0	0	0	0	0	0	0	0	0
T2FMRHW025	0	2013-05-13	KP	1	1	0	0	1	1	0	1	1	0	1	1	0	0	0	1	1	0	0	1	1	0	0	1	1	0	3	2	3	1	1	1	2	1	0	0	2	2	2	2	1	2	2	2	2	2
T2FMRHW025	4	2013-06-17	KP	1	1	0	0	1	1	0	1	1	0	1	1	0	0	0	0	0	0	0	1	1	0	0	1	1	0	3	2	3	1	1	1	1	1	0	0	1	2	2	2	1	2	2	0	2	2
T2FMRHW025	8	2013-07-08	KP	1	1	0	0	1	0	0	1	1	1	1	0	0	0	0	1	1	0	0	1	1	0	0	1	1	0	2	2	3	1	1	1	2	1	0	0	2	2	2	2	1	2	2	2	2	2
T2FMRHW025	12	2013-08-05	KP	1	1	0	0	1	0	0	1	0	1	0	1	0	0	0	0	0	0	1	1	1	0	0	1	1	0	2	2	2	1	1	1	1	1	0	0	2	2	1	2	1	1	2	0	2	2
T2FMRHW025	14	2013-08-19	KP	1	1	0	0	0	0	0	1	1	0	1	1	0	0	0	0	0	0	0	0	0	0	0	1	1	0	2	2	2	1	1	1	2	1	0	0	2	2	1	2	0	2	2	0	0	2
T2FMRHW026	0	2012-11-08	GDC	1	1	0	0	0	0	0	0	0	3	3	3	0	0	0	0	0	0	0	0	0	0	0	0	0	0	0	0	0	0	0	0	0	0	0	0	0	0	0	0	0	0	9	0	0	0
T2FMRHW026	4	2012-12-03	GDC	1	1	0	0	0	0	0	0	0	0	1	0	0	0	0	0	0	0	0	0	0	0	0	0	0	0	0	0	0	0	0	0	0	0	0	0	0	0	0	0	0	0	1	0	0	0
T2FMRHW027	0	2012-11-28	KP	1	1	0	0	0	0	1	2	2	0	0	0	3	3	0	1	1	1	1	3	2	2	1	1	1	0	4	4	4	4	4	4	4	4	4	4	4	4	4	4	0	5	0	2	7	3
T2FMRHW027	4	2012-12-21	GDC	1	1	1	0	1	1	1	1	1	0	1	0	1	1	0	0	1	1	1	5	5	5	1	0	0	1	4	4	4	4	4	4	4	4	4	4	4	4	4	4	2	3	1	1	15	1
T2FMRHW027	8	2013-01-18	KP	1	1	0	0	0	0	1	1	1	0	0	0	1	1	0	0	0	1	0	1	1	0	0	0	0	0	4	4	4	4	4	4	4	4	4	4	4	4	4	4	0	3	0	0	2	0
T2FMRHW027	12	2013-02-15	KP	1	1	0	0	0	0	0	0	0	0	0	0	0	0	0	0	0	4	0	1	2	1	0	0	0	0	4	4	4	4	4	4	4	4	4	4	4	4	4	4	0	0	0	0	4	0
T2FMRHW027	16	2013-03-13	KP	1	1	0	0	0	0	0	0	1	0	0	0	0	0	0	0	0	0	0	1	0	0	0	0	0	0	4	4	4	4	4	4	4	4	4	4	4	4	4	4	0	1	0	0	1	0
T2FMRHW027	20	2013-04-18	GDC	1	1	0	0	0	0	1	0	0	0	0	0	0	0	0	0	0	0	0	1	1	0	0	0	0	0	4	4	4	4	4	4	4	4	4	4	4	4	4	4	0	1	0	0	2	0
T2FMRHW027	24	2013-05-14	GDC	1	1	0	0	0	0	0	1	1	0	0	0	0	0	0	0	0	0	0	1	3	1	0	0	0	0	4	4	4	4	4	4	4	4	4	4	4	4	4	4	0	2	0	0	5	0
T2FMRHW027	34	2013-08-05	GDC	1	1	0	0	0	0	0	1	0	0	0	0	0	0	0	0	0	0	0	0	1	0	0	0	0	0	4	4	4	4	4	4	4	4	4	4	4	4	4	4	0	1	0	0	1	0
T2FMRHW027	38	2013-08-30	KP	1	1	0	0	0	0	0	1	0	0	0	0	0	0	0	0	0	0	0	0	1	0	0	0	0	0	4	4	4	4	4	4	4	4	4	4	4	4	4	4	0	1	0	0	1	0
T2FMRHW027	42	2013-09-26	KP	1	1	0	0	0	0	0	0	0	0	0	0	0	0	0	0	0	0	0	0	0	0	0	0	0	0	4	4	4	4	4	4	4	4	4	4	4	4	4	4	0	0	0	0	0	0
T2FMRHW027	46	2013-10-28	GDC	1	1	0	0	0	0	0	0	0	0	0	0	0	0	0	0	0	0	0	0	0	0	0	0	0	0	4	4	4	4	4	4	4	4	4	4	4	4	4	4	0	0	0	0	0	0
T2FMRHW027	52	2013-12-03	KP	1	1	0	0	0	0	0	0	0	0	0	0	0	0	0	0	0	0	0	0	0	0	0	0	0	0	4	4	4	4	4	4	4	4	4	4	4	4	4	4	0	0	0	0	0	0
T2FMRHW027	78	2014-06-10	KP	1	1	0	0	0	0	0	0	0	0	0	0	0	0	0	0	0	0	0	0	0	0	0	0	0	0	4	4	4	4	4	4	4	4	4	4	3	2	4	4	0	0	0	0	0	0
T2FMRHW028	0	2012-12-07	KP	1	1	0	0	0	0	0	0	0	0	0	0	0	0	0	0	0	0	0	0	0	0	0	0	0	0	4	4	4	0	0	0	0	0	0	0	0	0	0	0	0	0	0	0	0	0
T2FMRHW028	4	2013-01-07	GDC	1	1	0	0	0	0	0	0	0	0	0	0	0	0	0	0	0	0	0	0	0	0	0	0	0	0	4	3	3	0	0	0	0	0	0	0	0	0	0	0	0	0	0	0	0	0
T2FMRHW028	12	2013-03-08	KP	1	1	0	0	0	0	0	0	0	0	0	0	0	0	0	0	0	0	0	0	0	0	0	0	0	0	3	3	3	0	0	0	0	0	0	0	0	0	0	0	0	0	0	0	0	0
T2FMRHW029	0	2012-12-11	GDC	1	1	3	0	0	0	0	1	1	5	5	5	5	5	0	0	0	0	0	0	0	0	0	0	0	0	1	1	1	0	1	1	1	1	0	1	0	0	1	1	3	2	15	0	0	0
T2FMRHW029	4	2013-01-10	KP	1	1	1	0	0	1	0	1	0	1	2	1	2	2	0	0	0	0	0	0	0	0	0	0	0	0	0	0	0	0	0	0	0	0	0	0	0	0	0	0	1	1	4	0	0	0
T2FMRHW029	8	2013-02-12	KP	1	1	3	0	0	1	2	2	1	2	2	2	5	5	0	0	0	0	0	0	0	0	0	0	0	0	0	0	0	0	0	0	0	0	0	0	0	0	0	0	3	5	6	0	0	0
T2FMRHW029	12	2013-03-14	GDC	1	1	2	0	0	0	1	1	1	1	2	2	4	4	0	0	0	0	0	0	0	0	0	0	0	0	0	0	0	0	0	0	0	0	0	0	0	0	0	0	2	3	5	0	0	0
T2FMRHW029	16	2013-04-12	GDC	1	1	2	0	0	0	1	1	1	1	2	2	4	4	0	0	0	0	0	0	0	0	0	0	0	0	0	0	0	0	0	0	0	0	0	0	0	0	0	0	2	3	5	0	0	0
T2FMRHW029	24	2013-06-13	GDC	1	1	3	3	3	3	0	0	0	3	3	3	5	5	0	0	0	0	0	0	0	0	3	3	3	3	0	0	0	0	0	0	0	0	0	0	0	0	0	0	9	0	9	0	0	9
T2FMRHW029	28	2013-07-11	GDC	1	1	1	1	1	0	1	1	1	1	1	1	0	0	0	0	0	0	0	0	0	0	0	0	0	0	0	0	0	0	0	0	0	0	0	0	0	0	0	0	3	3	3	0	0	0
T2FMRHW029	32	2013-08-13	KP	1	1	1	1	1	1	0	0	0	2	1	1	2	2	0	0	0	0	0	0	0	0	0	0	0	0	0	0	0	0	0	0	0	0	0	0	0	0	0	0	3	0	4	0	0	0
T2FMRHW029	37	2013-09-20	GDC	1	1	1	1	1	1	0	0	0	2	1	1	2	2	0	0	0	0	0	0	0	0	0	0	0	0	0	0	0	0	0	0	0	0	0	0	0	0	0	0	3	0	4	0	0	0
T2FMRHW029	52	2014-01-21	KP	1	1	0	0	0	0	0	0	0	1	1	1	3	1	0	0	0	0	0	0	0	0	0	0	0	0	0	0	0	0	0	0	0	0	0	0	0	0	0	0	0	0	3	0	0	0
T2FMRHW029	56	2014-03-07	KP	1	1	1	0	0	0	0	0	0	2	2	2	1	1	0	0	0	0	0	0	0	0	0	0	0	0	0	0	0	0	0	0	0	0	0	0	0	0	0	0	1	0	6	0	0	0
T2FMRHW030	0	2012-12-11	KP	1	1	0	0	0	0	0	0	0	0	0	0	0	0	0	0	3	4	4	0	0	1	0	0	0	0	4	4	4	0	0	0	4	4	4	4	1	4	4	4	0	0	0	3	1	0
T2FMRHW030	4	2013-01-08	GDC	1	1	2	0	0	1	0	0	1	1	1	1	5	5	0	0	0	0	0	0	0	1	0	0	0	0	4	4	4	0	0	0	1	4	4	4	3	4	4	4	2	1	3	0	1	0
T2FMRHW030	8	2013-02-05	GDC	1	1	0	0	0	0	0	0	0	0	0	0	4	4	0	0	0	0	0	0	0	0	0	0	0	0	4	4	4	0	0	0	1	4	4	4	1	4	4	4	0	0	0	0	0	0
T2FMRHW030	12	2013-03-04	GDC	1	1	0	0	0	0	0	0	0	0	0	0	2	5	0	0	0	0	0	0	0	0	0	0	0	0	4	4	4	0	0	0	0	4	4	4	3	4	4	3	0	0	0	0	0	0
T2FMRHW030	16	2013-03-29	KP	1	1	0	0	0	0	0	0	0	0	0	0	0	2	0	0	0	0	0	0	0	0	0	0	0	0	1	2	3	0	0	0	0	4	4	3	0	4	4	3	0	0	0	0	0	0
T2FMRHW030	20	2013-05-03	GDC	1	1	0	0	0	0	0	0	0	0	0	0	2	2	0	0	0	0	0	0	0	0	0	0	0	0	3	3	0	0	0	0	1	4	4	4	3	4	4	4	0	0	0	0	0	0
T2FMRHW030	24	2013-05-29	GDC	1	1	0	0	0	0	0	0	0	0	0	0	0	0	0	0	0	0	0	0	0	0	0	0	0	0	4	4	3	0	0	0	0	3	4	4	4	4	3	3	0	0	0	0	0	0
T2FMRHW030	28	2013-06-27	KP	1	1	0	0	0	0	0	0	0	0	0	0	0	0	0	0	0	0	0	0	0	0	0	0	0	0	4	4	3	0	0	0	0	3	4	4	4	4	3	3	0	0	0	0	0	0
T2FMRHW030	32	2013-07-24	GDC	1	1	1	0	0	0	0	0	0	0	0	0	0	0	0	0	0	0	0	0	0	0	0	0	0	0	3	3	3	0	0	0	3	4	4	4	3	4	4	4	1	0	0	0	0	0
T2FMRHW030	36	2013-08-22	KP	1	1	1	0	0	0	0	0	0	0	0	0	0	0	0	0	0	0	0	0	0	0	0	0	0	0	3	3	3	0	0	0	3	3	3	3	4	3	3	3	1	0	0	0	0	0
T2FMRHW030	40	2013-09-24	KP	1	1	0	0	0	0	0	0	0	0	0	0	0	0	0	0	0	0	0	0	0	0	0	0	0	0	3	4	3	0	0	0	3	3	4	3	4	4	4	4	0	0	0	0	0	0
T2FMRHW030	44	2013-10-22	KP	1	1	0	0	0	0	0	0	0	0	0	0	1	1	0	0	0	0	0	0	0	0	0	0	0	0	4	1	2	0	0	0	0	2	4	4	4	4	4	4	0	0	0	0	0	0
T2FMRHW030	48	2013-11-11	GDC	1	1	0	0	0	0	0	0	0	0	0	0	0	0	0	0	0	0	0	0	0	0	0	0	0	0	4	4	4	0	0	0	0	4	4	4	2	4	4	4	0	0	0	0	0	0
T2FMRHW030	52	2013-12-20	GDC	1	1	0	0	0	0	0	0	0	0	0	0	0	0	0	0	0	0	0	0	0	0	0	0	0	0	4	4	4	0	0	0	1	4	4	4	2	4	4	4	0	0	0	0	0	0
T2FMRHW030	56	2014-01-03	KP	1	1	0	0	0	0	0	0	0	0	0	0	0	0	0	0	0	0	0	0	0	0	0	0	0	0	4	4	4	0	0	0	1	4	4	4	2	4	4	4	0	0	0	0	0	0
T2FMRHW030	60	2014-01-31	KP	1	1	0	0	0	0	0	0	0	0	0	0	0	0	0	0	0	0	0	0	0	0	0	0	0	0	4	3	0	0	0	0	1	4	4	4	2	4	4	4	0	0	0	0	0	0
T2FMRHW030	64	2014-03-07	KP	1	1	0	0	0	0	0	0	0	0	0	0	0	0	0	0	0	0	0	0	0	0	0	0	0	0	4	4	3	0	0	0	0	4	4	4	2	3	4	4	0	0	0	0	0	0
T2FMRHW030	68	2014-04-04	KP	1	1	0	0	0	0	0	0	0	0	0	0	0	0	0	0	0	0	0	0	0	0	0	0	0	0	3	0	0	0	0	0	0	4	4	4	1	4	4	4	0	0	0	0	0	0
T2FMRHW031	0	2013-01-02	KP & GDC	1	1	0	0	0	0	1	1	0	0	0	0	1	1	0	0	0	1	1	1	1	0	0	0	0	0	1	0	0	0	0	0	0	1	0	0	0	2	1	0	0	2	0	0	2	0
T2FMRHW031	4	2013-01-29	KP	1	1	0	0	0	0	0	0	0	0	0	0	0	0	0	0	0	0	0	0	2	3	0	0	0	0	4	4	3	0	0	0	0	0	0	0	0	0	0	0	0	0	0	0	5	0
T2FMRHW031	8	2013-02-20	KP	1	1	0	0	0	0	0	0	0	0	0	0	0	0	0	0	0	0	0	1	0	1	0	0	0	0	0	0	0	0	0	0	0	0	0	0	0	0	1	1	0	0	0	0	2	0
T2FMRHW031	12	2013-03-20	KP	1	1	0	0	0	0	0	0	0	0	0	0	1	0	0	0	0	0	0	0	1	0	0	0	0	0	0	0	1	0	0	0	0	0	0	0	0	1	0	0	0	0	0	0	1	0
T2FMRHW031	16	2013-04-18	GDC	1	1	0	0	0	0	0	0	0	0	0	0	0	0	0	0	0	0	0	1	1	0	0	0	0	0	0	0	0	0	0	0	0	0	0	0	0	0	0	0	0	0	0	0	2	0
T2FMRHW031	20	2013-06-17	GDC	1	1	0	0	0	0	0	0	0	0	0	0	0	0	0	0	0	0	0	0	0	0	0	0	0	0	0	0	0	0	0	0	0	0	0	0	0	0	0	0	0	0	0	0	0	0
T2FMRHW031	33	2013-09-25	KP	1	1	0	0	0	0	0	0	0	0	0	0	0	0	0	0	0	0	0	0	0	0	0	0	0	0	0	0	0	0	0	0	0	0	0	0	0	0	0	0	0	0	0	0	0	0
T2FMRHW032	0	2013-01-09	KP & GDC	1	1	0	0	0	0	0	0	0	0	0	0	0	0	0	0	0	0	0	0	0	0	0	0	0	0	0	0	0	0	0	0	0	2	2	0	0	0	0	0	0	0	0	0	0	0
T2FMRHW033	0	2013-01-09	KP & GDC	1	1	0	0	0	1	1	3	3	0	0	0	3	3	0	1	1	4	4	2	1	1	0	0	0	2	4	4	3	0	0	0	1	0	1	2	2	2	4	2	0	7	0	2	4	0
T2FMRHW033	4	2013-02-05	GDC	1	1	0	0	0	0	0	0	1	0	0	0	0	0	0	0	0	0	0	0	0	0	0	0	0	0	3	3	2	0	0	0	0	0	1	0	0	4	2	4	0	1	0	0	0	0
T2FMRHW033	8	2013-03-05	GDC	1	1	0	0	0	0	0	0	0	0	0	0	0	0	0	0	0	0	0	0	0	0	0	0	0	0	3	3	3	0	0	0	0	0	0	0	1	4	3	3	0	0	0	0	0	0
T2FMRHW033	14	2013-04-15	GDC	1	1	0	0	0	0	0	0	0	0	0	0	0	0	0	0	0	0	0	0	0	0	0	0	0	0	0	0	0	0	0	0	0	0	0	0	0	4	1	1	0	0	0	0	0	0
T2FMRHW033	18	2013-05-14	KP	1	1	0	0	0	0	0	0	0	0	0	0	0	0	0	0	0	0	0	0	0	0	0	0	0	0	0	0	0	0	0	0	0	0	0	0	0	4	1	1	0	0	0	0	0	0
T2FMRHW033	22	2013-06-17	GDC	1	1	0	0	0	0	0	0	0	0	0	0	0	0	0	0	0	0	0	0	0	0	0	0	0	0	0	0	0	0	0	0	0	0	0	0	0	0	0	0	0	0	0	0	0	0
T2FMRHW033	27	2013-07-23	GDC	1	1	0	0	0	0	0	0	0	0	0	0	0	0	0	0	0	0	0	0	0	0	0	0	0	0	0	0	0	0	0	0	0	0	0	0	0	0	0	0	0	0	0	0	0	0
T2FMRHW033	31	2013-08-28	KP	1	1	0	0	0	0	0	0	0	0	0	0	0	0	0	0	0	0	0	0	0	0	0	0	0	0	0	0	0	0	0	0	0	0	0	0	0	0	0	0	0	0	0	0	0	0
T2FMRHW033	36	2013-10-08	GDC	1	1	0	0	0	0	0	0	0	0	0	0	0	0	0	0	0	0	0	0	0	0	0	0	0	0	0	0	0	0	0	0	0	0	0	0	0	0	0	0	0	0	0	0	0	0
T2FMRHW033	52	2014-01-24	KP	1	1	0	0	0	0	0	0	0	0	0	0	0	0	0	0	0	0	0	0	0	0	0	0	0	0	0	0	0	0	0	0	0	0	0	0	0	0	0	0	0	0	0	0	0	0
T2FMRHW033	78	2015-02-25	KP	1	1	0	0	0	0	0	0	0	0	0	0	0	0	0	0	0	0	0	0	0	0	0	0	0	0	0	0	0	0	0	0	0	0	0	0	0	0	0	0	0	0	0	0	0	0
T2FMRHW034	0	2013-01-10	KP & GDC	1	1	0	0	0	0	0	1	0	1	0	0	4	2	0	0	0	0	0	0	0	0	0	0	0	0	0	0	0	0	0	0	1	0	0	0	1	0	0	0	0	1	1	0	0	0
T2FMRHW034	4	2013-02-05	GDC	1	1	0	0	0	0	0	0	0	0	0	0	3	1	0	0	0	0	0	0	0	0	0	0	0	0	2	1	1	0	0	0	1	0	0	0	1	0	0	0	0	0	0	0	0	0
T2FMRHW034	8	2013-03-08	KP	1	1	0	0	0	0	0	0	0	0	0	0	0	0	0	0	0	0	0	0	0	0	0	0	0	0	0	0	0	0	0	0	0	0	0	0	0	0	0	0	0	0	0	0	0	0
T2FMRHW034	12	2013-04-04	GDC	1	1	0	0	0	0	0	0	0	0	0	0	0	0	0	0	0	0	0	0	0	0	0	0	0	0	0	0	0	0	0	0	0	0	0	0	0	0	0	0	0	0	0	0	0	0
T2FMRHW034	18	2013-05-24	GDC	1	1	0	0	0	0	0	0	0	0	0	0	0	0	0	0	0	0	0	0	0	0	0	0	0	0	0	0	0	0	0	0	0	0	0	0	0	0	0	0	0	0	0	0	0	0
T2FMRHW034	22	2013-06-27	KP	1	1	0	0	0	0	0	0	0	0	0	0	0	0	0	0	0	0	0	0	0	0	0	0	0	0	0	0	0	0	0	0	0	0	0	0	0	0	0	0	0	0	0	0	0	0
T2FMRHW034	25	2013-07-17	KP	1	1	0	0	0	0	0	0	0	1	1	0	0	0	0	0	0	0	0	0	0	0	0	0	0	0	0	0	0	0	0	0	0	0	0	0	0	0	0	0	0	0	2	0	0	0
T2FMRHW034	27	2013-07-25	KP	1	1	0	0	0	0	0	0	0	1	1	1	1	1	0	0	0	0	0	0	0	0	0	0	0	0	0	0	0	0	0	0	0	0	0	0	0	0	0	0	0	0	3	0	0	0
T2FMRHW034	29	2013-08-08	KP	1	1	0	0	0	0	0	0	0	1	1	1	1	1	0	0	0	0	0	0	0	0	0	0	0	0	0	0	0	0	0	0	0	0	0	0	0	0	0	0	0	0	3	0	0	0
T2FMRHW034	31	2013-08-23	KP	1	1	0	0	0	0	0	0	0	1	1	1	1	1	0	0	0	0	0	0	0	0	0	0	0	0	0	0	0	0	0	0	0	0	0	0	0	0	0	0	0	0	3	0	0	0
T2FMRHW034	35	2013-09-20	KP	1	1	0	0	0	0	0	0	0	1	1	1	1	1	0	0	0	0	0	0	0	0	0	0	0	0	0	0	0	0	0	0	0	0	0	0	0	0	0	0	0	0	3	0	0	0
T2FMRHW034	40	2013-10-15	KP	1	1	0	0	0	0	0	0	0	0	0	0	0	0	0	0	0	0	0	0	0	0	0	0	0	0	0	0	0	0	0	0	0	0	0	0	0	0	0	0	0	0	0	0	0	0
T2FMRHW034	44	2013-11-11	GDC	1	1	0	0	0	0	0	0	0	0	0	0	0	0	0	0	0	0	0	0	0	0	0	0	0	0	0	0	0	0	0	0	0	0	0	0	0	0	0	0	0	0	0	0	0	0
T2FMRHW034	48	2013-12-11	GDC	1	1	0	0	0	0	0	0	0	0	0	0	0	0	0	0	0	0	0	0	0	0	0	0	0	0	0	0	0	0	0	0	0	0	0	0	0	0	0	0	0	0	0	0	0	0
T2FMRHW034	52	2014-01-07	KP	1	1	0	0	0	0	0	0	0	0	0	0	0	0	0	0	0	0	0	0	0	0	0	0	0	0	0	0	0	0	0	0	0	0	0	0	0	0	0	0	0	0	0	0	0	0
T2FMRHW034	56	2014-02-07	KP	1	1	0	0	0	0	0	0	0	0	0	0	0	0	0	0	0	0	0	0	0	0	0	0	0	0	0	0	0	0	0	0	0	0	0	0	0	0	0	0	0	0	0	0	0	0
T2FMRHW034	64	2014-04-16	KP	1	1	0	0	0	0	0	0	0	0	0	0	0	0	0	0	0	0	0	0	0	0	0	0	0	0	0	0	0	0	0	0	0	0	0	0	0	0	0	0	0	0	0	0	0	0
T2FMRHW034	78	2014-06-19	KP	1	1	0	0	0	0	0	0	0	0	0	0	0	0	0	0	0	0	0	0	0	0	0	0	0	0	0	0	0	0	0	0	0	0	0	0	0	0	0	0	0	0	0	0	0	0
T2FMRHW035	0	2013-01-29	GDC & KP	1	1	0	0	0	0	0	0	0	0	0	0	0	0	1	0	1	1	0	0	0	0	0	0	0	0	0	0	0	0	0	0	1	0	0	0	0	2	1	2	0	0	0	2	0	0
T2FMRHW035	12	2013-04-22	GDC	1	1	0	0	0	0	0	0	0	0	0	0	0	0	0	0	0	0	0	0	0	0	0	0	0	0	0	0	0	0	0	0	0	0	0	0	0	0	0	0	0	0	0	0	0	0
T2FMRHW035	17	2013-05-30	GDC	1	1	0	0	0	0	0	0	0	0	0	0	0	0	0	0	0	0	0	0	0	0	0	0	0	0	0	0	0	0	0	0	0	0	0	0	0	0	0	0	0	0	0	0	0	0
T2FMRHW035	21	2013-07-01	GDC	1	1	0	0	0	0	0	0	0	0	0	0	0	0	0	0	0	0	0	0	0	0	0	0	0	0	0	0	0	0	0	0	0	0	0	0	0	0	0	0	0	0	0	0	0	0
T2FMRHW035	25	2013-08-05	KP	1	1	0	0	0	0	0	0	0	0	0	0	0	0	0	0	0	0	0	0	0	0	0	0	0	0	0	0	0	0	0	0	0	0	0	0	0	0	0	0	0	0	0	0	0	0
T2FMRHW035	28	2013-09-02	GDC	1	1	0	0	0	0	0	0	0	0	0	0	0	0	0	0	0	0	0	0	0	0	0	0	0	0	0	0	0	0	0	0	0	0	0	0	0	0	0	0	0	0	0	0	0	0
T2FMRHW035	32	2013-10-04	KP	1	1	0	0	0	0	0	0	0	0	0	0	0	0	0	0	0	0	0	0	0	0	0	0	0	0	0	0	0	0	0	0	0	0	0	0	0	0	0	0	0	0	0	0	0	0
T2FMRHW035	36	2013-11-05	GDC	1	1	0	0	0	0	0	0	0	0	0	0	0	0	0	0	0	0	0	0	0	0	0	0	0	0	0	0	0	0	0	0	0	0	0	0	0	0	0	0	0	0	0	0	0	0
T2FMRHW035	52	2014-01-31	KP	1	1	0	0	0	0	0	0	0	0	0	0	0	0	0	0	0	0	0	0	0	0	0	0	0	0	0	0	0	0	0	0	0	0	0	0	0	0	0	0	0	0	0	0	0	0
T2FMRHW035	78	2014-07-22	KP	1	1	0	0	0	0	0	0	0	0	0	0	0	0	1	1	0	0	0	0	0	0	0	0	0	0	0	0	0	0	0	0	0	0	0	0	0	0	0	0	0	0	0	2	0	0
T2FMRHW036	0	2013-02-05	GDC	1	1	4	4	4	4	2	2	2	4	4	4	4	4	1	1	1	1	1	3	3	3	1	1	1	1	4	3	3	2	2	2	2	3	3	3	3	4	4	4	12	6	12	3	9	3
T2FMRHW036	4	2013-03-04	GDC	1	1	0	0	0	0	0	0	0	0	0	0	0	0	0	0	0	0	0	0	0	0	0	0	0	0	3	3	3	0	0	0	0	0	0	0	0	3	3	3	0	0	0	0	0	0
T2FMRHW036	8	2013-03-28	KP	1	1	0	0	0	0	1	1	0	0	1	1	0	0	0	0	0	1	1	0	1	0	0	0	0	0	1	1	2	0	0	0	0	0	0	0	0	2	3	2	0	2	2	0	1	0
T2FMRHW036	20	2013-06-24	GDC	1	1	0	0	0	0	0	0	0	0	0	0	0	0	0	0	0	1	1	1	1	0	0	0	0	0	2	2	2	1	1	1	1	1	1	1	1	2	2	2	0	0	0	0	2	0
T2FMRHW036	24	2013-07-22	GDC	1	1	0	0	0	0	1	1	0	0	0	0	0	0	0	0	0	0	0	1	0	1	0	0	0	0	2	2	2	0	1	0	1	0	0	0	0	3	3	3	0	2	0	0	2	0
T2FMRHW037	0	2013-02-14	KP	1	1	0	0	0	1	1	1	0	1	1	1	2	2	0	0	0	0	0	0	0	0	0	0	0	0	0	0	0	0	0	0	0	0	0	0	0	0	1	0	0	2	3	0	0	0
T2FMRHW037	6	2013-03-28	KP	1	1	0	0	0	0	0	2	1	1	1	1	3	2	0	0	0	0	0	0	0	0	0	0	0	0	0	0	0	0	0	0	0	0	0	0	0	0	0	0	0	3	3	0	0	0
T2FMRHW037	10	2013-04-23	GDC & KP	1	1	0	0	0	0	1	3	1	0	0	0	4	4	0	0	0	0	0	0	0	0	0	0	0	0	0	2	2	0	0	0	0	0	0	0	0	0	0	0	0	5	0	0	0	0
T2FMRHW037	18	2013-06-20	KP	1	1	0	0	0	0	0	0	0	0	0	0	0	0	0	0	0	0	0	0	0	0	0	0	0	0	0	0	0	0	0	0	0	0	0	0	0	0	0	0	0	0	0	0	0	0
T2FMRHW037	22	2013-07-23	KP	1	1	0	0	0	0	0	0	0	0	0	0	0	0	0	0	0	0	0	0	0	0	0	0	0	0	0	0	0	0	0	0	0	0	0	0	0	0	0	0	0	0	0	0	0	0
T2FMRHW037	26	2013-08-23	KP	1	1	0	0	0	0	0	0	0	0	0	0	0	0	0	0	0	0	0	0	0	0	0	0	0	0	0	0	0	0	0	0	0	0	0	0	0	0	0	0	0	0	0	0	0	0
T2FMRHW037	30	2013-09-25	KP	1	1	0	0	0	0	0	0	0	0	0	0	0	0	0	0	0	0	0	0	0	0	0	0	0	0	0	0	0	0	0	0	0	0	0	0	0	0	0	0	0	0	0	0	0	0
T2FMRHW037	34	2013-10-25	KP	1	1	0	0	0	0	0	0	0	0	0	0	0	0	0	0	0	0	0	0	0	0	0	0	0	0	0	0	0	0	0	0	0	0	0	0	0	0	0	0	0	0	0	0	0	0
T2FMRHW037	40	2013-11-19	KP	1	1	0	0	0	0	1	2	1	0	0	0	2	2	0	0	0	0	0	0	0	0	0	0	0	0	1	2	2	0	0	0	0	0	0	0	0	0	0	0	0	4	0	0	0	0
T2FMRHW037	44	2013-12-03	GDC	1	1	0	0	0	0	1	2	1	0	0	0	2	2	0	0	0	0	0	0	0	0	0	0	0	0	1	2	2	0	0	0	0	0	0	0	0	0	0	0	0	4	0	0	0	0
T2FMRHW037	48	2013-12-20	GDC	1	1	0	0	0	0	0	3	3	5	5	5	5	5	0	0	0	0	0	0	0	0	0	0	0	0	0	0	0	0	0	0	0	0	0	0	0	0	0	0	0	6	15	0	0	0
T2FMRHW037	52	2014-01-20	GDC	1	1	0	0	0	0	0	0	0	0	0	1	4	2	0	0	0	0	0	0	0	0	0	0	0	0	0	0	0	0	0	0	0	0	0	0	0	1	3	4	0	0	1	0	0	0
T2FMRHW037	56	2014-02-20	KP	1	1	0	0	0	0	0	0	0	0	0	1	4	2	0	0	0	0	0	0	0	0	0	0	0	0	1	3	4	0	0	0	0	0	0	0	0	0	0	0	0	0	1	0	0	0
T2FMRHW037	60	2014-04-04	KP	1	1	0	0	0	0	0	0	0	0	0	0	2	0	0	0	0	0	0	0	0	0	0	0	0	0	0	0	0	0	0	0	0	0	0	0	0	0	0	0	0	0	0	0	0	0
T2FMRHW037	64	2014-04-28	GDC	1	1	0	0	0	0	0	0	0	0	0	0	2	0	0	0	0	0	0	0	0	0	0	0	0	0	0	0	0	0	0	0	0	0	0	0	0	0	0	0	0	0	0	0	0	0
T2FMRHW037	72	2014-06-18	KP	1	1	0	0	0	0	0	0	0	0	1	1	3	3	0	0	0	0	0	0	0	0	0	0	0	0	0	0	0	0	0	0	0	0	0	0	0	0	1	1	0	0	2	0	0	0
T2FMRHW037	78	2014-08-01	GDC	1	1	0	0	0	0	0	0	0	1	0	1	1	1	0	0	0	0	0	0	0	0	0	0	0	0	0	0	0	0	0	0	0	0	0	0	0	1	0	1	0	0	2	0	0	0
T2FMRHW038	0	2013-02-27	KP	1	1	0	0	0	0	2	1	0	1	1	3	5	5	0	0	0	0	0	0	0	0	0	0	0	0	2	2	2	0	0	0	0	0	0	0	0	2	3	2	0	3	5	0	0	0
T2FMRHW038	4	2013-03-25	GDC	1	1	0	0	0	0	1	1	0	1	1	1	5	5	0	0	0	1	1	0	0	0	0	0	0	0	0	3	2	0	0	0	0	0	0	0	0	0	3	1	0	2	3	0	0	0
T2FMRHW038	7	2013-04-15	GDC	1	1	0	0	0	0	1	1	0	1	1	1	4	4	1	1	0	2	1	0	0	0	0	0	0	0	1	3	1	0	0	0	2	0	0	0	0	0	0	0	0	2	3	2	0	0
T2FMRHW038	12	2013-05-20	GDC	1	1	0	0	0	0	2	2	1	1	1	2	4	5	0	0	0	0	0	0	1	0	0	0	0	0	2	4	2	0	1	0	1	1	1	1	2	1	1	1	0	5	4	0	1	0
T2FMRHW038	16	2013-06-21	GDC	1	1	0	0	0	0	1	4	4	1	1	1	5	5	0	0	0	0	0	0	0	0	0	0	0	0	3	3	0	0	0	0	0	0	0	0	0	2	2	0	0	9	3	0	0	0
T2FMRHW038	18	2013-07-05	GDC	1	1	0	0	0	0	0	1	1	1	1	1	4	4	0	0	0	0	0	0	0	0	0	0	0	0	3	3	0	0	0	0	0	0	0	0	0	0	2	0	0	2	3	0	0	0
T2FMRHW038	26	2013-09-02	GDC	1	1	0	0	0	0	1	2	1	1	1	1	0	0	0	0	0	0	0	0	0	0	0	0	0	0	2	3	2	0	0	0	1	0	0	0	1	0	3	2	0	4	3	0	0	0
T2FMRHW038	28	2013-09-20	KP	1	1	0	0	0	0	0	0	0	0	0	1	0	0	0	0	0	0	0	0	0	0	0	0	0	0	1	2	1	0	0	0	0	0	0	0	0	1	2	1	0	0	1	0	0	0
T2FMRHW038	32	2013-10-25	KP	1	1	0	0	0	0	0	0	0	0	0	0	0	0	0	0	0	0	0	0	0	0	0	0	0	0	1	2	1	0	0	0	0	0	0	0	0	1	2	1	0	0	0	0	0	0
T2FMRHW038	36	2013-11-11	KP	1	1	0	0	0	0	0	0	0	0	0	0	0	0	0	0	0	0	0	0	0	0	0	0	0	0	1	2	1	0	0	0	0	0	0	0	0	1	1	1	0	0	0	0	0	0
T2FMRHW038	78	2014-09-16	GDC	1	1	1	1	1	1	4	4	4	5	5	5	5	5	0	0	0	0	0	2	2	2	0	0	0	0	4	4	4	4	4	4	4	4	4	4	3	4	4	4	3	12	15	0	6	0
T2FMRHW039	0	2013-03-04	GDC	1	1	0	0	0	0	0	0	0	0	0	0	0	0	0	0	0	0	0	0	0	0	0	0	0	0	0	0	0	0	0	0	0	0	0	0	0	0	0	0	0	0	0	0	0	0
T2FMRHW039	4	2013-04-10	KP	1	1	0	0	0	0	0	0	0	0	0	0	0	0	0	0	0	0	0	0	0	0	0	0	0	0	0	0	0	0	0	0	0	0	0	0	0	0	0	0	0	0	0	0	0	0
T2FMRHW039	8	2013-05-10	KP	1	1	0	0	0	0	0	0	0	0	0	0	0	0	0	0	0	0	0	0	0	0	0	0	0	0	0	0	0	0	0	0	0	0	0	0	0	0	0	0	0	0	0	0	0	0
T2FMRHW039	10	2013-05-24	GDC	1	1	0	0	0	0	0	0	0	0	0	0	0	0	0	0	0	0	0	0	0	0	0	0	0	0	0	0	0	0	0	0	0	0	0	0	0	0	0	0	0	0	0	0	0	0
T2FMRHW039	17	2013-07-17	GDC	1	1	0	0	0	0	0	0	0	0	0	0	0	0	0	0	0	0	0	0	0	0	0	0	0	0	0	0	0	0	0	0	0	0	0	0	0	0	0	0	0	0	0	0	0	0
T2FMRHW039	21	2013-08-16	GDC	1	1	0	0	0	0	0	0	0	0	0	0	0	0	0	0	0	0	0	0	0	0	0	0	0	0	0	0	0	0	0	0	0	0	0	0	0	0	0	0	0	0	0	0	0	0
T2FMRHW039	25	2013-09-20	KP	1	1	0	0	0	0	0	0	0	0	0	0	0	0	0	0	0	0	0	0	0	0	0	0	0	0	0	0	0	0	0	0	0	0	0	0	0	0	0	0	0	0	0	0	0	0
T2FMRHW039	28	2013-10-23	KP	1	1	0	0	0	0	0	0	0	0	0	0	0	0	0	0	0	0	0	0	0	0	0	0	0	0	0	0	0	0	0	0	0	0	0	0	0	0	0	0	0	0	0	0	0	0
T2FMRHW039	32	2013-11-22	KP	1	1	0	0	0	0	0	0	0	0	0	0	0	0	0	0	0	0	0	0	0	0	0	0	0	0	0	0	0	0	0	0	0	0	0	0	0	0	0	0	0	0	0	0	0	0
T2FMRHW039	44	2014-02-07	KP	1	1	0	0	0	0	0	0	0	0	0	0	0	0	0	0	0	0	0	0	0	0	0	0	0	0	0	0	0	0	0	0	0	0	0	0	0	0	0	0	0	0	0	0	0	0
T2FMRHW039	52	2014-05-30	KP	1	1	0	0	0	0	0	0	0	0	0	0	0	0	0	0	0	0	0	0	0	0	0	0	0	0	0	0	0	0	0	0	0	0	0	0	0	0	0	0	0	0	0	0	0	0
T2FMRHW039	78	2014-11-03	KP	1	1	0	0	0	0	0	0	0	0	0	0	0	0	0	0	0	0	0	0	0	0	0	0	0	0	0	0	0	0	0	0	0	0	0	0	0	0	0	0	0	0	0	0	0	0
T2FMRHW040	0	2013-03-07	KP & GDC	1	1	0	0	0	0	0	0	0	1	1	1	2	1	0	0	0	0	0	0	0	0	0	0	0	0	0	0	0	0	0	0	0	0	0	0	0	0	0	0	0	0	3	0	0	0
T2FMRHW040	4	2013-04-04	GDC	1	1	0	0	0	0	0	0	0	1	1	1	2	1	0	0	0	0	0	0	0	0	0	0	0	0	0	0	0	0	0	0	0	0	0	0	0	0	0	0	0	0	3	0	0	0
T2FMRHW040	8	2013-05-02	KP	1	1	0	0	0	0	0	0	0	0	1	1	0	0	0	0	0	0	0	0	0	0	0	0	0	0	0	0	0	0	0	0	0	0	0	0	0	0	0	0	0	0	2	0	0	0
T2FMRHW040	12	2013-05-28	GDC	1	1	0	0	0	0	0	0	0	0	1	0	0	0	0	0	0	0	0	0	0	0	0	0	0	0	0	0	0	0	0	0	0	0	0	0	0	0	0	0	0	0	1	0	0	0
T2FMRHW040	16	2013-06-25	KP	1	1	0	0	0	0	0	0	0	1	1	1	1	3	0	0	0	0	0	0	0	0	0	0	0	0	0	0	0	0	0	0	0	0	0	0	0	0	0	0	0	0	3	0	0	0
T2FMRHW040	20	2013-07-24	KP	1	1	0	0	0	0	0	0	0	1	1	1	1	3	0	0	0	0	0	0	0	0	0	0	0	0	0	0	0	0	0	0	0	0	0	0	0	0	0	0	0	0	3	0	0	0
T2FMRHW040	24	2013-08-26	GDC	1	1	0	0	0	0	0	0	0	2	1	2	2	2	0	0	0	0	0	0	0	0	0	0	0	0	0	0	0	0	0	0	0	0	0	0	0	0	0	0	0	0	5	0	0	0
T2FMRHW040	44	2014-01-27	KP	1	1	0	0	0	0	0	0	0	1	0	0	1	0	0	0	0	0	0	0	0	0	0	0	0	0	0	0	0	0	0	0	0	0	0	0	0	0	0	0	0	0	1	0	0	0
T2FMRHW040	52	2014-06-06	KP	1	1	0	0	0	0	0	0	0	0	0	0	0	0	0	0	0	0	0	0	0	0	0	0	0	0	0	0	0	0	0	0	0	0	0	0	0	0	0	0	0	0	0	0	0	0
T2FMRHW040	78	2015-02-20	GDC	1	1	0	0	0	0	0	0	0	0	0	0	0	0	0	0	0	0	0	0	0	0	0	0	0	0	0	0	0	0	0	0	0	0	0	0	0	0	0	0	0	0	0	0	0	0
T2FMRHW041	0	2013-04-05	KP & GDC	1	1	3	1	1	1	1	4	5	2	1	4	4	5	0	1	0	2	2	1	1	1	0	0	1	1	2	2	2	0	0	0	1	3	3	4	3	3	4	4	5	10	7	1	3	1
T2FMRHW041	4	2013-04-26	KP	1	1	0	0	0	0	1	1	2	1	1	3	4	4	0	0	0	0	0	1	1	0	0	0	0	0	1	1	1	0	0	0	0	0	2	0	2	2	4	3	0	4	5	0	2	0
T2FMRHW041	8	2013-06-06	GDC	1	1	0	0	0	0	1	1	1	1	1	3	4	4	0	0	0	0	0	0	0	0	0	0	0	0	3	3	3	0	0	0	0	1	2	2	2	3	4	4	0	3	5	0	0	0
T2FMRHW041	12	2013-07-05	KP	1	1	0	0	0	0	1	1	1	1	1	1	3	3	0	0	0	0	0	0	0	0	0	0	0	0	2	3	3	0	1	0	0	0	0	0	0	2	4	3	0	3	3	0	0	0
T2FMRHW041	16	2013-08-07	KP	1	1	0	0	0	1	4	3	1	1	2	3	3	3	0	0	0	0	0	0	0	0	0	0	0	0	2	1	0	0	0	0	0	2	0	2	0	3	3	1	0	8	6	0	0	0
T2FMRHW041	20	2013-09-06	KP	1	1	1	0	1	3	3	3	3	0	2	3	4	4	0	0	0	0	0	0	0	1	0	0	0	0	2	1	0	0	0	0	0	1	0	2	0	3	3	1	2	9	5	0	1	0
T2FMRHW041	24	2013-10-07	GDC	1	1	1	1	1	2	1	1	3	2	2	2	3	3	0	1	0	1	1	1	1	1	0	0	1	1	3	3	0	0	0	0	0	2	2	3	0	3	4	4	3	5	6	1	3	1
T2FMRHW041	28	2013-11-08	GDC	1	1	1	0	0	1	3	3	1	1	1	1	4	4	0	0	0	0	0	0	0	0	0	0	0	0	3	3	0	0	0	0	0	2	0	2	0	3	4	4	1	7	3	0	0	0
T2FMRHW041	32	2013-12-16	GDC	1	1	1	0	0	1	1	1	1	1	1	3	5	5	0	1	0	1	1	0	0	0	0	0	0	0	4	3	1	0	0	0	0	1	2	3	2	3	4	3	1	3	5	1	0	0
T2FMRHW041	36	2014-01-17	KP	1	1	1	0	0	0	0	1	1	1	1	1	4	4	0	0	0	0	0	0	0	0	0	0	0	0	4	4	3	0	0	0	0	0	3	2	3	3	4	4	1	2	3	0	0	0
T2FMRHW041	40	2014-02-17	GDC	1	1	1	0	0	1	0	1	1	2	2	3	4	4	0	0	0	0	0	0	0	0	0	0	0	0	3	3	1	1	1	1	2	0	2	2	4	3	3	3	1	2	7	0	0	0
T2FMRHW041	44	2014-03-14	KP	1	1	1	0	1	0	1	1	1	1	1	2	4	4	0	0	0	1	1	1	0	0	0	0	0	0	3	2	2	0	0	0	0	1	2	3	2	3	3	3	2	3	4	0	1	0
T2FMRHW041	52	2014-05-02	KP	1	1	0	0	0	0	1	1	0	1	1	2	3	3	0	0	0	0	0	0	0	0	0	0	0	0	3	2	2	1	3	3	3	0	0	0	0	4	4	4	0	2	4	0	0	0
T2FMRHW041	78	2014-09-30	KP	1	1	0	1	0	0	2	2	3	1	2	3	4	4	0	0	0	0	0	0	0	0	0	0	0	0	0	0	1	0	0	0	0	3	3	3	3	3	3	3	1	7	6	0	0	0
T2FMRHW042	0	2013-04-18	KP	1	1	0	0	0	0	0	0	0	0	0	0	0	0	0	0	0	0	0	0	0	0	0	0	0	0	3	3	0	0	1	0	0	0	0	0	0	0	0	0	0	0	0	0	0	0
T2FMRHW042	4	2013-05-15	KP	1	1	0	0	0	0	0	0	0	0	0	0	0	0	0	0	0	0	0	0	0	0	0	0	0	0	0	2	1	0	0	0	0	1	0	1	0	0	0	0	0	0	0	0	0	0
T2FMRHW042	8	2013-06-14	KP	1	1	0	0	0	0	0	0	0	0	0	0	0	0	0	0	0	0	0	0	1	0	0	0	0	0	0	1	1	0	0	0	1	0	0	0	1	0	0	0	0	0	0	0	1	0
T2FMRHW042	12	2013-07-11	KP	1	1	0	0	0	0	0	0	0	0	0	0	0	0	0	0	0	0	0	1	0	1	0	0	0	0	1	1	0	0	0	0	0	0	0	0	0	0	0	0	0	0	0	0	2	0
T2FMRHW042	16	2013-08-08	KP	1	1	0	0	0	0	0	0	0	0	0	0	0	0	0	0	0	0	0	1	0	1	0	0	0	0	1	1	0	0	0	0	0	0	0	0	0	0	0	0	0	0	0	0	2	0
T2FMRHW042	20	2013-09-06	KP	1	1	0	0	0	0	0	0	0	0	0	0	0	0	0	0	0	0	0	0	0	0	0	0	0	0	0	0	1	0	0	0	1	0	0	0	1	0	0	0	0	0	0	0	0	0
T2FMRHW042	24	2013-10-03	KP	1	1	0	0	0	0	0	0	0	0	0	0	0	0	0	0	0	0	0	0	0	0	0	0	0	0	0	0	2	0	0	0	0	0	0	0	0	0	0	0	0	0	0	0	0	0
T2FMRHW042	28	2013-10-30	GDC	1	1	0	0	0	0	0	0	0	0	0	0	0	0	0	0	0	0	0	0	0	0	0	0	0	0	1	1	2	0	0	0	0	0	0	0	0	0	0	0	0	0	0	0	0	0
T2FMRHW042	32	2013-12-05	KP	1	1	0	0	0	0	0	0	0	0	0	0	0	0	0	0	0	0	0	0	0	0	0	0	0	0	1	1	2	0	0	0	0	0	0	0	0	0	0	0	0	0	0	0	0	0
T2FMRHW042	40	2014-01-28	KP	1	1	0	0	0	0	0	0	0	0	0	0	0	0	0	0	0	0	0	0	0	0	0	0	0	0	1	1	2	0	0	0	0	0	0	0	0	0	0	0	0	0	0	0	0	0
T2FMRHW042	52	2014-04-30	KP	1	1	0	0	0	0	0	0	0	0	0	0	0	0	0	0	0	0	0	2	2	2	0	0	0	0	1	2	2	0	0	0	0	0	0	0	0	0	0	0	0	0	0	0	6	0
T2FMRHW042	78	2014-10-21	GDC	1	1	0	0	0	0	0	0	0	0	0	0	0	0	0	0	0	0	0	1	1	0	0	0	0	0	0	0	0	0	0	0	0	0	0	0	0	0	0	0	0	0	0	0	2	0
T2FMRHW043	0	2013-04-30	KP	1	1	0	0	0	0	0	0	0	0	0	0	0	0	0	0	0	0	0	0	0	0	0	0	0	0	3	4	3	0	0	0	0	0	0	0	0	0	0	0	0	0	0	0	0	0
T2FMRHW043	6	2013-06-17	KP	1	1	0	0	0	0	0	0	0	0	0	0	0	0	0	0	0	0	0	0	0	0	0	0	0	0	3	4	3	0	0	0	0	0	0	0	0	0	0	0	0	0	0	0	0	0
T2FMRHW043	10	2013-07-12	KP	1	1	0	0	0	0	0	0	0	0	0	0	0	0	0	0	0	0	0	0	0	0	0	0	0	0	1	2	0	0	0	0	0	0	0	0	0	0	0	0	0	0	0	0	0	0
T2FMRHW043	14	2013-08-12	GDC	1	1	0	0	0	0	0	0	0	0	0	0	0	0	0	0	0	0	0	0	0	0	0	0	0	0	3	2	0	0	0	0	0	0	0	0	0	0	0	0	0	0	0	0	0	0
T2FMRHW043	18	2013-09-12	KP	1	1	0	0	0	0	0	0	0	0	0	0	0	0	0	0	0	0	0	0	0	0	0	0	0	0	3	2	0	0	0	0	0	0	0	0	0	0	0	0	0	0	0	0	0	0
T2FMRHW043	20	2013-10-14	GDC	1	1	0	0	0	0	0	0	0	0	0	0	0	0	0	0	0	0	0	0	0	0	0	0	0	0	2	1	0	0	0	0	0	0	0	0	0	0	0	0	0	0	0	0	0	0
T2FMRHW043	24	2013-11-11	KP	1	1	0	0	0	0	0	0	0	0	0	0	0	0	0	0	0	0	0	0	0	0	0	0	0	0	2	1	0	0	0	0	0	0	0	0	0	0	0	0	0	0	0	0	0	0
T2FMRHW043	78	2014-11-05	KP	1	1	0	0	0	0	0	0	0	0	0	0	0	0	0	0	0	0	0	0	0	0	0	0	0	0	2	3	2	0	0	0	0	0	0	0	0	2	1	0	0	0	0	0	0	0
T2FMRHW044	0	2013-05-03	GDC	1	1	0	0	0	0	0	0	0	0	0	0	0	0	1	1	1	1	1	0	0	0	0	0	0	0	4	4	4	0	0	0	0	0	0	4	4	4	4	4	0	0	0	3	0	0
T2FMRHW044	8	2013-06-27	KP	1	1	0	0	0	0	0	0	0	0	0	0	0	0	0	0	0	0	0	0	0	0	0	0	0	0	2	2	1	2	0	0	2	1	0	0	0	2	1	1	0	0	0	0	0	0
T2FMRHW044	12	2013-07-22	GDC	1	1	0	0	0	0	0	0	0	0	0	0	0	0	0	0	0	0	0	0	0	0	0	0	0	0	2	3	3	3	2	2	3	0	0	0	2	1	1	1	0	0	0	0	0	0
T2FMRHW044	16	2013-08-23	GDC	1	1	0	0	0	0	0	0	0	0	0	0	0	0	1	1	0	0	1	0	0	0	0	0	0	0	4	4	3	2	1	1	3	0	1	0	3	3	3	3	0	0	0	2	0	0
T2FMRHW044	20	2013-09-20	KP	1	1	0	0	0	0	0	1	0	0	0	0	0	0	0	0	1	1	1	1	0	0	0	0	0	0	1	1	0	0	0	0	1	0	0	0	1	0	0	1	0	1	0	1	1	0
T2FMRHW044	24	2013-10-21	GDC	1	1	0	0	0	0	0	0	0	0	0	0	0	0	0	0	0	0	0	0	0	0	0	0	0	0	0	0	0	0	0	0	0	0	0	0	0	0	0	0	0	0	0	0	0	0
T2FMRHW044	36	2014-01-13	KP	1	1	0	0	0	0	0	0	0	0	0	0	0	0	0	0	0	0	0	0	0	0	0	0	0	0	0	0	0	0	0	0	0	0	0	0	0	0	0	0	0	0	0	0	0	0
T2FMRHW044	40	2014-02-28	KP	1	1	0	0	0	0	0	0	0	0	0	0	0	0	0	0	0	0	0	0	0	0	0	0	0	0	0	0	0	0	0	0	0	0	0	0	0	0	0	0	0	0	0	0	0	0
T2FMRHW044	52	2014-05-21	GDC	1	1	0	0	0	0	0	0	0	0	0	0	0	0	0	0	0	0	0	0	0	0	0	0	0	0	1	1	1	2	1	2	1	0	0	0	0	0	0	0	0	0	0	0	0	0
T2FMRHW044	56	2014-06-30	GDC	1	1	0	0	0	0	0	0	0	0	0	0	0	0	0	0	0	0	0	0	0	0	0	0	0	0	0	0	0	0	0	0	0	0	0	0	0	0	0	0	0	0	0	0	0	0
T2FMRHW044	78	2015-01-27	GDC	1	1	0	0	0	0	0	0	0	0	0	0	0	0	0	0	0	0	0	0	0	0	0	0	0	0	0	0	0	1	1	1	1	1	1	1	1	0	0	0	0	0	0	0	0	0
T2FMRHW045	0	2013-05-21	GDC	1	1	0	0	0	0	0	0	0	0	0	0	0	0	0	0	0	0	0	0	0	0	0	0	0	0	3	2	1	0	0	0	0	0	0	0	0	0	0	0	0	0	0	0	0	0
T2FMRHW045	4	2013-06-18	KP	1	1	0	0	0	0	0	0	0	0	0	0	0	0	0	0	0	0	0	0	0	0	0	0	0	0	2	2	1	0	0	0	0	0	0	0	0	0	0	0	0	0	0	0	0	0
T2FMRHW045	12	2013-08-19	GDC	1	1	0	0	0	0	0	0	0	0	0	0	0	0	0	0	0	0	0	0	0	0	0	0	0	0	2	2	2	0	0	0	0	0	0	0	0	0	0	0	0	0	0	0	0	0
T2FMRHW045	16	2013-09-17	GDC	1	1	0	0	0	0	0	0	0	0	0	0	0	0	0	0	0	0	0	0	0	0	0	0	0	0	2	1	1	0	0	0	0	0	0	0	0	0	0	0	0	0	0	0	0	0
T2FMRHW045	20	2013-10-04	GDC	1	1	0	0	0	0	0	0	0	0	0	0	0	0	0	0	0	0	0	0	0	0	0	0	0	0	2	1	1	0	0	0	0	0	0	0	0	0	0	0	0	0	0	0	0	0
T2FMRHW045	28	2013-12-10	KP	1	1	0	0	0	0	0	0	0	0	0	0	0	0	0	0	0	0	0	0	0	0	0	0	0	0	2	1	1	0	0	0	0	0	0	0	0	0	0	0	0	0	0	0	0	0
T2FMRHW045	36	2014-02-13	KP	1	1	0	0	0	0	0	0	0	0	0	0	0	0	0	0	0	0	0	0	0	0	0	0	0	0	0	0	0	0	0	0	0	0	0	0	0	0	0	0	0	0	0	0	0	0
T2FMRHW045	44	2014-04-09	GDC	1	1	0	0	0	0	0	0	0	0	0	0	0	0	0	0	0	0	0	0	0	0	0	0	0	0	2	1	1	0	0	0	0	0	0	0	0	0	0	0	0	0	0	0	0	0
T2FMRHW046	0	2013-06-03	GDC	1	1	0	0	0	0	0	0	0	0	0	0	0	0	0	0	0	0	0	0	0	0	0	0	0	0	0	1	4	2	3	4	4	2	3	1	0	0	0	0	0	0	0	0	0	0
T2FMRHW046	4	2013-06-28	KP	1	1	0	0	0	0	0	0	0	0	0	0	0	0	0	0	0	0	0	0	1	0	0	0	0	0	0	1	1	1	3	0	1	0	0	0	0	0	0	0	0	0	0	0	1	0
T2FMRHW046	8	2013-07-29	GDC	1	1	0	0	0	0	0	0	0	0	0	0	0	0	0	0	0	0	0	0	0	0	0	0	0	0	1	0	0	4	3	3	2	0	2	2	0	0	0	0	0	0	0	0	0	0
T2FMRHW046	12	2013-08-23	KP	1	1	0	0	0	0	0	0	1	0	0	0	0	0	0	0	0	0	0	0	0	0	0	0	0	0	0	0	0	0	0	1	0	0	0	1	0	0	0	0	0	1	0	0	0	0
T2FMRHW046	16	2013-09-19	GDC	1	1	0	0	0	0	0	0	0	0	0	0	0	0	0	0	0	0	0	0	0	0	0	0	0	0	0	0	0	1	2	2	2	0	1	2	1	0	0	0	0	0	0	0	0	0
T2FMRHW046	20	2013-10-11	KP	1	1	0	0	0	0	0	0	0	0	0	0	0	0	0	0	0	0	0	0	0	0	0	0	0	0	0	0	0	2	2	2	0	0	0	1	0	0	0	0	0	0	0	0	0	0
T2FMRHW046	24	2013-11-13	KP	1	1	0	0	0	0	0	0	0	0	0	0	0	0	0	0	0	0	0	0	0	0	0	0	0	0	0	0	0	0	2	1	0	0	0	0	0	0	0	0	0	0	0	0	0	0
T2FMRHW046	28	2013-12-19	KP	1	1	0	0	0	0	0	0	0	0	0	0	0	0	0	0	0	0	0	0	0	0	0	0	0	0	0	0	0	0	2	1	0	0	0	0	0	0	0	0	0	0	0	0	0	0
T2FMRHW046	32	2014-01-17	KP	1	1	0	0	0	0	0	0	0	0	0	0	0	0	0	0	0	0	0	0	0	0	0	0	0	0	0	0	0	0	0	2	2	0	0	0	0	0	0	0	0	0	0	0	0	0
T2FMRHW046	36	2014-02-14	KP	1	1	0	0	0	0	0	0	0	0	0	0	0	0	0	0	0	0	0	0	0	0	0	0	0	0	0	0	0	2	1	0	0	0	0	0	0	0	0	0	0	0	0	0	0	0
T2FMRHW046	40	2014-03-13	KP	1	1	0	0	0	0	0	0	0	0	0	0	0	0	0	0	0	0	0	0	0	0	0	0	0	0	0	0	0	0	0	0	0	0	0	0	0	0	0	0	0	0	0	0	0	0
T2FMRHW046	52	2014-07-10	KP	1	1	0	0	0	0	0	0	0	0	0	0	0	0	0	0	0	0	0	0	0	0	0	0	0	0	0	0	0	0	0	0	0	0	0	0	0	0	0	0	0	0	0	0	0	0
T2FMRHW046	78	2014-10-17	KP	1	1	0	0	0	0	0	0	0	0	0	0	0	0	0	0	0	0	0	0	0	0	0	0	0	0	0	0	0	0	0	0	0	0	0	0	0	0	0	0	0	0	0	0	0	0
T2FMRHW047	0	2013-06-03	GDC	1	1	0	0	0	0	0	2	1	0	0	0	4	4	0	0	0	0	4	2	3	3	0	0	1	4	0	0	1	1	1	2	2	1	1	0	2	4	4	2	0	3	0	0	8	1
T2FMRHW047	4	2013-06-28	KP	1	1	0	0	0	0	1	1	0	0	0	0	0	0	0	0	0	0	0	1	0	0	0	0	0	0	0	0	0	0	0	0	0	0	0	0	0	4	3	1	0	2	0	0	1	0
T2FMRHW047	8	2013-08-01	KP	1	1	0	0	0	0	0	1	0	0	0	0	0	0	0	0	0	0	0	0	1	1	0	0	0	0	0	0	0	0	1	1	0	1	0	0	0	4	3	1	0	1	0	0	2	0
T2FMRHW047	13	2013-09-10	KP	1	1	0	0	0	0	0	1	0	0	0	0	0	0	0	0	0	0	0	0	1	1	0	0	0	0	0	0	0	0	1	0	0	0	0	0	1	4	3	1	0	1	0	0	2	0
T2FMRHW047	16	2013-10-10	KP	1	1	0	0	0	0	0	1	0	0	0	0	0	0	0	0	0	0	0	1	1	0	0	0	0	0	0	0	0	0	1	1	0	1	0	0	0	4	3	0	0	1	0	0	2	0
T2FMRHW047	20	2013-11-12	KP	1	1	0	0	0	0	0	0	0	0	0	0	0	0	0	0	0	0	0	0	0	0	0	0	0	0	0	0	0	0	0	0	0	0	0	0	0	4	4	1	0	0	0	0	0	0
T2FMRHW047	24	2013-12-10	KP	1	1	0	0	0	0	0	0	0	0	0	0	0	0	0	0	0	0	0	0	0	0	0	0	0	0	0	0	0	0	0	0	0	0	0	0	0	4	4	1	0	0	0	0	0	0
T2FMRHW047	28	2014-01-15	GDC	1	1	0	0	0	0	0	0	0	0	3	1	4	4	0	1	1	2	2	1	1	1	0	0	0	0	0	0	1	1	4	4	1	0	0	0	0	4	4	2	0	0	4	2	3	0
T2FMRHW047	36	2014-03-04	KP	1	1	0	0	0	0	0	0	0	0	2	1	2	2	0	1	2	2	2	1	1	1	0	0	0	0	0	0	0	2	4	3	1	0	0	0	0	3	2	2	0	0	3	3	3	0
T2FMRHW047	40	2014-04-03	KP	1	1	0	0	0	0	0	0	0	0	0	0	2	2	0	0	0	4	4	0	0	0	0	0	0	0	0	0	0	0	0	2	2	0	0	0	2	4	3	2	0	0	0	0	0	0
T2FMRHW047	44	2014-05-05	GDC	1	1	0	0	0	0	0	0	0	0	0	0	2	2	0	0	0	4	4	0	0	0	0	0	0	0	0	0	0	0	0	2	2	0	0	0	2	4	3	2	0	0	0	0	0	0
T2FMRHW047	48	2014-06-04	KP	1	1	0	0	0	0	0	0	0	0	0	0	4	2	0	0	0	4	4	0	0	0	0	0	0	0	0	0	0	0	0	3	2	0	0	0	0	4	3	2	0	0	0	0	0	0
T2FMRHW047	52	2014-07-22	KP	1	1	0	0	0	0	0	0	0	0	1	0	0	4	0	0	0	4	4	1	1	1	0	0	0	0	0	0	0	0	4	3	0	0	0	0	1	3	3	1	0	0	1	0	3	0
T2FMRHW047	56	2014-09-03	GDC	1	1	0	0	0	0	0	0	0	0	0	0	4	4	0	0	0	4	4	1	1	1	0	0	0	0	0	0	0	2	3	2	0	0	0	0	0	3	3	3	0	0	0	0	3	0
T2FMRHW047	60	2014-10-14	KP	1	1	0	0	0	0	0	0	0	0	1	0	4	4	0	0	0	4	4	0	0	0	0	0	0	0	0	0	0	0	2	2	0	0	0	0	1	3	2	1	0	0	1	0	0	0
T2FMRHW047	78	2014-11-18	KP	1	1	0	0	0	0	0	0	0	0	1	0	4	4	0	0	0	4	4	0	0	0	0	0	0	0	0	0	0	0	2	2	0	0	0	0	1	3	2	1	0	0	1	0	0	0
T2FMRHW048	0	2013-06-10	GDC & ASHISH	1	1	0	0	0	0	0	0	0	0	0	0	0	0	0	0	0	0	0	0	0	0	0	0	0	0	0	0	0	0	0	0	0	0	0	0	0	0	0	0	0	0	0	0	0	0
T2FMRHW048	4	2013-07-08	GDC	1	1	0	0	0	0	0	0	0	0	0	0	0	0	0	0	0	0	0	0	0	0	0	0	0	0	0	0	0	0	0	0	0	0	0	0	0	0	0	0	0	0	0	0	0	0
T2FMRHW048	8	2013-08-12	GDC	1	1	0	0	0	0	0	0	0	0	0	0	0	0	0	0	0	0	0	0	0	0	0	0	0	0	0	0	0	0	0	0	0	0	0	0	0	0	0	0	0	0	0	0	0	0
T2FMRHW048	12	2013-09-11	KP	1	1	0	0	0	0	0	0	0	0	0	0	0	0	0	0	0	0	0	0	0	0	0	0	0	0	0	0	0	0	0	0	0	0	0	0	0	0	0	0	0	0	0	0	0	0
T2FMRHW048	16	2013-10-03	KP	1	1	0	0	0	0	0	0	0	0	0	0	0	0	0	0	0	0	0	0	0	0	0	0	0	0	0	0	0	0	0	0	0	0	0	0	0	0	0	0	0	0	0	0	0	0
T2FMRHW048	32	2014-02-03	KP	1	1	0	0	0	0	0	0	0	0	0	0	0	0	0	0	0	0	0	0	0	0	0	0	0	0	0	0	0	0	0	0	0	0	0	0	0	0	0	0	0	0	0	0	0	0
T2FMRHW048	36	2014-02-25	KP	1	1	0	0	0	0	0	0	0	0	0	0	0	0	0	0	0	0	0	0	0	0	0	0	0	0	0	0	0	0	0	0	0	0	0	0	0	0	0	0	0	0	0	0	0	0
T2FMRHW048	40	2014-03-25	KP	1	1	0	0	0	0	0	0	0	0	0	0	0	0	0	0	0	0	0	0	0	0	0	0	0	0	0	0	0	0	0	0	0	0	0	0	0	0	0	0	0	0	0	0	0	0
T2FMRHW048	52	2014-06-02	GDC	1	1	0	0	0	0	0	0	0	0	0	0	0	0	0	0	0	0	0	0	0	0	0	0	0	0	0	0	0	0	0	0	0	0	0	0	0	0	0	0	0	0	0	0	0	0
T2FMRHW048	64	2014-09-16	KP	1	1	0	0	0	0	0	0	0	0	0	0	0	0	0	0	0	0	0	0	0	0	0	0	0	0	0	0	0	0	0	0	0	0	0	0	0	0	0	0	0	0	0	0	0	0
T2FMRHW048	78	2014-12-22	KP	1	1	0	0	0	0	0	0	0	0	0	0	0	0	0	0	0	0	0	0	0	0	0	0	0	0	0	0	0	0	0	0	0	0	0	0	0	0	0	0	0	0	0	0	0	0
T2FMRHW049	0	2013-08-28	GDC	1	1	0	0	0	2	1	1	1	4	0	0	0	0	2	0	0	2	3	1	2	1	0	0	0	0	4	4	4	4	4	4	3	0	0	0	0	2	2	2	0	3	4	2	4	0
T2FMRHW049	2	2013-09-13	KP	1	1	0	0	0	2	1	1	1	4	0	0	0	0	2	0	0	2	3	1	2	1	0	0	0	2	4	4	4	3	4	4	4	0	0	0	0	2	2	2	0	3	4	2	4	0
T2FMRHW049	8	2013-10-09	KP	1	1	0	0	0	2	1	1	1	4	0	0	0	0	2	0	0	2	3	1	2	1	0	0	0	2	4	4	4	4	4	4	3	0	0	0	0	2	2	2	0	3	4	2	4	0
T2FMRHW049	12	2013-10-30	GDC	1	1	4	3	4	4	5	5	5	4	4	2	4	4	1	1	1	1	1	3	3	2	0	0	4	0	4	4	4	3	1	1	4	4	2	4	4	3	4	4	11	15	10	3	8	4
T2FMRHW049	16	2013-12-03	GDC	1	1	4	1	5	4	5	4	2	5	5	5	5	5	5	5	5	5	5	5	5	5	5	5	5	5	4	4	4	4	4	3	4	4	3	1	4	4	4	4	10	11	15	15	15	15
T2FMRHW049	20	2013-12-30	GDC	1	1	4	5	5	5	4	5	5	5	5	5	5	5	5	5	4	5	5	5	5	4	4	5	5	5	4	4	4	4	4	4	4	4	3	4	4	4	4	4	14	14	15	14	14	14
T2FMRHW049	24	2014-01-23	KP	1	1	4	1	1	1	4	5	5	4	1	1	1	2	5	5	5	5	5	5	5	5	5	5	2	5	4	4	4	4	4	4	4	4	3	4	4	4	4	4	6	14	6	15	15	12
T2FMRHW049	28	2014-02-18	KP	1	1	4	1	1	1	5	5	4	4	1	1	1	2	5	5	5	5	5	5	5	5	5	5	2	5	4	4	4	4	4	4	4	4	4	3	4	4	4	4	6	14	6	15	15	12
T2FMRHW049	32	2014-03-18	KP	1	1	0	0	2	1	4	5	5	3	3	2	1	1	2	2	3	3	2	5	4	5	0	1	2	3	4	4	4	3	1	1	4	4	1	1	4	4	4	4	2	14	8	7	14	3
T2FMRHW049	36	2014-04-17	KP	1	1	0	0	2	1	4	4	4	3	3	2	1	1	2	2	3	3	2	5	4	5	0	1	2	3	4	4	4	3	1	1	4	4	1	1	4	4	4	4	2	12	8	7	14	3
T2FMRHW049	48	2014-07-11	GDC	1	1	0	0	1	0	5	4	5	5	4	1	5	5	0	1	0	5	5	5	5	4	5	3	5	4	4	4	4	4	3	4	4	4	3	4	4	4	4	2	1	14	10	1	14	13
T2FMRHW049	52	2014-08-12	KP	1	1	0	0	1	0	5	4	5	5	4	1	5	5	0	1	0	5	5	5	5	4	5	3	5	4	4	4	4	4	3	4	4	4	3	4	4	4	4	2	1	14	10	1	14	13
T2FMRHW049	60	2014-10-08	KP	1	1	0	0	0	0	4	4	4	4	3	4	4	4	0	0	0	4	4	4	4	4	3	4	3	3	3	3	3	3	3	4	3	3	4	4	4	3	3	2	0	12	11	0	12	10
T2FMRHW049	68	2014-12-10	KP	1	1	0	0	3	1	3	2	4	0	2	0	1	2	2	2	1	2	0	3	4	4	0	0	1	1	4	4	4	3	0	0	3	3	0	0	4	3	2	1	3	9	2	5	11	1
T2FMRHW050	0	2013-08-30	KP	1	1	0	0	0	0	0	0	0	0	0	0	0	0	0	0	0	0	0	0	0	0	0	0	0	0	4	4	2	0	0	2	0	2	3	4	0	4	4	4	0	0	0	0	0	0
T2FMRHW050	4	2013-09-30	GDC	1	1	0	0	0	0	0	0	0	0	0	0	0	0	0	0	0	0	0	0	0	0	0	0	0	0	4	3	3	2	2	2	2	1	1	0	1	2	2	2	0	0	0	0	0	0
T2FMRHW050	8	2013-10-24	KP	1	1	0	0	0	0	0	0	0	0	0	0	0	0	0	0	0	0	0	0	0	0	0	0	0	0	4	4	2	0	2	0	0	2	3	4	0	4	4	4	0	0	0	0	0	0
T2FMRHW050	12	2013-11-26	KP	1	1	0	0	0	0	0	0	0	0	0	0	0	0	0	0	0	0	0	0	0	0	0	0	0	0	4	4	2	0	2	0	0	2	3	4	0	4	4	4	0	0	0	0	0	0
T2FMRHW050	16	2013-12-27	KP	1	1	0	0	0	0	0	0	0	0	0	0	0	0	0	0	0	0	0	0	0	0	0	0	0	0	4	4	2	0	0	2	0	2	3	4	0	4	4	4	0	0	0	0	0	0
T2FMRHW050	20	2014-01-28	KP	1	1	0	0	0	0	0	0	0	0	0	0	0	0	0	0	0	0	0	0	0	0	0	0	0	0	4	4	2	2	1	0	0	2	2	2	2	4	4	3	0	0	0	0	0	0
T2FMRHW050	24	2014-02-20	KP	1	1	0	0	0	0	0	0	0	0	0	0	0	0	0	0	0	0	0	0	0	0	0	0	0	0	4	4	3	0	0	1	2	1	1	2	2	4	4	3	0	0	0	0	0	0
T2FMRHW050	36	2014-05-27	KP	1	1	0	0	0	0	0	0	0	0	0	0	0	0	0	0	0	0	0	0	0	0	0	0	0	0	4	4	4	0	3	4	4	4	4	4	3	4	4	4	0	0	0	0	0	0
T2FMRHW050	40	2014-06-26	KP	1	1	0	0	0	0	0	0	0	0	0	0	0	0	0	0	0	0	0	0	0	0	0	0	0	0	4	4	4	0	3	4	4	4	4	4	3	4	4	4	0	0	0	0	0	0
T2FMRHW050	44	2014-08-05	KP	1	1	0	0	0	0	0	0	0	0	0	0	0	0	0	0	0	0	0	0	0	0	0	0	0	0	4	4	4	1	4	4	4	3	4	4	3	4	4	4	0	0	0	0	0	0
T2FMRHW050	48	2014-08-27	KP	1	1	0	0	0	0	0	0	0	0	0	0	0	0	0	0	0	0	0	0	0	0	0	0	0	0	4	4	4	1	4	4	4	3	4	4	3	4	4	4	0	0	0	0	0	0
T2FMRHW050	52	2014-10-07	KP	1	1	0	0	0	0	0	0	0	0	0	0	0	0	0	0	0	0	0	0	0	0	0	0	0	0	4	4	4	0	4	4	1	3	4	4	3	4	4	4	0	0	0	0	0	0
T2FMRHW050	56	2014-11-04	KP	1	1	0	0	0	0	0	0	0	0	0	0	0	0	0	0	0	0	0	0	0	0	0	0	0	0	4	4	2	1	4	4	0	4	4	4	4	4	4	4	0	0	0	0	0	0
T2FMRHW050	60	2014-12-10	KP	1	1	0	0	0	0	0	0	0	0	0	0	0	0	0	0	0	0	0	0	0	0	0	0	0	0	4	4	3	4	4	4	1	4	4	4	4	4	4	4	0	0	0	0	0	0
T2FMRHW050	64	2015-01-05	KP	1	1	0	0	0	0	0	0	0	0	0	0	0	0	0	0	0	0	0	0	0	0	0	0	0	0	4	4	3	4	4	4	1	4	4	4	4	4	4	4	0	0	0	0	0	0
T2FMRHW051	0	2013-09-12	KP	1	1	0	0	0	0	0	2	1	1	1	1	1	1	0	0	0	0	0	0	0	0	0	0	0	0	4	3	2	0	0	0	0	0	1	1	0	2	1	3	0	3	3	0	0	0
T2FMRHW051	4	2013-10-08	KP	1	1	0	0	0	0	1	2	0	1	1	1	1	1	0	0	0	0	0	0	0	0	0	0	0	0	4	3	2	0	0	0	0	0	1	1	0	2	1	3	0	3	3	0	0	0
T2FMRHW051	8	2013-10-29	KP	1	1	0	0	0	0	0	2	1	1	1	1	1	1	0	0	0	0	0	0	0	0	0	0	0	0	4	3	2	0	0	0	0	0	1	1	1	2	1	3	0	3	3	0	0	0
T2FMRHW051	12	2013-11-08	KP	1	1	0	0	0	0	0	2	1	1	1	1	1	1	0	0	0	0	0	0	0	0	0	0	0	0	4	3	2	0	0	0	0	0	1	1	0	2	1	2	0	3	3	0	0	0
T2FMRHW052	0	2013-10-01	KP	1	1	0	0	0	0	0	0	0	0	0	0	0	0	0	0	0	0	0	0	0	0	0	0	0	0	0	0	0	0	0	0	0	0	0	0	0	0	2	2	0	0	0	0	0	0
T2FMRHW052	4	2013-10-29	GDC	1	1	0	0	0	0	0	0	0	0	0	0	0	0	0	0	0	0	0	0	0	0	0	0	0	0	0	0	0	0	0	0	0	0	0	0	0	0	0	0	0	0	0	0	0	0
T2FMRHW052	8	2013-11-25	GDC	1	1	0	0	0	0	0	0	0	0	0	0	0	0	0	0	0	0	0	0	0	0	0	0	0	0	0	0	0	0	0	0	0	0	0	0	0	0	0	0	0	0	0	0	0	0
T2FMRHW052	12	2013-12-24	KP	1	1	0	0	0	0	0	0	0	0	0	0	0	0	0	0	0	0	0	0	0	0	0	0	0	0	0	0	0	0	0	0	0	0	0	0	0	0	0	0	0	0	0	0	0	0
T2FMRHW052	16	2014-01-21	KP	1	1	0	0	0	0	0	0	0	0	0	0	0	0	0	0	0	0	0	0	0	0	0	0	0	0	0	0	0	0	0	0	0	0	0	0	0	0	0	0	0	0	0	0	0	0
T2FMRHW052	20	2014-02-18	KP	1	1	0	0	0	0	0	0	0	0	0	0	0	0	0	0	0	0	0	0	0	0	0	0	0	0	0	0	0	0	0	0	0	0	0	0	0	0	0	0	0	0	0	0	0	0
T2FMRHW052	24	2014-03-18	KP	1	1	0	0	0	0	0	0	0	0	0	0	0	0	0	0	0	0	0	0	0	0	0	0	0	0	0	0	0	0	0	0	0	0	0	0	0	0	0	0	0	0	0	0	0	0
T2FMRHW052	28	2014-04-15	KP	1	1	0	0	0	0	0	0	0	0	0	0	0	0	0	0	0	0	0	0	0	0	0	0	0	0	0	0	0	0	0	0	0	0	0	0	0	0	0	0	0	0	0	0	0	0
T2FMRHW052	32	2014-05-12	KP	1	1	0	0	0	0	0	0	0	0	0	0	0	0	0	0	0	0	0	0	0	0	0	0	0	0	0	0	0	0	0	0	0	0	0	0	0	0	0	0	0	0	0	0	0	0
T2FMRHW052	48	2014-07-30	KP	1	1	0	0	0	0	0	0	0	0	0	0	0	0	0	0	0	0	0	0	0	0	0	0	0	0	0	0	0	0	0	0	0	0	0	0	0	0	0	0	0	0	0	0	0	0
T2FMRHW053	0	2013-10-15	KP	1	1	0	0	0	0	0	0	0	0	0	0	0	0	0	0	0	0	0	0	0	0	0	0	0	0	1	1	2	0	1	1	0	0	0	0	0	0	0	0	0	0	0	0	0	0
T2FMRHW053	4	2013-12-10	KP	1	1	0	0	0	0	0	0	0	0	0	0	0	0	0	0	0	0	0	0	0	0	0	0	0	0	1	1	2	0	1	1	0	0	0	0	0	0	0	0	0	0	0	0	0	0
T2FMRHW053	12	2014-01-21	GDC	1	1	0	0	0	0	0	0	0	0	0	0	0	0	0	0	0	0	0	0	0	0	0	0	0	0	2	1	1	1	4	3	1	0	0	0	0	0	0	0	0	0	0	0	0	0
T2FMRHW053	20	2014-03-11	KP	1	1	0	0	0	0	0	0	0	0	0	0	0	0	0	0	0	0	0	0	0	0	0	0	0	0	2	1	1	1	4	3	1	0	0	0	0	0	0	0	0	0	0	0	0	0
T2FMRHW053	24	2014-04-10	KP	1	1	0	0	0	0	0	0	0	0	0	0	0	0	0	0	0	0	0	0	0	0	0	0	0	0	2	1	1	1	2	3	1	0	0	0	0	0	0	0	0	0	0	0	0	0
T2FMRHW053	28	2014-05-12	GDC	1	1	0	0	0	0	0	0	0	0	0	0	0	0	0	0	0	0	0	0	0	0	0	0	0	0	0	0	0	0	0	1	0	0	0	0	0	0	0	0	0	0	0	0	0	0
T2FMRHW053	32	2014-06-13	GDC	1	1	0	0	0	0	0	0	0	0	0	0	0	0	0	0	0	0	0	0	0	0	0	0	0	0	0	0	0	0	0	0	0	0	0	0	0	0	0	0	0	0	0	0	0	0
T2FMRHW053	36	2014-07-07	GDC	1	1	0	0	0	0	0	0	0	0	0	0	0	0	0	0	0	0	0	0	0	0	0	0	0	0	0	0	0	0	0	3	0	0	0	0	0	0	0	0	0	0	0	0	0	0
T2FMRHW053	40	2014-08-07	KP	1	1	0	0	0	0	0	0	0	0	0	0	0	0	0	0	0	0	0	0	0	0	0	0	0	0	0	0	0	0	3	3	0	0	0	0	0	0	0	0	0	0	0	0	0	0
T2FMRHW053	44	2014-09-05	KP	1	1	0	0	0	0	0	0	0	0	0	0	0	0	0	0	0	0	0	0	0	0	0	0	0	0	0	0	0	0	3	1	0	0	0	0	0	0	0	0	0	0	0	0	0	0
T2FMRHW053	48	2014-10-14	GDC	1	1	0	0	0	0	0	0	0	0	0	0	0	0	0	0	0	0	0	0	0	0	0	0	0	0	0	0	0	0	3	1	0	0	0	0	0	0	0	0	0	0	0	0	0	0
T2FMRHW053	52	2014-11-14	KP	1	1	0	0	0	0	0	0	0	0	0	0	0	0	0	0	0	0	0	0	0	0	0	0	0	0	0	0	0	0	0	2	0	0	0	0	0	0	0	0	0	0	0	0	0	0
T2FMRHW053	56	2014-12-15	GDC	1	1	0	0	0	0	0	0	0	0	0	0	0	0	0	0	0	0	0	0	0	0	0	0	0	0	0	0	0	0	3	1	0	0	0	0	0	0	0	0	0	0	0	0	0	0
T2FMRHW054	0	2013-10-30	KP	1	1	2	3	2	2	1	1	1	1	1	2	2	2	2	4	1	1	1	1	2	2	2	4	3	2	3	2	3	2	2	2	2	2	2	2	2	3	3	3	7	3	4	7	5	9
T2FMRHW054	4	2013-12-16	KP	1	1	1	1	2	1	1	1	1	1	1	1	4	3	1	1	1	2	3	1	1	1	1	0	0	0	4	4	4	0	0	0	0	1	1	1	1	4	3	2	4	3	3	3	3	1
T2FMRHW054	8	2014-01-13	KP	1	1	1	2	2	1	1	1	1	2	1	1	2	3	2	1	1	2	2	1	1	1	1	1	1	1	4	4	4	0	0	0	0	1	1	1	1	4	3	2	5	3	4	4	3	3
T2FMRHW054	16	2014-03-03	KP	1	1	1	2	2	1	1	1	1	2	1	1	2	3	2	1	1	2	2	1	1	1	1	1	1	1	4	4	4	0	0	0	0	1	1	1	1	4	3	2	5	3	4	4	3	3
T2FMRHW054	24	2014-04-21	KP	1	1	2	2	2	2	3	2	1	2	3	1	2	3	2	3	2	1	1	2	2	2	2	1	2	2	4	4	4	1	1	1	1	2	2	1	2	4	4	4	6	6	6	7	6	5
T2FMRHW054	32	2014-06-09	KP	1	1	2	2	2	2	1	2	3	2	3	1	2	3	2	3	2	1	1	2	2	2	2	1	2	2	0	0	0	0	0	0	0	2	2	1	2	4	4	4	6	6	6	7	6	5
T2FMRHW054	44	2014-09-15	KP	1	1	0	0	2	0	1	1	1	1	1	1	2	2	0	0	0	1	1	1	0	2	0	0	0	0	3	1	2	1	0	0	0	1	0	0	0	3	2	4	2	3	3	0	3	0
T2FMRLW001	0	2012-02-29	KP	1	1	0	0	0	0	1	1	1	1	1	0	0	0	3	2	3	2	2	2	1	1	3	2	2	4	4	4	4	2	2	2	1	4	3	2	1	4	4	4	0	3	2	8	4	7
T2FMRLW001	4	2012-03-30	KP	1	1	0	0	0	1	1	0	1	0	0	1	1	1	4	4	3	4	4	3	4	3	4	4	4	3	3	4	3	4	4	4	4	4	3	4	3	4	3	3	0	2	1	11	10	12
T2FMRLW001	11	2012-05-23	KP	1	1	0	0	0	0	1	0	1	0	0	1	1	1	4	3	4	3	4	3	4	4	4	4	3	3	3	3	3	4	4	3	3	3	2	2	2	3	2	3	0	2	1	11	11	11
T2FMRLW002	0	2012-03-07	GDC & KP	1	1	0	0	0	0	1	1	1	0	0	0	1	1	0	0	0	2	3	2	1	1	0	0	0	1	0	2	1	1	1	0	0	0	1	0	1	3	3	3	0	3	0	0	4	0
T2FMRLW002	4	2012-04-02	GDC	1	1	0	0	0	0	0	1	1	1	1	0	0	0	0	0	0	0	0	1	1	1	0	0	0	0	4	4	4	2	0	0	0	0	1	1	0	0	2	2	0	2	2	0	3	0
T2FMRLW002	8	2012-04-23	GDC	1	1	0	0	0	0	0	0	0	0	0	0	1	1	0	0	0	0	0	0	0	1	0	0	0	0	4	4	4	1	0	0	1	1	2	2	0	1	2	2	0	0	0	0	1	0
T2FMRLW002	12	2012-05-14	GDC	1	1	0	0	0	0	0	0	2	1	1	0	1	1	0	0	0	1	0	1	1	0	0	0	0	1	4	4	4	1	0	0	0	1	1	0	0	0	1	1	0	2	2	0	2	0
T2FMRLW002	13	2012-06-06	GDC	1	1	0	0	0	0	0	1	1	0	0	0	0	0	0	0	0	0	0	2	2	1	0	0	0	0	4	4	4	2	0	0	0	0	1	0	0	0	2	1	0	2	0	0	5	0
T2FMRLW002	16	2012-07-06	GDC	1	1	0	0	0	0	0	1	1	0	0	0	0	0	0	0	0	0	0	2	1	0	0	0	0	0	4	4	4	1	0	0	0	1	2	1	0	0	1	1	0	2	0	0	3	0
T2FMRLW002	20	2012-08-08	KP	1	1	0	0	0	0	0	0	0	0	0	0	1	1	0	0	0	1	1	1	1	1	0	0	0	0	3	3	3	0	0	0	0	0	0	0	0	0	1	2	0	0	0	0	3	0
T2FMRLW002	24	2012-09-17	GDC	1	1	0	0	0	0	0	0	0	0	0	0	0	0	0	0	0	0	0	0	0	1	0	0	0	0	4	4	4	0	0	0	0	0	0	0	0	0	0	0	0	0	0	0	1	0
T2FMRLW002	28	2012-10-08	GDC	1	1	0	1	1	0	0	0	0	0	0	0	0	0	0	0	0	0	0	0	0	0	0	0	0	0	4	4	4	0	0	0	0	0	0	0	0	0	0	0	2	0	0	0	0	0
T2FMRLW002	41	2013-01-14	GDC	1	1	0	0	0	0	1	0	0	1	1	0	1	1	0	0	0	1	1	2	2	1	1	0	0	0	4	4	3	2	2	2	2	4	1	4	1	3	3	3	0	1	2	0	5	1
T2FMRLW002	44	2013-02-18	GDC	1	1	1	0	0	0	0	0	1	1	0	0	0	0	0	0	0	0	0	1	1	1	1	0	0	1	4	4	4	0	0	1	3	0	0	3	1	2	3	3	1	1	1	0	3	1
T2FMRLW002	48	2013-03-14	GDC	1	1	0	0	0	0	0	0	0	0	0	0	0	0	0	0	0	0	0	1	1	1	0	0	0	0	4	4	3	0	0	1	3	0	0	3	1	2	3	2	0	0	0	0	3	0
T2FMRLW002	52	2013-04-09	KP	1	1	0	0	0	0	1	0	0	0	0	0	0	0	0	0	0	0	0	0	0	0	0	0	0	0	4	4	4	0	0	2	2	0	0	2	1	0	4	4	0	1	0	0	0	0
T2FMRLW002	56	2013-05-02	GDC	1	1	0	0	0	0	1	0	0	0	0	0	0	0	0	0	0	0	0	0	1	0	0	0	0	0	3	3	3	0	0	1	2	0	0	0	0	1	2	2	0	1	0	0	1	0
T2FMRLW002	60	2013-06-18	KP	1	1	0	0	0	0	0	0	0	0	0	0	0	0	0	0	0	0	0	0	0	0	0	0	0	0	3	3	3	0	0	1	2	0	0	0	0	1	2	2	0	0	0	0	0	0
T2FMRLW002	64	2013-07-09	KP	1	1	0	0	0	0	0	0	0	0	0	0	0	0	0	0	0	0	0	0	0	0	0	0	0	0	3	3	3	0	0	1	1	0	0	0	0	1	2	2	0	0	0	0	0	0
T2FMRLW002	68	2013-08-12	GDC	1	1	0	0	0	0	0	0	0	0	0	0	0	0	0	0	0	0	0	0	0	0	0	0	0	0	4	4	3	0	0	0	0	0	0	0	0	1	1	1	0	0	0	0	0	0
T2FMRLW002	72	2013-09-02	GDC	1	1	0	0	0	0	0	0	0	0	0	0	0	0	0	0	0	0	0	0	0	0	0	0	0	0	4	3	3	0	0	0	0	0	0	0	0	0	3	3	0	0	0	0	0	0
T2FMRLW003	0	2012-05-16	KP	1	1	0	0	0	0	0	0	0	0	0	0	0	0	0	0	0	0	0	0	0	1	0	0	0	0	0	0	0	1	2	1	1	2	0	0	0	0	2	4	0	0	0	0	1	0
T2FMRLW003	16	2012-09-03	GDC	1	1	0	0	0	0	0	0	0	0	0	0	0	0	0	0	0	0	0	0	0	0	0	0	0	0	0	0	0	0	0	0	0	0	0	0	0	0	4	4	0	0	0	0	0	0
T2FMRLW003	20	2012-10-15	GDC	1	1	0	0	0	0	0	0	0	0	0	0	0	0	0	0	0	0	0	0	0	0	0	0	0	0	0	0	0	0	1	1	1	0	0	0	4	0	4	4	0	0	0	0	0	0
T2FMRLW003	24	2012-11-08	KP	1	1	0	0	0	0	0	0	0	0	0	0	0	0	0	0	0	0	0	0	0	0	0	0	0	0	0	0	0	0	0	0	0	0	0	0	0	0	3	0	0	0	0	0	0	0
T2FMRLW003	36	2013-02-08	GDC	1	1	0	0	0	0	0	0	0	0	0	0	0	0	0	0	0	0	0	0	0	0	0	0	0	0	0	0	0	0	1	1	0	0	0	0	1	4	4	4	0	0	0	0	0	0
T2FMRLW003	40	2013-03-08	GDC	1	1	0	0	0	0	0	0	0	0	0	0	0	0	0	0	0	0	0	0	0	0	0	0	0	0	0	0	0	0	0	0	0	0	0	0	2	1	4	4	0	0	0	0	0	0
T2FMRLW003	78	2015-02-02	GDC	1	1	0	0	0	0	0	0	0	0	0	0	0	0	0	0	0	0	0	0	0	0	0	0	0	0	0	0	0	0	0	0	0	0	0	0	0	2	2	2	0	0	0	0	0	0
T2FMRLW004	0	2012-07-09	KP	1	1	4	0	1	1	3	4	4	1	1	1	3	1	0	0	0	0	0	0	0	0	0	0	0	0	0	0	0	0	0	0	0	0	0	0	0	0	0	0	5	11	3	0	0	0
T2FMRLW004	4	2012-08-06	KP	1	1	4	0	1	1	3	4	4	1	1	1	3	1	0	0	0	0	0	0	0	0	0	0	0	0	0	0	0	0	0	0	0	0	0	0	0	0	0	0	5	11	3	0	0	0
T2FMRLW004	8	2012-09-03	KP	1	1	2	0	1	1	4	4	4	2	1	1	3	1	0	0	0	0	0	0	0	0	0	0	0	0	0	0	0	0	0	0	0	0	0	0	0	0	0	0	3	12	4	0	0	0
T2FMRLW004	12	2012-10-01	KP	1	1	2	0	1	0	4	4	4	2	1	1	3	1	0	0	0	0	0	0	0	0	0	0	0	0	0	0	0	0	0	0	0	0	0	0	0	0	0	0	3	12	4	0	0	0
T2FMRLW004	16	2012-11-05	KP	1	1	2	0	1	1	4	4	4	2	1	1	3	1	0	0	0	0	0	0	0	0	0	0	0	0	0	0	0	0	0	0	0	0	0	0	0	0	0	0	3	12	4	0	0	0
T2FMRLW004	20	2012-12-17	KP	1	1	2	0	0	0	4	4	4	2	1	0	0	0	0	0	0	0	0	0	0	0	0	0	0	0	0	0	0	0	0	0	0	0	0	0	0	0	0	0	2	12	3	0	0	0
T2FMRLW004	24	2013-01-14	KP	1	1	2	0	0	0	4	4	4	2	1	0	0	0	0	0	0	0	0	0	0	0	0	0	0	0	0	0	0	0	0	0	0	0	0	0	0	0	0	0	2	12	3	0	0	0
T2FMRLW004	28	2013-02-11	KP	1	1	2	0	0	0	3	4	3	2	1	0	0	0	0	0	0	0	0	0	0	0	0	0	0	0	0	0	0	0	0	0	0	0	0	0	0	0	0	0	2	10	3	0	0	0
T2FMRLW004	36	2013-04-08	KP	1	1	2	0	0	0	3	3	3	1	1	0	0	0	0	0	0	0	0	0	0	0	0	0	0	0	0	0	0	0	0	0	0	0	0	0	0	0	0	0	2	9	2	0	0	0
T2FMRLW004	51	2013-07-29	kp	1	1	2	0	0	0	3	3	2	1	1	0	0	0	0	0	0	0	0	0	0	0	0	0	0	0	0	0	0	0	0	0	0	0	0	0	0	0	0	0	2	8	2	0	0	0
T2FMRLW004	54	2013-08-19	KP	1	1	2	0	0	0	2	3	2	1	1	0	0	0	0	0	0	0	0	0	0	0	0	0	0	0	0	0	0	0	0	0	0	0	0	0	0	0	0	0	2	7	2	0	0	0
T2FMRLW004	64	2013-10-28	KP	1	1	0	0	0	0	2	3	3	0	0	0	0	0	0	0	0	0	0	0	0	0	0	0	0	0	0	0	0	0	0	0	0	0	0	0	0	0	0	0	0	8	0	0	0	0
T2FMRLW004	78	2014-04-07	KP	1	1	0	0	0	0	2	1	2	0	0	0	0	0	0	0	0	0	0	0	0	0	0	0	0	0	0	0	0	0	0	0	0	0	0	0	0	0	0	0	0	5	0	0	0	0
T2FMRLW005	0	2012-08-13	KP	1	1	0	0	0	0	0	0	0	0	0	0	0	0	0	0	0	0	0	0	0	0	0	0	0	0	4	4	4	0	0	0	0	1	3	1	0	4	4	4	0	0	0	0	0	0
T2FMRLW005	4	2012-09-10	KP	1	1	0	0	1	0	1	1	0	0	0	0	1	1	0	0	0	1	1	1	1	1	0	0	1	0	4	2	2	0	0	0	0	1	1	1	1	4	3	2	1	2	0	0	3	1
T2FMRLW005	8	2012-10-05	KP	1	1	0	0	0	0	1	1	0	0	0	0	0	0	0	0	0	0	0	1	1	1	0	0	0	0	4	2	2	0	0	0	0	1	1	1	1	3	2	2	0	2	0	0	3	0
T2FMRLW005	12	2012-11-26	KP	1	1	0	0	0	0	0	0	0	0	0	0	0	0	0	0	0	0	0	1	1	1	0	0	0	0	4	2	2	0	0	0	0	1	1	1	1	3	2	2	0	0	0	0	3	0
T2FMRLW005	20	2013-01-14	KP	1	1	0	0	0	0	1	1	0	0	0	0	0	0	0	0	0	0	0	1	0	0	0	0	0	0	4	3	3	0	0	0	2	0	0	0	2	4	3	3	0	2	0	0	1	0
T2FMRLW005	22	2013-01-14	KP	1	1	0	0	0	0	1	1	1	0	0	0	0	0	0	0	0	0	0	1	2	1	0	0	0	0	4	3	3	0	0	0	0	1	1	1	1	4	2	2	0	3	0	0	4	0
T2FMRLW005	24	2013-02-25	KP	1	1	0	0	0	0	0	0	0	0	0	0	0	0	0	0	0	0	0	0	0	0	0	0	0	0	4	3	4	0	0	0	2	0	0	0	2	3	3	3	0	0	0	0	0	0
T2FMRLW005	28	2013-03-18	KP	1	1	0	0	0	0	1	1	0	0	0	0	0	0	0	0	0	0	0	1	0	0	0	0	0	0	4	3	3	0	0	0	2	0	0	0	2	4	3	3	0	2	0	0	1	0
T2FMRLW005	32	2013-03-18	KP	1	1	0	0	0	0	0	0	0	0	0	0	0	0	0	0	0	0	0	0	0	0	0	0	0	0	4	3	4	0	0	0	2	0	0	0	2	3	3	3	0	0	0	0	0	0
T2FMRLW005	36	2013-05-20	KP	1	1	0	0	0	0	0	0	0	0	0	0	0	0	0	0	0	0	0	0	0	0	0	0	0	0	4	3	4	0	0	0	2	0	0	0	2	3	3	3	0	0	0	0	0	0
T2FMRLW005	40	2013-05-20	KP	1	1	0	0	0	0	0	0	0	0	0	0	0	0	0	0	0	0	0	0	0	0	0	0	0	0	4	4	4	0	0	0	2	0	0	0	2	4	4	4	0	0	0	0	0	0
T2FMRLW005	43	2013-06-03	KP	1	1	0	0	0	0	0	0	0	0	0	0	0	0	0	0	0	0	0	0	0	0	0	0	0	0	4	3	4	0	0	0	2	0	0	0	2	3	3	3	0	0	0	0	0	0
T2FMRLW005	47	2013-07-08	KP	1	1	0	0	0	0	1	1	0	0	0	0	0	0	0	0	0	0	0	1	1	0	0	0	0	0	3	3	3	0	0	1	2	1	0	0	2	3	3	3	0	2	0	0	2	0
T2FMRLW005	52	2013-09-02	KP	1	1	0	0	0	0	0	0	0	0	0	0	0	0	0	0	0	0	0	0	0	0	0	0	0	0	3	3	3	0	0	0	2	0	0	0	2	3	3	3	0	0	0	0	0	0
T2FMRLW005	56	2013-09-02	KP	1	1	0	0	0	0	1	1	1	0	0	0	0	0	0	0	0	0	0	1	1	0	0	0	0	0	3	3	3	0	0	1	2	1	0	0	2	3	3	3	0	3	0	0	2	0
T2FMRLW006	0	2012-06-05	KP	1	1	0	0	0	0	1	4	4	0	0	0	3	2	0	0	0	0	0	0	0	0	0	0	0	0	0	0	0	0	0	0	0	0	0	0	0	0	0	0	0	9	0	0	0	0
T2FMRLW006	4	2012-07-02	KP	1	1	0	0	0	0	1	2	2	0	0	0	0	0	0	0	0	0	0	0	0	0	0	0	0	0	0	0	0	0	0	0	0	0	0	0	0	0	0	0	0	5	0	0	0	0
T2FMRLW006	8	2012-08-03	GDC	1	1	0	0	0	0	1	2	1	0	0	0	0	0	0	0	0	0	0	0	0	0	0	0	0	0	0	0	0	0	0	0	0	0	0	0	0	0	0	0	0	4	0	0	0	0
T2FMRLW006	12	2012-08-31	GDC	1	1	0	0	0	0	0	1	1	0	0	0	0	0	0	0	0	0	0	0	0	0	0	0	0	0	0	0	0	0	0	0	0	0	0	0	0	0	0	0	0	2	0	0	0	0
T2FMRLW006	16	2012-09-28	GDC	1	1	0	0	0	0	0	0	0	0	0	0	1	1	0	0	0	0	0	0	0	0	0	0	0	0	0	0	0	0	0	0	0	0	0	0	0	0	0	0	0	0	0	0	0	0
T2FMRLW006	20	2012-10-31	KP	1	1	0	0	0	0	1	1	1	0	0	0	0	0	0	0	0	0	0	0	0	0	0	0	0	0	0	0	0	0	0	0	0	0	0	0	0	0	0	0	0	3	0	0	0	0
T2FMRLW006	78	2014-12-10	GDC	1	1	0	0	0	0	0	0	0	0	0	0	0	0	0	0	0	0	0	0	0	0	0	0	0	0	0	0	0	0	0	0	0	0	0	0	0	0	0	0	0	0	0	0	0	0
T2FMRLW007	0	2012-10-08	KP	1	1	1	1	1	1	0	0	0	0	0	0	0	0	0	0	0	0	0	0	0	0	0	0	0	0	0	0	0	2	1	2	1	0	0	0	0	0	0	0	3	0	0	0	0	0
T2FMRLW008	0	2012-12-03	KP	1	1	0	0	0	0	0	0	0	0	0	0	0	0	0	0	0	0	0	0	0	0	0	0	0	0	4	4	4	1	1	2	2	2	2	4	4	4	4	4	0	0	0	0	0	0
T2FMRLW008	7	2013-01-29	KP	1	1	0	0	0	0	0	0	0	0	0	0	0	0	0	0	0	0	0	0	0	0	0	0	0	0	4	4	4	1	1	2	2	2	2	4	4	4	4	4	0	0	0	0	0	0
T2FMRLW008	10	2013-02-18	KP	1	1	0	0	0	0	0	0	0	0	0	0	0	0	0	0	0	0	0	0	0	0	0	0	0	0	4	4	4	1	1	1	1	2	3	4	3	4	4	4	0	0	0	0	0	0
T2FMRLW008	14	2013-03-18	KP	1	1	0	0	0	0	0	0	0	0	0	0	0	0	0	0	0	0	0	0	0	0	0	0	0	0	4	4	4	1	1	1	1	3	4	3	2	4	4	4	0	0	0	0	0	0
T2FMRLW008	18	2013-04-15	KP	1	1	0	0	0	0	0	0	0	0	0	0	0	0	0	0	0	0	0	0	0	0	0	0	0	0	4	4	4	1	1	1	1	2	3	4	3	4	4	4	0	0	0	0	0	0
T2FMRLW008	24	2013-06-03	kp	1	1	0	0	0	0	0	0	0	0	0	0	0	0	0	0	0	0	0	0	0	0	0	0	0	0	4	4	4	1	1	1	2	2	2	4	4	4	4	4	0	0	0	0	0	0
T2FMRLW008	28	2013-07-08	KP	1	1	0	0	0	0	0	0	0	0	0	0	0	0	0	0	0	0	0	0	0	0	0	0	0	0	4	4	4	1	1	1	1	2	2	4	4	4	4	3	0	0	0	0	0	0
T2FMRLW008	35	2013-08-26	KP	1	1	0	0	0	0	0	0	0	0	0	0	0	0	0	0	0	0	0	0	0	0	0	0	0	0	4	3	3	0	0	0	2	1	1	3	4	4	3	2	0	0	0	0	0	0
T2FMRLW008	40	2013-09-23	KP	1	1	0	0	0	0	0	0	0	0	0	0	0	0	0	0	0	0	0	0	0	0	0	0	0	0	4	3	3	0	0	0	2	1	1	3	4	4	3	2	0	0	0	0	0	0
T2FMRLW008	44	2013-10-28	KP	1	1	0	0	0	0	0	0	0	0	0	0	0	0	0	0	0	0	0	0	0	0	0	0	0	0	4	3	3	0	0	0	0	1	1	2	4	4	3	2	0	0	0	0	0	0
T2FMRLW009	0	2012-07-04	KP	1	1	0	0	0	0	0	0	0	0	0	0	0	0	0	0	0	0	0	0	0	0	0	0	0	0	4	4	4	0	0	0	1	0	0	0	0	0	0	0	0	0	0	0	0	0
T2FMRLW009	3	2012-07-25	KP	1	1	0	0	0	0	0	0	0	0	0	0	0	0	0	0	0	0	0	0	0	0	0	0	0	0	4	3	4	0	0	0	0	0	0	0	0	0	0	0	0	0	0	0	0	0
T2FMRLW009	7	2012-08-21	KP	1	1	0	0	0	0	0	0	0	0	0	0	0	0	0	0	0	0	0	0	0	0	0	0	0	0	4	4	2	0	0	0	0	0	0	0	0	0	0	0	0	0	0	0	0	0
T2FMRLW009	11	2012-09-20	KP	1	1	0	0	0	0	0	0	0	0	0	0	0	0	0	0	0	0	0	0	0	0	0	0	0	0	4	3	3	0	0	0	0	0	0	0	0	0	0	0	0	0	0	0	0	0
T2FMRLW009	15	2012-10-22	GDC	1	1	0	0	0	0	0	0	0	0	0	0	0	0	0	0	0	0	0	0	0	0	0	0	0	0	4	4	4	0	0	0	0	0	0	0	0	0	0	0	0	0	0	0	0	0
T2FMRLW009	18	2012-11-15	KP	1	1	0	0	0	0	0	0	0	0	0	0	0	0	0	0	0	0	0	0	0	0	0	0	0	0	1	2	2	0	0	0	0	0	0	0	0	0	0	0	0	0	0	0	0	0
T2FMRLW009	30	2013-02-14	KP	1	1	0	0	0	0	0	0	0	0	0	0	0	0	0	0	0	0	0	0	0	0	0	0	0	0	4	3	4	0	0	0	0	0	0	0	0	0	1	0	0	0	0	0	0	0
T2FMRLW009	34	2013-03-12	GDC	1	1	0	0	0	0	0	0	0	0	0	0	0	0	0	0	0	0	0	0	0	0	0	0	0	0	4	3	4	0	0	0	0	0	0	0	0	0	1	0	0	0	0	0	0	0
T2FMRLW009	38	2013-04-12	GDC	1	1	0	0	0	0	0	0	0	0	0	0	0	0	0	0	0	0	0	0	0	0	0	0	0	0	4	4	4	0	0	0	0	0	0	0	0	0	0	0	0	0	0	0	0	0
T2FMRLW009	42	2013-05-14	KP	1	1	0	0	0	0	0	0	0	0	0	0	0	0	0	0	0	0	0	0	0	0	0	0	0	0	4	4	4	0	0	0	0	0	0	0	0	0	0	0	0	0	0	0	0	0
T2FMRLW009	50	2013-07-17	GDC	1	1	0	0	0	0	0	0	0	0	0	0	0	0	0	0	0	0	0	0	0	0	0	0	0	0	3	4	3	0	0	0	0	0	0	0	0	0	0	0	0	0	0	0	0	0
T2FMRLW009	56	2013-08-26	GDC	1	1	0	0	0	0	0	0	0	0	0	0	0	0	0	0	0	0	0	0	0	0	0	0	0	0	4	4	4	0	0	0	0	0	0	0	0	0	0	0	0	0	0	0	0	0
T2FMRLW010	0	2012-06-22	GDC	1	1	1	1	1	1	1	1	1	1	1	1	2	2	1	1	1	1	1	1	1	1	0	0	1	1	0	1	0	2	2	2	2	2	2	2	2	2	2	2	3	3	3	3	3	1
T2FMRLW010	4	2012-07-26	KP	1	1	1	1	0	1	2	5	2	0	0	1	2	1	1	1	1	1	1	1	1	0	1	1	1	3	1	2	2	2	0	2	3	3	3	3	3	2	1	0	2	9	1	3	2	3
T2FMRLW010	8	2012-08-23	KP	1	1	1	1	0	1	2	4	2	0	0	1	2	1	1	1	1	1	1	1	1	0	1	1	2	0	1	2	2	2	0	2	3	3	3	3	3	2	1	0	2	8	1	3	2	4
T2FMRLW010	12	2012-09-21	KP	1	1	0	0	0	0	0	1	1	0	0	0	1	1	0	0	0	1	1	0	1	0	0	0	0	1	1	1	1	1	2	2	3	2	1	1	3	1	1	1	0	2	0	0	1	0
T2FMRLW010	16	2012-10-18	KP	1	1	1	1	1	0	2	2	1	0	1	1	1	0	1	1	1	0	0	1	2	1	1	1	1	0	1	1	1	2	2	2	3	2	2	2	3	1	2	1	3	5	2	3	4	3
T2FMRLW010	20	2012-11-29	KP	1	1	0	0	0	0	0	1	0	0	0	0	1	1	0	0	0	1	1	1	0	0	0	0	0	1	1	1	0	1	0	0	1	2	2	2	3	1	0	0	0	1	0	0	1	0
T2FMRLW010	24	2012-12-26	KP	1	1	0	0	0	0	0	0	0	0	0	0	0	0	0	0	0	0	0	0	0	0	0	0	0	0	1	1	1	1	1	0	0	2	2	2	3	0	1	0	0	0	0	0	0	0
T2FMRLW010	28	2013-01-24	GDC	1	1	0	0	0	0	0	0	0	0	0	0	0	0	0	0	0	0	0	0	0	0	0	0	0	0	0	0	0	0	1	2	2	1	0	1	2	0	0	0	0	0	0	0	0	0
T2FMRLW010	32	2013-02-22	KP	1	1	0	0	0	0	2	1	2	0	0	0	0	0	0	0	0	0	0	1	1	0	0	0	0	0	1	0	0	0	0	1	1	0	1	1	1	1	0	0	0	5	0	0	2	0
T2FMRLW010	36	2013-03-18	GDC	1	1	0	0	0	0	2	1	2	0	0	0	0	0	0	0	0	0	0	1	1	0	0	0	0	0	0	0	0	0	0	1	1	0	1	1	1	0	0	0	0	5	0	0	2	0
T2FMRLW010	40	2013-04-12	GDC	1	1	0	0	0	0	1	1	1	0	0	0	0	0	0	0	0	0	0	0	0	0	0	0	0	0	0	0	0	0	0	0	0	1	1	1	1	0	0	0	0	3	0	0	0	0
T2FMRLW010	44	2013-05-10	GDC	1	1	0	0	0	0	1	1	1	0	0	0	0	0	0	0	0	0	0	0	0	0	0	0	0	0	0	0	0	0	0	0	0	0	0	0	0	0	0	0	0	3	0	0	0	0
T2FMRLW011	0	2012-08-07	KP	1	1	5	5	5	3	5	5	5	5	5	5	3	3	0	0	0	0	0	0	1	0	0	0	0	0	0	0	0	0	0	0	0	0	0	0	0	0	0	0	15	15	15	0	1	0
T2FMRLW011	4	2012-09-10	KP	1	1	5	5	5	3	5	5	5	5	4	4	2	2	0	0	0	0	0	0	1	0	0	0	0	0	1	0	0	0	0	0	0	0	0	0	0	0	1	0	15	15	13	0	1	0
T2FMRLW011	8	2012-10-09	KP	1	1	5	5	0	1	4	4	4	5	5	5	2	2	0	0	0	0	0	0	0	0	0	0	0	0	0	0	0	0	0	0	0	0	0	0	0	0	0	0	10	12	15	0	0	0
T2FMRLW012	0	2012-08-08	KP	1	1	5	5	5	5	5	5	5	5	5	5	5	5	5	5	5	5	5	5	5	5	5	5	5	5	4	4	4	2	4	4	4	2	2	2	2	4	4	4	15	15	15	15	15	15
T2FMRLW012	4	2012-09-03	GDC	1	1	5	5	5	5	5	5	5	5	5	5	5	5	5	5	5	5	5	5	5	5	5	5	5	5	4	4	4	2	4	2	2	3	3	3	3	1	2	2	15	15	15	15	15	15
T2FMRLW012	8	2012-09-25	GDC	1	1	5	5	5	5	5	5	5	5	5	5	5	5	5	5	0	5	5	5	5	5	5	5	5	5	4	4	2	2	3	3	3	2	3	3	1	1	2	1	15	15	15	10	15	15
T2FMRLW012	12	2012-10-23	KP	1	1	5	3	0	2	4	4	4	0	0	0	4	4	1	1	1	3	3	2	0	0	0	0	0	1	3	3	1	0	0	0	0	0	3	3	0	1	2	3	8	12	0	3	2	0
T2FMRLW012	16	2012-11-22	KP	1	1	1	1	1	4	4	4	4	0	0	0	1	1	2	2	3	4	4	0	0	0	0	0	1	2	3	3	1	2	2	0	1	1	0	2	3	3	3	1	3	12	0	7	0	1
T2FMRLW012	20	2012-12-19	GDC	1	1	5	1	1	1	5	5	3	0	0	0	1	1	4	5	5	4	4	1	1	1	0	0	0	2	4	4	4	4	4	3	3	3	4	4	3	4	4	4	7	13	0	14	3	0
T2FMRLW012	24	2013-01-15	KP	1	1	2	0	0	3	1	1	4	0	0	0	1	1	4	4	4	3	3	0	1	3	0	0	3	1	2	1	3	1	1	1	0	1	2	1	0	2	2	2	2	6	0	12	4	3
T2FMRLW012	28	2013-02-12	KP	1	1	3	0	0	0	3	2	3	0	0	0	2	3	4	4	4	5	5	1	1	1	0	0	3	2	2	2	2	0	0	1	0	2	1	1	0	2	2	2	3	8	0	12	3	3
T2FMRLW012	32	2013-03-12	KP	1	1	0	0	4	4	0	0	0	3	4	4	4	5	0	0	0	1	1	3	2	1	1	0	0	0	3	3	0	0	0	1	1	0	2	0	0	2	3	3	4	0	11	0	6	1
T2FMRLW012	36	2013-04-12	KP	1	1	3	3	0	0	4	3	4	0	0	0	1	1	3	4	4	1	1	1	1	0	1	0	1	0	2	2	1	3	3	3	0	2	2	2	2	2	2	2	6	11	0	11	2	2
T2FMRLW012	40	2013-05-09	GDC	1	1	5	4	1	0	5	5	2	4	3	1	4	5	5	5	4	4	4	2	5	5	3	2	3	4	4	4	4	4	4	4	3	4	4	4	3	4	3	4	10	12	8	14	12	8
T2FMRLW012	44	2013-06-05	KP	1	1	5	4	1	0	4	4	4	4	3	1	3	4	4	4	3	0	0	2	3	4	3	2	2	2	4	4	4	3	4	4	4	3	4	2	4	3	3	4	10	12	8	11	9	7
T2FMRLW012	48	2013-07-03	KP	1	1	5	4	1	0	4	4	4	4	3	1	3	0	4	4	3	0	0	2	3	4	3	2	2	2	4	4	4	3	4	4	4	3	4	2	4	3	3	4	10	12	8	11	9	7
T2FMRLW012	52	2013-07-31	KP	1	1	5	4	1	0	4	4	4	4	3	1	3	4	4	4	3	0	0	2	3	4	3	2	2	2	4	4	4	3	4	4	4	3	4	2	4	3	3	4	10	12	8	11	9	7
T2FMRLW012	56	2013-08-27	KP	1	1	5	4	1	0	4	4	4	4	3	1	4	0	4	4	3	0	0	2	3	4	3	2	2	2	4	4	4	3	4	4	4	3	4	2	4	3	3	4	10	12	8	11	9	7
T2FMRLW012	60	2013-09-25	KP	1	1	5	4	1	0	4	4	4	4	3	1	3	4	4	4	3	0	0	2	3	4	3	2	2	2	4	4	4	3	4	4	4	3	4	2	4	3	3	4	10	12	8	11	9	7
[truncated: 7,094 more rows]
[truncated: 25 more columns]

## Sheet: VMT
TENLEPID	WeekNumber	Visitdate	AssessedBy	ermd	ermt	ermi	elmi	elmt	elmd	urmd	urmt	urmi	ulmi	ulmt	ulmd	mrmd	mrmt	mrmi	mlmi	mlmt	mlmd	rrmd	rrmt	rrmi	rlmi	rlmt	rlmd	lrmd	lrmt	lrmi	llmi	llmt	llmd	prmd	prmt	prmi	plmi	plmt	plmd	trmd	trmt	trmi	tlmi	tlmt	tlmd	Comment	centre
[truncated: 8,487 more rows]

[truncated: 5 more sheets: Clinical review, Salsa, P-scale, Discharge data, Reaction severity scale]
